# Supplementary material for: Therapeutic pressure drives the evolution of a protective ecotype characterized by AR-loss-induced senescence in prostate cancer
Source: Theranostics. 2026 May 11;16(12):6803–26. doi: 10.7150/thno.134940 (PMC13232435; doi:10.7150/thno.134940)
Supplement: Supplementary file 2 — Supplementary table 1. [file thnov16p6803s2.xlsx]

## Sheet: Datasets
Table S1. Overview of Datasets Analyzed in This Study
Table S1-1. Cohorts of the scRNA-seq meta-atlas
Study ID	Year	Species	Technology	Patients	Samples	Sample type	Data accession number	Pubmed ID
MolCancer.Ma	2020	Human	10X3’	2	2	HSPC	GSE157703	33032611
CommunBiol.Dong	2020	Human	10X3’ V2	6	6	CRPC	GSE137829	33328604
NatCellBiol.Chen	2021	Human	10X3′	13	13	HSPC,mLN	GSE141445	33420488
NatCellBiol.Chen	2021	Human	BD Rhapsody	8	11	CRPC, HSPC,Health	www.pradcellatlas.com	33420488
CancerCell.Kfoury	2021	Human	10X3’ V2 (FACS)	9	9	mCRPC	GSE143791	34719426
NatCommun.Song	2022	Human	Seq-Well	8	12	Adjacent,HSPC	GSE176031	35013146
MolCancer.Heidegger	2022	Human	10X3′ V3.1	4	4	HSPC	GSE193337	35717322
Science.Chan	2022	Human	10X3’ V3	13	14	mCRPC and NEPC	GSE210358	35981096
NatCommun.Wong	2022	Human	10x5' (FACS)	7	14	Adjacent,HSPC	GSE185344	36229464
NatCommun.Hirz	2023	Human	10X3’ V2	24	39	Health,Adjacent,HSPC	GSE181294	36750562
CancerCell.Jessica	2023	Human	10X5'	9	9	mHSPC	https://doi.org/10.17632/5nnw8xrh5m.1	37922910
sum				103	133
Table S1-2. Published bulk transcriptomic cohorts used in this study
Study ID	Year	Species	Total samples	Data accession number	PMID	Survival endpoints (N)
TCGA PRAD	2015	Human	547	https://xenabrowser.net/datapages/	26544944	PFS (491), BCR (495)
SU2C	2015; 2019	Human	328	https://www.cbioportal.org/datasets	26000489; 31061129	OS (106)
Cambridge	2015	Human	199	GSE70768	26501111	BCR (112)
Stockholm	2015	Human	94	GSE70769	26501111	BCR (93)
CPC-Gene	2019	Human	213	GSE107299	30889379	BCR (99)
MSKCC(Taylor)	2010	Human	185	GSE21034	20579941	BCR (131)
GSE54460	2014	Human	106	GSE54460	24713434	BCR (100)
DKFZ	2018	Human	118	https://www.cbioportal.org/datasets	30537516	BCR (105)
CIT	2018	Human	141	https://www.ebi.ac.uk/arrayexpress/		BCR (81)
Belfast	2018	Human	248	GSE116918	29045551	BCR (248)
CancerMap	2017	Human	236	GSE94767	28753852	BCR (127)
GSE80609	2017	Human	45	GSE80609	29383125	NA
GSE35988	2012	Human	88	GSE35988-GPL6480	22722839	NA
GSE35988	2012	Human	34	GSE35988-GPL6848	22722839	NA
GSE32269	2011	Human	55	GSE32269	23426182	NA
GSE28680	2012	Human	24	GSE28680	23260764	NA
sum			2661
Table S1-3. stRNA-seq datasets
Study ID	Year	Species	Core_or_extension	Technology	N donors	N samples	Sample type	Data accession number	Reference_genome	PMID	Doi
IntJMolSci.Watanabe	2023	Human	Extension	10X Visium	1	1	de novo NEPC coexisting HSPC (FFPE)	GSE230282	GRCh38	37240308	10.3390/ijms24108955
Table S1-4. CHIP-seq datasets
Study ID	Year	Cell lines	Data accession number	Reference_genome	PMID	Doi
Nat Commun.He	2021	C4-2	GSE136128	GRCh38	33750801	10.1038/s41467-021-21860-7
PFS, progression-free survival
BCR, biochemical recurrence
OS, overall survival

## Sheet: Patients
Donor_ID	Study_ID	Tissue_Type	Age	PSA prior to surgery (ng/ml)	Gleason	The TNM stage at diagnosis of Pca	pretreatment_ADT	First-line therapy
GSM4773521	MolCancer.Ma.2020	HSPC	NA	NA	3+3=6	NA	NA	NA
GSM4773522	MolCancer.Ma.2020	HSPC	NA	NA	3+4=7	NA	NA	NA
GSM4089151	CommunBiol.Dong.2020	CRPC	82	8.88	CRPC	cT2cN0M0	TRUE	Goserelin, bicalutamide
GSM4089152	CommunBiol.Dong.2020	CRPC-NE	82	56.53	CRPC-NE	cT3bN1M0	TRUE	Goserelin, bicalutamide
GSM4089153	CommunBiol.Dong.2020	CRPC	86	55.16	CRPC	cT2cN0M0	TRUE	Goserelin, bicalutamide
GSM4089154	CommunBiol.Dong.2020	CRPC	78	>149	CRPC	cT4N0M0	TRUE	Bilateral orchidectomy, bicalutamide
GSM4711414	CommunBiol.Dong.2020	CRPC-NE	65	15.6	CRPC-NE	cT3bN1M1a	TRUE	Bilateral orchidectomy, bicalutamide
GSM4711415	CommunBiol.Dong.2020	CRPC-NE	70	72.72	CRPC-NE	cT4N1M1	TRUE	Docetaxel
SC153	NatCellBiol.Chen.2021	HSPC	81	79.44	4+4=8	T4N1M0	FALSE	NA
SC154	NatCellBiol.Chen.2021	HSPC	75	18.51	5+4=9	T4N0M0	FALSE	NA
SC155	NatCellBiol.Chen.2021	HSPC	61	7.05	4+5=9	T3aN0M0	FALSE	NA
SC156	NatCellBiol.Chen.2021	HSPC	72	22.57	4+3=7	T3aN0M0	FALSE	NA
SC159	NatCellBiol.Chen.2021	HSPC	77	10.5	4+4=8	T2cN0M0	FALSE	NA
SC162	NatCellBiol.Chen.2021	HSPC	61	336	4+3=7	T2cN1M0	FALSE	NA
SC171	NatCellBiol.Chen.2021	HSPC	79	16	4+5=9	T2cN1M1b	FALSE	NA
SC172	NatCellBiol.Chen.2021	HSPC	79	16	4+5=9	T2cN1M1b	FALSE	NA
SC173	NatCellBiol.Chen.2021	mLN	80	20	LNMets	T2cN0M0	TRUE	NA
SC174	NatCellBiol.Chen.2021	HSPC	76	81.09	4+3=7	T2cN0M0	FALSE	NA
SC175	NatCellBiol.Chen.2021	HSPC	72	19	4+5=9	T3aN0M1b	FALSE	NA
SC176	NatCellBiol.Chen.2021	HSPC	71	51	4+3=7	T3aN0M0	FALSE	NA
SC177	NatCellBiol.Chen.2021	HSPC	68	14	4+4=8	T2bN0M1a	FALSE	NA
SC002C	NatCellBiol.Chen.2021	CRPC	78	88.26	CRPC	NA	NA	NA
SC003C	NatCellBiol.Chen.2021	CRPC	72	2.08	CRPC	NA	NA	NA
SC004C	NatCellBiol.Chen.2021	CRPC	73	37.67	5+5=10	NA	NA	NA
SC005C	NatCellBiol.Chen.2021	CRPC	71	5.433	5+4=9	NA	NA	NA
SC006C	NatCellBiol.Chen.2021	CRPC	71	807.38	3+4=7	NA	NA	NA
SC007B	NatCellBiol.Chen.2021	HSPC/Health	77	2.795	NA	T4a	NA	NA
SC008B	NatCellBiol.Chen.2021	HSPC/Health	68	0.004	3+3=6	T4a	NA	NA
SC009B	NatCellBiol.Chen.2021	Health	55	1.092	Health	T2b	NA	NA
BMET1	CancerCell.Kfoury.2021	mCRPC	73	227.5	mCRPC	NA	TRUE	GnRH agonist, abiraterone (9 months), docetaxel (5 cycles)
BMET2	CancerCell.Kfoury.2021	mCRPC	68	108.9	mCRPC	NA	TRUE	2 days bicalutamide (antiandrogen; newly-initiated therapy)
BMET3	CancerCell.Kfoury.2021	mCRPC	73	0.12	mCRPC	NA	TRUE	GnRH agonist (ongoing PSA response)
BMET5	CancerCell.Kfoury.2021	mCRPC	78	23.3	mCRPC	NA	TRUE	GnRH agonist, abiraterone (3 months)
BMET6	CancerCell.Kfoury.2021	mCRPC	69	42.8	mCRPC	NA	TRUE	GnRH agonist, abiraterone (17 mo), docetaxel (4 cycles)
BMET7	CancerCell.Kfoury.2021	mCRPC	81	12.5	mCRPC	NA	TRUE	GnRH agonist (ongoing PSA response)
BMET8	CancerCell.Kfoury.2021	mCRPC	74	0.47	mCRPC	NA	TRUE	GnRH agonist, abiraterone (9 mo; ongoing PSA response)
BMET10	CancerCell.Kfoury.2021	mCRPC	65	91.7	mCRPC	NA	TRUE	GnRH agonist, abiraterone (39 mo), radium-223
BMET11	CancerCell.Kfoury.2021	mCRPC	68	48.4	mCRPC	NA	TRUE	GnRH agonist, docetaxel (6 cycles), abiraterone (5 mo), radium-223, pembrolizumab (deficient mismatch repair by IHC)
P4_Song	NatCommun.Song.2022	HSPC	NA	7.6	4+5=9	NA	NA	NA
P5_Song	NatCommun.Song.2022	HSPC	NA	19.6	3+4=7	NA	NA	NA
P6_Song	NatCommun.Song.2022	HSPC	NA	16.5	4+4=8	NA	NA	NA
P7_Song	NatCommun.Song.2022	HSPC	NA	4.1	3+4=7	NA	NA	NA
P8_Song	NatCommun.Song.2022	HSPC	NA	5.2	4+4=8	NA	NA	NA
P9_Song	NatCommun.Song.2022	HSPC/Adjacent	NA	7.7	3+4=7	NA	NA	NA
P10_Song	NatCommun.Song.2022	HSPC/Adjacent	NA	7.8	3+4=7	NA	NA	NA
P11_Song	NatCommun.Song.2022	HSPC/Adjacent	NA	3.89	3+4=7	NA	NA	NA
#1	MolCancer.Heidegger.2022	HSPC	73	20	ISUP3	pT2c	NA	NA
#2	MolCancer.Heidegger.2022	HSPC	63	2.4	ISUP3	pT2a	NA	NA
#3	MolCancer.Heidegger.2022	HSPC	61	14	ISUP2	pT3a	NA	NA
#4	MolCancer.Heidegger.2022	HSPC	72	2.32	ISUP5	pT3b	NA	NA
HMP13	Science.Chan.2022	mCRPC	NA	0.71	mCRPC	NA	NA	Lupron, Bicalutamide, Enzalutamide, Abiraterone/Cabazitaxel, Ipilumimab/Nivolumab
HMP20	Science.Chan.2022	mCRPC	NA	1.35	mCRPC	NA	NA	Lupron, Abiraterone
HMP19	Science.Chan.2022	mCRPC	NA	1419.66	mCRPC	NA	NA	Nilandron, Ketoconazole, Lupron, Abiraterone/Cabazitaxel, Enzalutamide
HMP08	Science.Chan.2022	mCRPC	NA	<0.05	mCRPC	NA	NA	Degarelix, Enzalutamide, Darolutamide
HMP16	Science.Chan.2022	mCRPC-NE	NA	34.8	mCRPC-NE	NA	NA	Bicalutamide, Lupron, Abiraterone, Radium-223, Enzalutamide, Docetaxel/Carboplatin
HMP05	Science.Chan.2022	mCRPC	NA	0.15	mCRPC	NA	NA	Bicalutamide, Degarelix, Abiraterone
HMP04	Science.Chan.2022	mCRPC-NE	NA	0.1	mCRPC-NE	NA	NA	Bicalutamide, Lupron, Enzalutamide, Abiraterone/Cabazitaxel, Carboplatin/Etoposide
HMP26	Science.Chan.2022	mCRPC	NA	0.1	mCRPC	NA	NA	Lupron, Exanlutamide, Docetaxel, Carboplatin
HMP25	Science.Chan.2022	mCRPC	NA	<0.05	mCRPC	NA	NA	Degarelix, Casodex, Carboplatin, Docetaxel
HMP17	Science.Chan.2022	mCRPC-NE	NA	399.24	mCRPC-NE	NA	NA	Degarelix, Bicalutamide, Lu-177 PSMA, Enzalutamide
HMP14	Science.Chan.2022	mCRPC	NA	0.98	mCRPC	NA	NA	Lupron, Docetaxel
HMP11B	Science.Chan.2022	mCRPC	NA	2306	mCRPC	NA	NA	Lupron, Abiraterone, Enzalutamide, Radium-223, Docetaxel, Cabazitaxel, Carboplatin
HMP11A	Science.Chan.2022	mCRPC	NA	729	mCRPC	NA	NA	Lupron, Abiraterone, Enzalutamide, Radium-223, Docetaxel, Cabazitaxel, Carboplatin
ICC1	NatCommun.Wong.2022	ICC/Adjacent	NA	NA	NA	NA	FALSE	FALSE
ICC2	NatCommun.Wong.2022	ICC/Adjacent	NA	NA	NA	NA	FALSE	FALSE
ICC3	NatCommun.Wong.2022	ICC/Adjacent	NA	NA	NA	NA	FALSE	FALSE
ICC4	NatCommun.Wong.2022	ICC/Adjacent	NA	NA	NA	NA	FALSE	FALSE
ICC5	NatCommun.Wong.2022	ICC/Adjacent	NA	NA	NA	NA	FALSE	FALSE
ICC6	NatCommun.Wong.2022	ICC/Adjacent	NA	NA	NA	NA	FALSE	FALSE
ICC7	NatCommun.Wong.2022	ICC/Adjacent	NA	NA	NA	NA	FALSE	FALSE
HP1	NatCommun.Hirz.2023	Health	72	NA	Health	NA	NA	NA
HP2	NatCommun.Hirz.2023	Health	73	NA	Health	NA	NA	NA
HP3	NatCommun.Hirz.2023	Health	55	NA	Health	NA	NA	NA
HP4	NatCommun.Hirz.2023	Health	72	NA	Health	NA	NA	NA
HP0	NatCommun.Hirz.2023	Health	59	NA	Health	NA	NA	NA
PCA21	NatCommun.Hirz.2023	HSPC/Adjacent	73	NA	3+4=7	low_grade	NA	NA
PCA3	NatCommun.Hirz.2023	HSPC/Adjacent	69	NA	3+4=7	low_grade	NA	NA
PCA4	NatCommun.Hirz.2023	HSPC/Adjacent	71	NA	4+5=9	high_grade	NA	NA
PCA5	NatCommun.Hirz.2023	HSPC/Adjacent	68	NA	4+3=7	low_grade	NA	NA
PCA6	NatCommun.Hirz.2023	HSPC/Adjacent	57	NA	3+5=8	high_grade	NA	NA
PCA7	NatCommun.Hirz.2023	HSPC	53	NA	5+5=10	high_grade	NA	NA
PCA8	NatCommun.Hirz.2023	HSPC	66	NA	4+4=8	high_grade	NA	NA
PCA9	NatCommun.Hirz.2023	HSPC/Adjacent	65	NA	4+3=7	low_grade	NA	NA
PCA10	NatCommun.Hirz.2023	HSPC	46	NA	3+3=6	low_grade	NA	NA
PCA11	NatCommun.Hirz.2023	HSPC/Adjacent	71	NA	3+4=7	low_grade	NA	NA
PCA12	NatCommun.Hirz.2023	HSPC/Adjacent	54	NA	3+3=6	low_grade	NA	NA
PCA15	NatCommun.Hirz.2023	HSPC/Adjacent	71	NA	4+4=8	high_grade	NA	NA
PCA16	NatCommun.Hirz.2023	HSPC	61	NA	4+5=9	high_grade	NA	NA
PCA17	NatCommun.Hirz.2023	HSPC/Adjacent	65	NA	3+3=6	low_grade	NA	NA
PCA18	NatCommun.Hirz.2023	HSPC/Adjacent	59	NA	3+3=6	low_grade	NA	NA
PCA19	NatCommun.Hirz.2023	HSPC/Adjacent	59	NA	5+3=8	high_grade	NA	NA
PCA20	NatCommun.Hirz.2023	HSPC/Adjacent	61	NA	3+4=7	low_grade	NA	NA
PCA22	NatCommun.Hirz.2023	HSPC/Adjacent	63	NA	4+5=9	high_grade	NA	NA
PCA24	NatCommun.Hirz.2023	Adjacent	61	NA	3+3=6 (Adjacent))	low_grade	NA	NA
P1	CancerCell.Jessica.2023	mHSPC	62	11.56	mHSPC	NA	NA
P3	CancerCell.Jessica.2023	mHSPC	65	156.4	mHSPC	NA	NA
P5	CancerCell.Jessica.2023	mHSPC	82	26.2	mHSPC	NA	NA
P7	CancerCell.Jessica.2023	mHSPC	60	146.7	mHSPC	NA	NA	ADT + anti-PD-1
P8	CancerCell.Jessica.2023	mHSPC	49	91.93	mHSPC	NA	NA	ADT
P10	CancerCell.Jessica.2023	mHSPC	76	>5000	mHSPC	NA	NA	ADT + anti-PD-1
P11	CancerCell.Jessica.2023	mHSPC	NA	NA	mHSPC	NA	NA	NA
P13	CancerCell.Jessica.2023	mHSPC	54	229.9	mHSPC	NA	NA	NA
P14	CancerCell.Jessica.2023	mHSPC	63	90.71	mHSPC	NA	NA	NA

## Sheet: Samples
Sample_ID	Donor_ID	Data.sets	Age	Site	PSA	Group	Gleason	Gleason_group
GSM4773521	GSM4773521	MolCancer.Ma.2020	NA	Prostate	NA	HSPC	3+3=6	6
GSM4773522	GSM4773522	MolCancer.Ma.2020	NA	Prostate	NA	HSPC	3+4=7	7
GSM4089151	GSM4089151	CommunBiol.Dong.2020	82	Prostate	8.88	CRPC	CRPC	CRPC
GSM4089152	GSM4089152	CommunBiol.Dong.2020	82	Prostate	56.53	CRPC	CRPC-NE	CRPC-NE
GSM4089153	GSM4089153	CommunBiol.Dong.2020	86	Prostate	55.16	CRPC	CRPC	CRPC
GSM4089154	GSM4089154	CommunBiol.Dong.2020	78	Prostate	>149	CRPC	CRPC	CRPC
GSM4711414	GSM4711414	CommunBiol.Dong.2020	65	Prostate	15.6	CRPC	CRPC-NE	CRPC-NE
GSM4711415	GSM4711415	CommunBiol.Dong.2020	70	Prostate	72.72	CRPC	CRPC-NE	CRPC-NE
SC153	SC153	NatCellBiol.Chen.2021.Batch1	81	Prostate	79.44	HSPC	4+4=8	8
SC154	SC154	NatCellBiol.Chen.2021.Batch1	75	Prostate	18.51	HSPC	5+4=9	9
SC155	SC155	NatCellBiol.Chen.2021.Batch1	61	Prostate	7.05	HSPC	4+5=9	9
SC156	SC156	NatCellBiol.Chen.2021.Batch1	72	Prostate	22.57	HSPC	4+3=7	7
SC159	SC159	NatCellBiol.Chen.2021.Batch1	77	Prostate	10.5	HSPC	4+4=8	8
SC162	SC162	NatCellBiol.Chen.2021.Batch1	61	Prostate	336	HSPC	4+3=7	7
SC171	SC171	NatCellBiol.Chen.2021.Batch1	79	Prostate	16	HSPC	4+5=9	9
SC172	SC172	NatCellBiol.Chen.2021.Batch1	79	Prostate	16	HSPC	4+5=9	9
SC173	SC173	NatCellBiol.Chen.2021.Batch1	80	LN	20	mLN	mLN	mLN
SC174	SC174	NatCellBiol.Chen.2021.Batch1	76	Prostate	81.09	HSPC	4+3=7	7
SC175	SC175	NatCellBiol.Chen.2021.Batch1	71	Prostate	19	HSPC	4+3=7	7
SC176	SC176	NatCellBiol.Chen.2021.Batch1	72	Prostate	51	HSPC	4+5=9	9
SC177	SC177	NatCellBiol.Chen.2021.Batch1	68	Prostate	14	HSPC	4+4=8	8
CRPC1	SC002C	NatCellBiol.Chen.2021.Batch3	78	Prostate	88.26	CRPC	CRPC	CRPC
CRPC2	SC004C	NatCellBiol.Chen.2021.Batch3	73	Prostate	37.67	CRPC	CRPC	CRPC
CRPC3	SC006C	NatCellBiol.Chen.2021.Batch3	71	Prostate	807.38	CRPC	CRPC	CRPC
CRPC4	SC003C	NatCellBiol.Chen.2021.Batch3	72	Prostate	2.08	CRPC	CRPC	CRPC
CRPC5	SC005C	NatCellBiol.Chen.2021.Batch3	71	Prostate	5.433	CRPC	CRPC	CRPC
SC009B.Right	SC009B	NatCellBiol.Chen.2021.Batch3	55	Prostate	1.092	Health	N	N
SC007B.Right	SC007B	NatCellBiol.Chen.2021.Batch3	77	Prostate	2.795	Health	NA	NA
SC008B.Right	SC008B	NatCellBiol.Chen.2021.Batch3	68	Prostate	0.004	Health	3+3=6	6
SC009B.Left	SC009B	NatCellBiol.Chen.2021.Batch3	55	Prostate	1.092	Health	N	N
SC007B.Left	SC007B	NatCellBiol.Chen.2021.Batch3	77	Prostate	2.795	Health	NA	NA
SC008B.Left	SC008B	NatCellBiol.Chen.2021.Batch3	68	Prostate	0.004	Health	3+3=6	6
BMET1-Tumor	BMET1	CancerCell.Kfoury.2021	73	Bone	227.5	CRPC	mCRPC	mCRPC
BMET2-Tumor	BMET2	CancerCell.Kfoury.2021	68	Bone	108.9	CRPC	mCRPC	mCRPC
BMET3-Tumor	BMET3	CancerCell.Kfoury.2021	73	Bone	0.12	CRPC	mCRPC	mCRPC
BMET5-Tumor	BMET5	CancerCell.Kfoury.2021	78	Bone	23.3	CRPC	mCRPC	mCRPC
BMET6-Tumor	BMET6	CancerCell.Kfoury.2021	69	Bone	42.8	CRPC	mCRPC	mCRPC
BMET7-Tumor	BMET7	CancerCell.Kfoury.2021	81	Bone	12.5	CRPC	mCRPC	mCRPC
BMET8-Tumor	BMET8	CancerCell.Kfoury.2021	74	Bone	0.47	CRPC	mCRPC	mCRPC
BMET10-Tumor	BMET10	CancerCell.Kfoury.2021	65	Bone	91.7	CRPC	mCRPC	mCRPC
BMET11-Tumor	BMET11	CancerCell.Kfoury.2021	68	Bone	48.4	CRPC	mCRPC	mCRPC
PR5186_T	P4_Song	NatCommun.Song.2022	NA	Prostate	7.6	HSPC	4+5=9	9
PR5196_T	P5_Song	NatCommun.Song.2022	NA	Prostate	19.6	HSPC	3+4=7	7
PR5199_T	P6_Song	NatCommun.Song.2022	NA	Prostate	16.5	HSPC	4+4=8	8
PR5249_N	P7_Song	NatCommun.Song.2022	NA	Prostate	5.2	Adjacent	Adjacent	Adjacent
PR5249_T	P7_Song	NatCommun.Song.2022	NA	Prostate	5.2	HSPC	4+4=8	8
PR5251_N	P8_Song	NatCommun.Song.2022	NA	Prostate	7.7	Adjacent	Adjacent	Adjacent
PR5251_T	P8_Song	NatCommun.Song.2022	NA	Prostate	7.7	HSPC	3+4=7	7
PR5254_N	P9_Song	NatCommun.Song.2022	NA	Prostate	7.8	Adjacent	Adjacent	Adjacent
PR5254_T	P9_Song	NatCommun.Song.2022	NA	Prostate	7.8	HSPC	3+4=7	7
PR5261_N	P10_Song	NatCommun.Song.2022	NA	Prostate	3.89	Adjacent	Adjacent	Adjacent
PR5261_T	P10_Song	NatCommun.Song.2022	NA	Prostate	3.89	HSPC	3+4=7	7
PR5269_T	P11_Song	NatCommun.Song.2022	NA	Prostate	4.1	HSPC	3+4=7	7
GSM5793828	#1	MolCancer.Heidegger.2022	73	Prostate	20	HSPC	ISUP3	ISUP3
GSM5793829	#2	MolCancer.Heidegger.2022	63	Prostate	2.4	HSPC	ISUP3	ISUP3
GSM5793831	#3	MolCancer.Heidegger.2022	61	Prostate	14	HSPC	ISUP2	ISUP2
GSM5793832	#4	MolCancer.Heidegger.2022	72	Prostate	2.32	HSPC	ISUP5	ISUP5
GSM6428952	HMP04	Science.Chan.2022	NA	Liver	0.1	CRPC	mCRPC-NE	mCRPC-NE
GSM6428953	HMP05	Science.Chan.2022	NA	Liver	0.15	CRPC	mCRPC	mCRPC
GSM6428954	HMP08	Science.Chan.2022	NA	Mediastinal mass	<0.05	CRPC	mCRPC	mCRPC
GSM6428955	HMP11A	Science.Chan.2022	NA	Brain	729	CRPC	mCRPC	mCRPC
GSM6428956	HMP11B	Science.Chan.2022	NA	Epidural	2306	CRPC	mCRPC	mCRPC
GSM6428957	HMP13	Science.Chan.2022	NA	LN	0.71	CRPC	mCRPC	mCRPC
GSM6428958	HMP14	Science.Chan.2022	NA	LN	0.98	CRPC	mCRPC	mCRPC
GSM6428959	HMP15	Science.Chan.2022	NA	Brain	NA	CRPC	mCRPC	mCRPC
GSM6428960	HMP16	Science.Chan.2022	NA	Liver	34.8	CRPC	mCRPC-NE	mCRPC-NE
GSM6428961	HMP17	Science.Chan.2022	NA	Abdomen mass	399.24	CRPC	mCRPC-NE	mCRPC-NE
GSM6428962	HMP19	Science.Chan.2022	NA	LN	1419.66	CRPC	mCRPC	mCRPC
GSM6428963	HMP20	Science.Chan.2022	NA	LN	1.35	CRPC	mCRPC	mCRPC
GSM6428964	HMP25	Science.Chan.2022	NA	Liver	<0.05	CRPC	mCRPC	mCRPC
GSM6428965	HMP26	Science.Chan.2022	NA	Liver	0.1	CRPC	mCRPC	mCRPC
HYW_4701_Tumor	ICC1	NatCommun.Wong.2022	NA	NA	NA	HSPC	HSPC	HSPC
HYW_4701_Benign	ICC1	NatCommun.Wong.2022	NA	NA	NA	Adjacent	Adjacent	Adjacent
HYW_4847_Tumor	ICC2	NatCommun.Wong.2022	NA	NA	NA	HSPC	HSPC	HSPC
HYW_4847_Benign	ICC2	NatCommun.Wong.2022	NA	NA	NA	Adjacent	Adjacent	Adjacent
HYW_4880_Tumor	ICC3	NatCommun.Wong.2022	NA	NA	NA	HSPC	HSPC	HSPC
HYW_4880_Benign	ICC3	NatCommun.Wong.2022	NA	NA	NA	Adjacent	Adjacent	Adjacent
HYW_4881_Tumor	ICC4	NatCommun.Wong.2022	NA	NA	NA	HSPC	HSPC	HSPC
HYW_4881_Benign	ICC4	NatCommun.Wong.2022	NA	NA	NA	Adjacent	Adjacent	Adjacent
HYW_5386_Tumor	ICC5	NatCommun.Wong.2022	NA	NA	NA	HSPC	HSPC	HSPC
HYW_5386_Benign	ICC5	NatCommun.Wong.2022	NA	NA	NA	Adjacent	Adjacent	Adjacent
HYW_5742_Benign	ICC6	NatCommun.Wong.2022	NA	NA	NA	Adjacent	Adjacent	Adjacent
HYW_5742_Tumor	ICC6	NatCommun.Wong.2022	NA	NA	NA	HSPC	HSPC	HSPC
HYW_5755_Benign	ICC7	NatCommun.Wong.2022	NA	NA	NA	Adjacent	Adjacent	Adjacent
HYW_5755_Tumor	ICC7	NatCommun.Wong.2022	NA	NA	NA	HSPC	HSPC	HSPC
GSM5494342	HP1	NatCommun.Hirz.2023	72	Prostate	NA	N	N	N
GSM5494343	HP2	NatCommun.Hirz.2023	73	Prostate	NA	N	N	N
GSM5494344	HP3	NatCommun.Hirz.2023	55	Prostate	NA	N	N	N
GSM5494345	HP4	NatCommun.Hirz.2023	72	Prostate	NA	N	N	N
GSM5494346	HP0	NatCommun.Hirz.2023	59	Prostate	NA	N	N	N
GSM5494347	PCA21	NatCommun.Hirz.2023	73	Prostate	NA	Adjacent	Adjacent	Adjacent
GSM5494348	PCA21	NatCommun.Hirz.2023	73	Prostate	NA	HSPC	3+4=7	7
GSM5494350	PCA3	NatCommun.Hirz.2023	69	Prostate	NA	HSPC	3+4=7	7
GSM5494351	PCA3	NatCommun.Hirz.2023	69	Prostate	NA	Adjacent	Adjacent	Adjacent
GSM5494352	PCA4	NatCommun.Hirz.2023	71	Prostate	NA	HSPC	4+5=9	9
GSM5494353	PCA4	NatCommun.Hirz.2023	71	Prostate	NA	Adjacent	Adjacent	Adjacent
GSM5494354	PCA5	NatCommun.Hirz.2023	68	Prostate	NA	HSPC	4+3=7	7
GSM5494355	PCA5	NatCommun.Hirz.2023	68	Prostate	NA	Adjacent	Adjacent	Adjacent
GSM5494356	PCA6	NatCommun.Hirz.2023	57	Prostate	NA	HSPC	3+5=8	8
GSM5494357	PCA6	NatCommun.Hirz.2023	57	Prostate	NA	Adjacent	Adjacent	Adjacent
GSM5494358	PCA7	NatCommun.Hirz.2023	53	Prostate	NA	HSPC	5+5=10	10
GSM5494359	PCA8	NatCommun.Hirz.2023	66	Prostate	NA	HSPC	4+4=8	8
GSM5494360	PCA9	NatCommun.Hirz.2023	65	Prostate	NA	HSPC	4+3=7	7
GSM5494361	PCA9	NatCommun.Hirz.2023	65	Prostate	NA	Adjacent	Adjacent	Adjacent
GSM5494362	PCA10	NatCommun.Hirz.2023	46	Prostate	NA	HSPC	3+3=6	6
GSM5494363	PCA11	NatCommun.Hirz.2023	71	Prostate	NA	HSPC	3+4=7	7
GSM5494364	PCA11	NatCommun.Hirz.2023	71	Prostate	NA	Adjacent	Adjacent	Adjacent
GSM5494365	PCA12	NatCommun.Hirz.2023	54	Prostate	NA	HSPC	3+3=6	6
GSM5494366	PCA12	NatCommun.Hirz.2023	54	Prostate	NA	Adjacent	Adjacent	Adjacent
GSM5494367	PCA15	NatCommun.Hirz.2023	71	Prostate	NA	Adjacent	Adjacent	Adjacent
GSM5494368	PCA15	NatCommun.Hirz.2023	71	Prostate	NA	HSPC	4+4=8	8
GSM5494369	PCA16	NatCommun.Hirz.2023	61	Prostate	NA	HSPC	4+5=9	9
GSM5494370	PCA17	NatCommun.Hirz.2023	65	Prostate	NA	Adjacent	Adjacent	Adjacent
GSM5494371	PCA17	NatCommun.Hirz.2023	65	Prostate	NA	HSPC	3+3=6	6
GSM5494372	PCA18	NatCommun.Hirz.2023	59	Prostate	NA	Adjacent	Adjacent	Adjacent
GSM5494373	PCA18	NatCommun.Hirz.2023	59	Prostate	NA	HSPC	3+3=6	6
GSM5494374	PCA19	NatCommun.Hirz.2023	59	Prostate	NA	Adjacent	Adjacent	Adjacent
GSM5494375	PCA19	NatCommun.Hirz.2023	59	Prostate	NA	HSPC	5+3=8	8
GSM5494376	PCA20	NatCommun.Hirz.2023	61	Prostate	NA	Adjacent	Adj	Adj
GSM5494377	PCA20	NatCommun.Hirz.2023	61	Prostate	NA	HSPC	3+4=7	7
GSM5494378	PCA22	NatCommun.Hirz.2023	63	Prostate	NA	Adjacent	Adj	Adj
GSM5494379	PCA22	NatCommun.Hirz.2023	63	Prostate	NA	HSPC	4+5=9	9
GSM5494380	PCA24	NatCommun.Hirz.2023	61	Prostate	NA	Adjacent	Adjacent	Adjacent
GSM5494381	PCA24	NatCommun.Hirz.2023	61	Prostate	NA	Adjacent	Adjacent	Adjacent
P1	P1	CancerCell.Jessica.2023	62	Bone	11.56	mHSPC	mHSPC	mHSPC
P3	P3	CancerCell.Jessica.2023	65	Bone	156.4	mHSPC	mHSPC	mHSPC
P5	P5	CancerCell.Jessica.2023	82	LN	26.2	mHSPC	mHSPC	mHSPC
P7	P7	CancerCell.Jessica.2023	60	Lung	146.7	mHSPC	mHSPC	mHSPC
P8	P8	CancerCell.Jessica.2023	49	Bone	91.93	mHSPC	mHSPC	mHSPC
P10	P10	CancerCell.Jessica.2023	76	Bone	>5000	mHSPC	mHSPC	mHSPC
P11	P11	CancerCell.Jessica.2023	NA	LN	NA	mHSPC	mHSPC	mHSPC
P13	P13	CancerCell.Jessica.2023	54	LN	229.9	mHSPC	mHSPC	mHSPC
P14	P14	CancerCell.Jessica.2023	63	Liver	90.71	mHSPC	mHSPC	mHSPC
