# Supplementary material for: Therapeutic pressure drives the evolution of a protective ecotype characterized by AR-loss-induced senescence in prostate cancer
Source: Theranostics. 2026 May 11;16(12):6803–26. doi: 10.7150/thno.134940 (PMC13232435; doi:10.7150/thno.134940)
Supplement: Supplementary file 3 — Supplementary table 2. [file thnov16p6803s3.xlsx]

## Sheet: Table S3
Table S2. List of genes excluded from subclustering analysis.
1	RPL22	ATP13A2	MT-ND1	HSPB7
2	RPL11	ATPIF1	MT-ND2	HSPG2
3	RPS6KA1	ATP6V0B	MT-CO1	HSPB11
4	RPS8	ATPAF1	MT-CO2	HSPA6
5	RPL5	ATP5F1	MT-ATP8	HSPD1
6	RPS27	ATP1A1	MT-ATP6	HSPE1
7	RPS10P7	ATP8B2	MT-CO3	HSPE1-MOB4
8	RPS6KC1	ATP1A2	MT-ND3	HSPBAP1
9	RPS7	ATP1A4	MT-ND4L	HSPA4L
10	RPS27A	ATP1B1	MT-ND4	HSPB3
11	RPL31	ATP6V1G3	MT-ND5	HSPA4
12	RPL37A	ATP2B4	MT-ND6	HSPA9
13	RPL32	ATP6V1C2	MT-CYB	HSPA1L
14	RPL15	ATP6V1E2	MT-RNR1	HSPA1A
15	RPSA	ATP6V1B1	MT-RNR2	HSPA1B
16	RPL14	ATP5G3	MT-TD	HSP90AB1
17	RPL29	ATP2B2	MT-TF	HSPB1
18	RPL24	ATP6V1A	MT-TG	HSPA5
19	RPL22L1	ATP2C1	MT-TH	HSPA14
20	RPL39L	ATP1B3	MT-TI	HSPA12A
21	RPL35A	ATP1B3-AS1	MT-TL1	HSPB2
22	RPL9	ATP11B	MT-TL2	HSPB2-C11orf52
23	RPL34-AS1	ATP13A5	MT-TM	HSPA8
24	RPL34	ATP13A5-AS1	MT-TP	HSP90B1
25	RPS3A	ATP13A4	MT-TR	HSPB8
26	RPL37	ATP13A4-AS1	MT-TT	HSPH1
27	RPS23	ATP13A3	MT-TV	HSPA2
28	RPS14	ATP5I	MT-TY	HSP90AA1
29	RPL26L1	ATP8A1	MT-TS2	HSPB9
30	RPS18	ATP10D	MT-TC	HSPA12B
31	RPS10-NUDT3	ATP6AP1L	MT-TQ	HSPB6
32	RPS10	ATP10B	MT-TW	HSPBP1
33	RPL10A	ATP6V0E1	MT-TA	HSPA13
34	RPL7L1	ATP6V1G2-DDX39B	MT-TN	HSPA14.1
35	RPS12	ATP6V1G2	MT-TS1	HSPB2-C11ORF52
36	RPS6KA2	ATP5J2-PTCD1	MT-TK	HSPA5P1
37	RPS6KA2-AS1	ATP5J2	MT-TE	HSP90B3P
38	RPS6KA3	ATP6V1F		HSPE1P6
39	RPS4X	ATP6V0A4		HSPA7
40	RPS6KA6	ATP6V0E2-AS1		HSP90AA3P
41	RPL36A	ATP6V0E2		HSPE1P8
42	RPL36A-HNRNPH2	ATP6AP2		HSPD1P14
43	RPL39	ATP7A		HSPE1P27
44	RPL10	ATP1B4		HSPE1P24
45	RPS20	ATP11C		HSPE1P25
46	RPL7	ATP2B3		HSPE1P9
47	RPL30	ATP6AP1		HSPA9P1
48	RPL8	ATP6V1B2		HSPE1P13
49	RPS6	ATP6V1H		HSPA8P6
50	RPL35	ATP6V0D2		HSPD1P6
51	RPL12	ATP6V1C1		HSPA8P18
52	RPL7A	ATP6V1G1		HSPE1P19
53	RPS24	ATP5C1		HSPA8P9
54	RPLP2	ATP5L		HSPA8P19
55	RPL27A	ATP5G2		HSP90AA5P
56	RPS13	ATP5B		HSP90AB2P
57	RPS6KA4	ATP2B1		HSP90AA6P
58	RPS6KB2	ATP2A2		HSP90AA4P
59	RPS3	ATP6V0A2		HSPE1P23
60	RPS25	ATP12A		HSP90AB3P
61	RPS26	ATP8A2		HSPD1P5
62	RPL41	ATP5EP2		HSPD1P1
63	RPL6	ATP7B		HSPD1P15
64	RPLP0	ATP11A		HSPE1P10
65	RPL21	ATP11A-AS1		HSPD1P18
66	RPL10L	ATP4B		HSPA8P4
67	RPS29	ATP5S		HSPD1P11
68	RPL36AL	ATP6V1D		HSPD1P10
69	RPS6KL1	ATP10A		HSPE1P26
70	RPS6KA5	ATP8B4		HSPA8P15
71	RPS27L	ATP6V0C		HSPD1P16
72	RPL4	ATP6C		HSPE1P21
73	RPLP1	ATP2A1		HSPE1P11
74	RPS17	ATP6V0D1		HSPA8P8
75	RPS17L	ATP2C2		HSPA8P16
76	RPL3L	ATP2A3		HSPA8P1
77	RPS2	ATP1B2		HSPB1P2
78	RPS15A	ATPAF2		HSPA8P20
79	RPL13	ATP6V0A1		HSPA8P7
80	RPL26	ATP5G1		HSPA8P13
81	RPL23A	ATP5H		HSPA8P11
82	RPL23	ATP5A1		HSPE1P14
83	RPL19	ATP8B1		HSPD1P3
84	RPL27	ATP9B		HSPD1P2
85	RPS6KB1	ATP9A		HSPA8P17
86	RPL38	ATP5E		HSPB1P1
87	RPL17-C18orf32	ATP5D		HSPE1P28
88	RPL17	ATP8B3		HSPE1P22
89	RPS21	ATP13A1		HSPA5-DT
90	RPS15	ATP4A		HSP90AA2P
91	RPL36	ATP5SL		HSPE1P18
92	RPS28	ATP1A3		HSPD1P13
93	RPL18A	ATP6V1E1		HSP90AB7P
94	RPSAP58	ATP5L2		HSPA12A-AS1
95	RPS16	ATP5J		HSPA8P3
96	RPS19	ATP5O		HSPE1P12
97	RPL18	ATP5IF1		HSPA8P5
98	RPL13A	ATP5PB		HSPD1P4
99	RPS11	ATP1A1-AS1		HSPA8P14
100	RPS9	ATP5MC3		HSPE1P4
101	RPL28	ATP2B2-IT1		HSPE1P20
102	RPS5	ATP2B2-IT2		HSPD1P12
103	RPS4Y1	ATP5ME		HSPD1P9
104	RPS4Y2	ATPSCKMT		HSPD1P8
105	RPL3	ATP5MF		HSP90AB6P
106	RPS19BP1	ATP6V1FNB		HSPE1P2
107	RPS6KA2-IT1	ATP5F1C		HSPA2-AS1
108	RPS6KB2-AS1	ATP5MD		HSP90AB4P
109	RPL17-C18ORF32	ATP5MG		HSPE1P3
110	RPL22P3	ATP5MC2		HSP90B2P
111	RPL10P17	ATP5F1B		HSPE1P16
112	RPS29P6	ATP23		HSPE1P7
113	RPL6P1	ATP2B1-AS1		HSPE1P5
114	RPS13P2	ATP11AUN		HSPE1P1
115	RPL23AP85	ATP5MPL		HSPD1P21
116	RPS15AP7	ATP2A1-AS1		HSPD1P7
117	RPL31P12	ATP2C2-AS1		HSPC324
118	RPL7P10	ATP5MC1
119	RPL36AP10	ATP5PD
120	RPS20P5	ATP5F1A
121	RPL21P23	ATP5F1D
122	RPL36AP12	ATP5F1E
123	RPSAP19	ATP5PF
124	RPL26P9	ATP5PO
125	RPL7AP17	ATP5MGL
126	RPS3AP12	ATP6V1B1-AS1
127	RPS26P15	ATP5MF-PTCD1
128	RPS15AP9	ATP1A1OS
129	RPL6P2	ATP5MC2P1
130	RPS29P29	ATP6V1E1P1
131	RPL7AP19	ATP6V0CP4
132	RPL34P1	ATP6V0E1P4
133	RPL5P6	ATP1B3P1
134	RPS29P4	ATP5F1BP1
135	RPS29P5	ATP5MC2P3
136	RPL35AP6	ATP5F1AP2
137	RPS3AP10	ATP5PBP4
138	RPL7AP21	ATP5POP1
139	RPL21P28	ATP6V0E1P3
140	RPL7AP82	ATP6V0CP2
141	RPL4P2	ATP5MC1P4
142	RPL22P24	ATP5MGP5
143	RPL5P5	ATP5MC1P3
144	RPS3AP9	ATP6V0E1P2
145	RPL23AP22	ATP13A3-DT
146	RPL10AP5	ATP11B-DT
147	RPL23AP18	ATP5F1EP1
148	RPS26P13	ATP5MGP4
149	RPL23AP16	ATP5MGP3
150	RPL23AP25	ATP1B1P1
151	RPL31P13	ATP8A1-DT
152	RPSAP20	ATP6V0E1P1
153	RPS7P3	ATP6V1G1P6
154	RPL10P4	ATP6V1G1P5
155	RPS4XP4	ATP5MGP2
156	RPL36P6	ATP5MFP2
157	RPL35AP5	ATP5PBP6
158	RPS7P5	ATP6V0CP3
159	RPL23AP89	ATP5PBP2
160	RPS15AP11	ATP5PBP3
161	RPSAP21	ATP5MC2P4
162	RPL35P1	ATP6AP1-DT
163	RPL7P9	ATP5MKP1
164	RPS21P1	ATP6V1G1P2
165	RPS7P2	ATP5PDP3
166	RPS23P10	ATP5F1AP1
167	RPS23P9	ATP5F1AP10
168	RPL31P11	ATP5MFP3
169	RPL22P5	ATP5F1AP7
170	RPS3AP7	ATP5F1AP8
171	RPL23AP15	ATP6V1G1P3
172	RPL7AP81	ATP5PDP2
173	RPL30P1	ATP8B5P
174	RPS27P5	ATP8B5P.1
175	RPSAP17	ATP5MGP8
176	RPS27AP6	ATP5PBP5
177	RPS15AP10	ATP5MGP1
178	RPL7AP16	ATP5MK
179	RPL7P8	ATP5MC1P8
180	RPL23AP90	ATP5MC1P7
181	RPS15AP6	ATP6V1G1P4
182	RPL34P6	ATP5PDP4
183	RPL12P45	ATP5MFP5
184	RPL6P3	ATP6V1E1P3
185	RPL23AP20	ATP5F1EP2
186	RPL22P4	ATP6V1G1P7
187	RPL7AP20	ATP5MC1P5
188	RPL36AP11	ATP8A2P2
189	RPL6P31	ATP5PBP1
190	RPL4P3	ATP8A2P3
191	RPL12P13	ATP5MC2P2
192	RPL32P6	ATP5F1CP1
193	RPL36P5	ATP5F1AP4
194	RPS7P4	ATP5MJ
195	RPL23AP17	ATP6V1G1P1
196	RPL36AP9	ATP5MC1P1
197	RPS15AP12	ATP5MC1P2
198	RPLP0P5	ATP10A-DT
199	RPS3AP11	ATP5PDP1
200	RPS3AP8	ATP5MFP6
201	RPL29P7	ATP5PBP7
202	RPSAP18	ATP5F1AP3
203	RPL23AP23	ATP6V0D1-DT
204	RPL12P14	ATP5MFP4
205	RPL5P4	ATP6V0CP1
206	RPL22P6	ATP5MGP7
207	RPSAP65	ATP5MGP6
208	RPLP0P4	ATP7BP1
209	RPS27AP5	ATP6V1E1P2
210	RPL7AP18	ATP5MC1P6
211	RPL21P24	ATP8B1-AS1
212	RPS29P7	ATP5PFP1
213	RPL35AP7	ATP5MFP1
214	RPL39P6	ATP5G2P1
215	RPL23AP24	ATP5BP1
216	RPL7P11	ATP5A1P2
217	RPL7P7	ATP5G2P3
218	RPL23AP19	ATP5G1P3
219	RPSAP16	ATP5LP5
220	RPL7AP15	ATP5G1P4
221	RPL30P3	ATP5LP3
222	RPS25P3	ATP5EP1
223	RPS16P2	ATP5LP4
224	RPS13P4	ATP5LP2
225	RPL37P11	ATP5F1P6
226	RPL36AP14	ATP5F1P3
227	RPS13P3	ATP5G2P4
228	RPL7P12	ATP5HP2
229	RPL37P13	ATP5HP3
230	RPL26P15	ATP5A1P8
231	RPS20P9	ATP5A1P1
232	RPS20P10	ATP5F1P5
233	RPS15AP15	ATP5G1P7
234	RPL27P5	ATP5G1P8
235	RPL21P37	ATP5J2P5
236	RPLP0P6	ATP5HP4
237	RPL37P10	ATP5F1P1
238	RPL12P18	ATP5G1P5
239	RPL12P19	ATP5C1P1
240	RPL26P13	ATP5G1P1
241	RPS2P17	ATP5HP1
242	RPL38P2	ATP5A1P3
243	RPL21P36	ATP5F1P7
244	RPL34P8	ATP5J2P4
245	RPL37P12	ATP5LP6
246	RPL22P11	ATP5G1P6
247	RPL23AP27	ATP5JP1
248	RPS12P4
249	RPL22P8
250	RPS14P5
251	RPL23AP7
252	RPS14P4
253	RPL9P13
254	RPSAP23
255	RPL14P6
256	RPS21P2
257	RPL21P34
258	RPL27P7
259	RPS15AP13
260	RPS16P3
261	RPSAP27
262	RPL27AP4
263	RPL17P15
264	RPS20P12
265	RPL15P5
266	RPL23AP28
267	RPL6P6
268	RPS6P2
269	RPL5P8
270	RPL23AP29
271	RPL10P6
272	RPL9P14
273	RPL27AP3
274	RPL27P8
275	RPS15AP14
276	RPL7P61
277	RPS17P8
278	RPL19P4
279	RPS3AP13
280	RPL21P38
281	RPL3P5
282	RPL12P17
283	RPL6P4
284	RPLP0P7
285	RPL36AP15
286	RPS27AP7
287	RPL17P11
288	RPL31P16
289	RPL23AP33
290	RPL28P2
291	RPL23AP37
292	RPL7L1P9
293	RPS28P4
294	RPL22P10
295	RPL7P13
296	RPS4XP5
297	RPL27P6
298	RPSAP28
299	RPS17P7
300	RPL12P15
301	RPS29P8
302	RPS20P13
303	RPL4P7
304	RPS26P18
305	RPL21P35
306	RPL23AP26
307	RPL23P4
308	RPS29P10
309	RPL5P7
310	RPSAP24
311	RPL23AP31
312	RPL36AP16
313	RPL22P12
314	RPL5P9
315	RPL31P15
316	RPL31P17
317	RPS2P16
318	RPS13P5
319	RPS26P19
320	RPL17P13
321	RPL23AP30
322	RPL17P10
323	RPL38P5
324	RPL7P14
325	RPL23AP36
326	RPL12P16
327	RPL38P6
328	RPL23AP92
329	RPL39P15
330	RPS26P20
331	RPS15P4
332	RPSAP25
333	RPS2P15
334	RPL23AP88
335	RPL39P14
336	RPL13AP12
337	RPL19P5
338	RPSAP22
339	RPL10P5
340	RPL39P16
341	RPS29P9
342	RPS10P9
343	RPS2P18
344	RPL37A-DT
345	RPL31P14
346	RPL6P5
347	RPL17P12
348	RPS24P7
349	RPL31P30
350	RPS28P5
351	RPL23P5
352	RPSAP26
353	RPL23AP34
354	RPL36AP13
355	RPL23AP32
356	RPL21P33
357	RPS12P3
358	RPS24P6
359	RPLP1P5
360	RPL21P32
361	RPL23AP35
362	RPL11P1
363	RPL21P30
364	RPS6P3
365	RPL7L1P10
366	RPL17P14
367	RPL30P2
368	RPS27P10
369	RPL21P31
370	RPL22P7
371	RPL7AP22
372	RPL23AP39
373	RPL31P20
374	RPSAP32
375	RPL29P11
376	RPL21P17
377	RPS8P6
378	RPL24P7
379	RPL39P18
380	RPL36AP17
381	RPS12P5
382	RPL23AP38
383	RPS24P8
384	RPL21P135
385	RPL7AP23
386	RPL10AP6
387	RPL17P17
388	RPL21P41
389	RPS18P6
390	RPL38P4
391	RPS26P21
392	RPL10P7
393	RPSAP29
394	RPLP0P8
395	RPL32P9
396	RPL21P71
397	RPS6P4
398	RPL21P43
399	RPL23AP40
400	RPSAP33
401	RPL22P1
402	RPL7AP25
403	RPL32P8
404	RPL35AP10
405	RPL4P4
406	RPL21P42
407	RPS29P3
408	RPS27AP8
409	RPL6P7
410	RPL7AP24
411	RPL9P15
412	RPL32P7
413	RPL39P5
414	RPS15AP16
415	RPL7P15
416	RPL32P11
417	RPL18AP7
418	RPL23AP93
419	RPL38P1
420	RPL7L1P7
421	RPL30P4
422	RPL23AP43
423	RPL6P8
424	RPS20P14
425	RPL35AP8
426	RPL6P9
427	RPS3AP14
428	RPL7AP11
429	RPL35AP9
430	RPL7P16
431	RPSAP31
432	RPSAP69
433	RPS20P15
434	RPL23AP42
435	RPS3AP53
436	RPL23AP41
437	RPL5P10
438	RPL36P20
439	RPL18AP8
440	RPL21P40
441	RPSAP11
442	RPL32P10
443	RPS15P5
444	RPL23AP49
445	RPS3AP15
446	RPS27P12
447	RPL32P3
448	RPL12P44
449	RPL21P39
450	RPL36P7
451	RPL7L1P8
452	RPS21P4
453	RPS3AP17
454	RPS29P11
455	RPL22P13
456	RPS23P3
457	RPS26P24
458	RPL6P14
459	RPSAP35
460	RPL5P12
461	RPL7AP26
462	RPL17P19
463	RPS3AP19
464	RPS23P2
465	RPL21P50
466	RPL23AP84
467	RPL6P16
468	RPL35AP12
469	RPS14P7
470	RPL6P11
471	RPS23P4
472	RPL30P6
473	RPL7AP27
474	RPL7AP28
475	RPL5P11
476	RPL17P20
477	RPL7P17
478	RPL6P10
479	RPL6P13
480	RPS15AP17
481	RPL21P47
482	RPSAP34
483	RPL7L1P13
484	RPL36AP23
485	RPL36AP19
486	RPL7AP29
487	RPL30P5
488	RPL38P3
489	RPSAP39
490	RPL14P3
491	RPL32P13
492	RPL7AP30
493	RPL7AP31
494	RPL36P8
495	RPL36AP18
496	RPS7P15
497	RPL6P12
498	RPS3AP16
499	RPL5P13
500	RPSAP70
501	RPL23AP94
502	RPS7P6
503	RPL35AP11
504	RPS7P7
505	RPL12P20
506	RPL32P12
507	RPL34-DT
508	RPL21P44
509	RPS3AP18
510	RPL9P16
511	RPL3P13
512	RPSAP36
513	RPL36AP21
514	RPL32P14
515	RPS23P5
516	RPL19P11
517	RPSAP38
518	RPS17P11
519	RPL7AP32
520	RPL29P12
521	RPL5P15
522	RPS27AP9
523	RPS2P25
524	RPL17P22
525	RPL7P24
526	RPL5P14
527	RPS17P2
528	RPL6P15
529	RPS3AP20
530	RPSAP37
531	RPL37P25
532	RPL5P17
533	RPL3P6
534	RPS14P8
535	RPS12P10
536	RPL7L1P4
537	RPL35AP16
538	RPL35AP17
539	RPL35AP15
540	RPL5P16
541	RPS26P28
542	RPL10P9
543	RPL23AP44
544	RPL12P22
545	RPL7AP33
546	RPS29P12
547	RPL7P21
548	RPL6P32
549	RPL23AP45
550	RPL36AP20
551	RPL12P21
552	RPS3AP22
553	RPS15AP18
554	RPS20P4
555	RPL7P1
556	RPL36P11
557	RPSAP71
558	RPL10P8
559	RPS4XP6
560	RPL35AP14
561	RPLP1P6
562	RPS27AP18
563	RPL7P19
564	RPL7P22
565	RPL35AP13
566	RPS27P14
567	RPS27AP10
568	RPL26L1-AS1
569	RPS3AP21
570	RPL7P20
571	RPLP0P9
572	RPL26P19
573	RPL21P54
574	RPL27AP5
575	RPS2P24
576	RPL7P23
577	RPL7P18
578	RPL30P7
579	RPL29P14
580	RPL5P20
581	RPL6P18
582	RPL6P17
583	RPL7AP36
584	RPSAP2
585	RPL13P
586	RPL36AP25
587	RPL15P3
588	RPL37P15
589	RPS16P5
590	RPS6P7
591	RPL35P3
592	RPSAP44
593	RPL7AP34
594	RPL31P28
595	RPL21P67
596	RPL5P19
597	RPS4XP9
598	RPL35AP18
599	RPL7AP35
600	RPS17P5
601	RPL23AP48
602	RPL32P15
603	RPL21P66
604	RPS27AP11
605	RPL31P33
606	RPS18P9
607	RPSAP42
608	RPS3AP23
609	RPL7P29
610	RPL32P16
611	RPL23AP47
612	RPL12P23
613	RPS29P32
614	RPL26P20
615	RPSAP40
616	RPL9P18
617	RPS24P12
618	RPS4XP8
619	RPL17P25
620	RPL10P10
621	RPL23AP46
622	RPSAP45
623	RPL7P27
624	RPL36P10
625	RPSAP72
626	RPL22P14
627	RPLP2P1
628	RPL13AP
629	RPL23AP1
630	RPL7AP7
631	RPL24P4
632	RPSAP41
633	RPL39P3
634	RPS6P8
635	RPL21P65
636	RPSAP43
637	RPL15P4
638	RPL3P2
639	RPL36AP5
640	RPL7AP37
641	RPL35AP3
642	RPS4XP7
643	RPL7P4
644	RPL36P9
645	RPS27P15
646	RPL17P26
647	RPS29P13
648	RPS3AP24
649	RPL5P18
650	RPS17P1
651	RPL32P1
652	RPL12P47
653	RPS2P28
654	RPL35AP4
655	RPL12P1
656	RPS7P8
657	RPL8P1
658	RPL5P21
659	RPL10P2
660	RPL7P26
661	RPL23AP50
662	RPL12P2
663	RPL7P28
664	RPL3P7
665	RPL36AP24
666	RPL35P2
667	RPL7P25
668	RPL22P16
669	RPL23AP52
670	RPL36AP26
671	RPL21P75
672	RPL7AP41
673	RPL35P4
674	RPL23P8
675	RPS27P16
676	RPS26P30
677	RPL31P35
678	RPS17P13
679	RPL7P31
680	RPL7AP38
681	RPL7P30
682	RPL7AP40
683	RPS3AP26
684	RPS3AP29
685	RPS3AP25
686	RPSAP46
687	RPS10P14
688	RPL3P8
689	RPL7AP42
690	RPL36AP30
691	RPL10P11
692	RPL7P32
693	RPL7P59
694	RPS26P31
695	RPS3AP28
696	RPL36P13
697	RPL7AP43
698	RPL7P60
699	RPL13AP17
700	RPL35P5
701	RPL36AP28
702	RPL36AP29
703	RPL7AP39
704	RPL23AP95
705	RPS29P16
706	RPS29P15
707	RPSAP73
708	RPL12P10
709	RPL6P19
710	RPL7AP78
711	RPS29P14
712	RPS27AP12
713	RPL32P17
714	RPL7AP77
715	RPS2P32
716	RPL7L1P3
717	RPL36P12
718	RPL6P20
719	RPL32P18
720	RPL7L1P2
721	RPS3AP27
722	RPL6P21
723	RPL36AP27
724	RPL14P5
725	RPS5P8
726	RPS27AP20
727	RPL6P30
728	RPL24P9
729	RPL35AP37
730	RPS15AP40
731	RPL19P20
732	RPL23AP83
733	RPSAP15
734	RPS29P28
735	RPL6P29
736	RPS7P14
737	RPSAP8
738	RPL34P36
739	RPL18AP14
740	RPL36P18
741	RPL7AP72
742	RPL22P22
743	RPL31P63
744	RPL7P55
745	RPS7P13
746	RPL26P36
747	RPL32P35
748	RPL3P12
749	RPL12P50
750	RPL7L1P11
751	RPL36AP52
752	RPL21P134
753	RPL7P57
754	RPL7P58
755	RPL17P49
756	RPS15AP39
757	RPSAP62
758	RPS17P17
759	RPL18AP16
760	RPL21P132
761	RPSAP61
762	RPL7P56
763	RPL22P23
764	RPS26P58
765	RPS11P7
766	RPL30P15
767	RPL9P7
768	RPS5P7
769	RPS24P21
770	RPSAP14
771	RPL32P36
772	RPS2P55
773	RPSAP60
774	RPS24P19
775	RPSAP63
776	RPL7P54
777	RPL36AP54
778	RPL21P133
779	RPS7P12
780	RPL37P24
781	RPL7AP71
782	RPS27AP17
783	RPS26P56
784	RPS23P8
785	RPL36AP53
786	RPS26P57
787	RPL12P43
788	RPSAP59
789	RPL18AP15
790	RPL12P49
791	RPS26P11
792	RPL19P21
793	RPL7P53
794	RPS6P26
795	RPL23AP96
796	RPL23AP53
797	RPS3AP35
798	RPL23AP54
799	RPL30P9
800	RPL35P6
801	RPS3AP34
802	RPL10P18
803	RPL17P33
804	RPL10AP2
805	RPL23P10
806	RPS15AP24
807	RPL10P19
808	RPL29P19
809	RPL6P22
810	RPS27AP13
811	RPL37P6
812	RPL3P9
813	RPL31P40
814	RPS15AP25
815	RPS23P1
816	RPL6P23
817	RPS4XP10
818	RPSAP47
819	RPS29P2
820	RPL34P18
821	RPL10AP3
822	RPL30-AS1
823	RPL30P10
824	RPS26P6
825	RPS12P15
826	RPL31P41
827	RPSAP48
828	RPS10P16
829	RPS20P20
830	RPL30P16
831	RPS26P35
832	RPL36AP31
833	RPSAP74
834	RPL32P4
835	RPL23AP56
836	RPL19P14
837	RPL35AP19
838	RPS20P22
839	RPL32P20
840	RPS20P23
841	RPL5P23
842	RPS17P14
843	RPL3P10
844	RPS3AP31
845	RPL36AP32
846	RPL12P24
847	RPL5P24
848	RPL19P13
849	RPL26P26
850	RPL23AP55
851	RPS20P21
852	RPS3AP32
853	RPL34P17
854	RPS26P34
855	RPL7AP80
856	RPL32P19
857	RPL12P48
858	RPL5P22
859	RPS3AP30
860	RPS3AP33
861	RPL23AP57
862	RPS29P33
863	RPS27AP14
864	RPL3P11
865	RPL35AP20
866	RPS3AP54
867	RPS26P2
868	RPL4P5
869	RPL32P21
870	RPSAP75
871	RPS20P25
872	RPL24P8
873	RPS6P12
874	RPL7AP46
875	RPL7AP47
876	RPSAP49
877	RPS20P24
878	RPL36AP6
879	RPS15AP27
880	RPS27AP15
881	RPL32P22
882	RPL36P14
883	RPS19P6
884	RPL7AP48
885	RPS10P3
886	RPL12P25
887	RPL36AP34
888	RPL7AP44
889	RPL36AP35
890	RPL7AP49
891	RPL10P3
892	RPL35AP21
893	RPSAP76
894	RPL35AP2
895	RPL7AP45
896	RPS26P3
897	RPS2P35
898	RPL7P33
899	RPL35AP22
900	RPL36AP33
901	RPS29P17
902	RPL7AP76
903	RPSAP9
904	RPL36AP40
905	RPL34P22
906	RPL12P31
907	RPL7AP56
908	RPL7AP79
909	RPL7AP58
910	RPSAP50
911	RPL12P46
912	RPL34P23
913	RPS12P20
914	RPS4XP12
915	RPS26P43
916	RPS27P20
917	RPL31P47
918	RPL23AP62
919	RPS3AP39
920	RPS24P14
921	RPS12P21
922	RPS6P16
923	RPL36AP39
924	RPL23AP65
925	RPL32P25
926	RPL37AP8
927	RPL5P29
928	RPL7AP55
929	RPL35AP26
930	RPS4XP13
931	RPL7AP57
932	RPS3AP42
933	RPL26P31
934	RPL12P30
935	RPS3AP41
936	RPS29P20
937	RPS28P7
938	RPL7AP54
939	RPL34P21
940	RPL23AP64
941	RPL37P2
942	RPL29P22
943	RPL36AP37
944	RPL5P30
945	RPS17P15
946	RPS2P39
947	RPL32P24
948	RPL26P30
949	RPS29P19
950	RPS3AP40
951	RPL23AP63
952	RPL39P26
953	RPL31P46
954	RPL29P23
955	RPL36AP38
956	RPLP0P2
957	RPS24P13
958	RPS4XP11
959	RPL36AP55
960	RPL26P27
961	RPL26P28
962	RPL31P44
963	RPS3AP37
964	RPSAP6
965	RPS12P2
966	RPL39P25
967	RPS3AP5
968	RPS7P9
969	RPL21P90
970	RPL17P34
971	RPLP1P10
972	RPL7AP50
973	RPL7P37
974	RPS2P36
975	RPL17P35
976	RPS19P7
977	RPL21P91
978	RPS6P15
979	RPL34P20
980	RPL17P36
981	RPL19P16
982	RPS8P4
983	RPL12P26
984	RPL26P29
985	RPL12P27
986	RPS27P18
987	RPL7P36
988	RPS10P18
989	RPL23AP60
990	RPS26P39
991	RPL23AP59
992	RPL34P19
993	RPL23AP58
994	RPL9P21
995	RPL35AP24
996	RPL21P16
997	RPL7AP8
998	RPL13AP5
999	RPL12P28
1000	RPSAP7
1001	RPS15AP29
1002	RPL7P34
1003	RPS12P17
1004	RPS26P41
1005	RPL35AP23
1006	RPL23AP61
1007	RPS15AP28
1008	RPL11P4
1009	RPS25P9
1010	RPS15AP5
1011	RPL7AP53
1012	RPL22P18
1013	RPL15P14
1014	RPS12P18
1015	RPL7AP52
1016	RPS3AP36
1017	RPL21P89
1018	RPS26P38
1019	RPL11P3
1020	RPL26P6
1021	RPSAP10
1022	RPL5P28
1023	RPL6P24
1024	RPL5P26
1025	RPL7AP51
1026	RPL21P92
1027	RPL12P8
1028	RPS3AP38
1029	RPL21P88
1030	RPS26P40
1031	RPL7P35
1032	RPL13AP6
1033	RPS6P14
1034	RPL13AP19
1035	RPL12P29
1036	RPL31P45
1037	RPS15AP30
1038	RPL23P11
1039	RPL37P18
1040	RPS12P16
1041	RPL5P25
1042	RPL36AP36
1043	RPL32P23
1044	RPL22P17
1045	RPL5P27
1046	RPL21P93
1047	RPS27P1
1048	RPL17P50
1049	RPL15P13
1050	RPS26P42
1051	RPL7P40
1052	RPS3AP43
1053	RPSAP51
1054	RPS27P22
1055	RPL23AP66
1056	RPL7AP74
1057	RPS3P6
1058	RPL14P1
1059	RPL7AP9
1060	RPL10P13
1061	RPL6P25
1062	RPL41P5
1063	RPL21P104
1064	RPSAP12
1065	RPL7P42
1066	RPL23AP68
1067	RPL30P12
1068	RPL21P106
1069	RPL7P43
1070	RPL35AP28
1071	RPS27P23
1072	RPL23AP67
1073	RPL10P12
1074	RPS27P21
1075	RPS2P5
1076	RPL21P103
1077	RPL12P32
1078	RPS6P22
1079	RPS2P41
1080	RPS6P20
1081	RPS26P45
1082	RPL17P37
1083	RPS4XP14
1084	RPL13AP23
1085	RPS4XP15
1086	RPL21P1
1087	RPL32P26
1088	RPL31P52
1089	RPL29P24
1090	RPL11P5
1091	RPL32P27
1092	RPL13P5
1093	RPL27P12
1094	RPSAP52
1095	RPL21P18
1096	RPL36P15
1097	RPL35AP30
1098	RPL18AP3
1099	RPL7P39
1100	RPL22P19
1101	RPL35AP29
1102	RPS6P21
1103	RPL30P13
1104	RPL7P38
1105	RPL31P49
1106	RPL29P25
1107	RPL35AP27
1108	RPL21P136
1109	RPL12P33
1110	RPS10P20
1111	RPL13AP20
1112	RPL7AP60
1113	RPS15AP32
1114	RPL7P41
1115	RPS4XP1
1116	RPL30P11
1117	RPS20P31
1118	RPS11P5
1119	RPL31P50
1120	RPL36AP41
1121	RPL23AP14
1122	RPL7P6
1123	RPL39P28
1124	RPS27P25
1125	RPL21P99
1126	RPL17P51
1127	RPS20P32
1128	RPS21P8
1129	RPSAP53
1130	RPL37P21
1131	RPL13AP25
1132	RPL12P34
1133	RPL31P53
1134	RPL18AP17
1135	RPL21P111
1136	RPL21P108
1137	RPS3AP52
1138	RPL31P54
1139	RPS26P47
1140	RPL21P110
1141	RPS12P24
1142	RPL21P112
1143	RPL27AP8
1144	RPL35P9
1145	RPL29P29
1146	RPL7AP61
1147	RPL7L1P1
1148	RPL7P45
1149	RPL21P107
1150	RPL7AP73
1151	RPLP1P13
1152	RPL18P10
1153	RPL34P26
1154	RPL5P31
1155	RPL29P28
1156	RPS28P8
1157	RPSAP54
1158	RPS12P23
1159	RPL34P27
1160	RPS4XP16
1161	RPL7P44
1162	RPL15P18
1163	RPS7P10
1164	RPL36P19
1165	RPL32P28
1166	RPL26P34
1167	RPS3AP44
1168	RPL23AP97
1169	RPL7L1P12
1170	RPS6P23
1171	RPL21P109
1172	RPL35AP31
1173	RPS10P21
1174	RPL39P29
1175	RPL23AP69
1176	RPL22P20
1177	RPS3AP46
1178	RPL17P2
1179	RPL36AP2
1180	RPL21P7
1181	RPL23AP71
1182	RPL9P6
1183	RPL21P8
1184	RPL21P11
1185	RPL18P1
1186	RPS19P3
1187	RPSAP3
1188	RPL13AP2
1189	RPL3P3
1190	RPS15AP3
1191	RPL23AP10
1192	RPL13AP3
1193	RPL36AP4
1194	RPL21P10
1195	RPSAP4
1196	RPL15P2
1197	RPSAP13
1198	RPSAP5
1199	RPL10AP1
1200	RPL13P6
1201	RPL21P12
1202	RPL21P13
1203	RPS28P1
1204	RPL9P5
1205	RPL4P1
1206	RPL17P3
1207	RPL21P9
1208	RPL29P3
1209	RPS26P49
1210	RPS2P4
1211	RPS26P48
1212	RPS29P1
1213	RPL12P5
1214	RPL7AP2
1215	RPL7AP4
1216	RPL7AP5
1217	RPL12P7
1218	RPLP0P3
1219	RPS3AP4
1220	RPL26P3
1221	RPL21P5
1222	RPL36P3
1223	RPL36AP1
1224	RPS20P33
1225	RPL22P2
1226	RPS2P2
1227	RPL23AP8
1228	RPL12P6
1229	RPL23AP70
1230	RPL7AP3
1231	RPL9P3
1232	RPL21P6
1233	RPL3P4
1234	RPL23AP11
1235	RPL32P29
1236	RPL7AP6
1237	RPS8P10
1238	RPL5P1
1239	RPL5P32
1240	RPLP0P10
1241	RPL36AP8
1242	RPL7AP62
1243	RPL7AP75
1244	RPL29P30
1245	RPL18P11
1246	RPL5P3
1247	RPL32P2
1248	RPL32P30
1249	RPS3AP47
1250	RPL36AP43
1251	RPL36AP44
1252	RPSAP55
1253	RPL21P116
1254	RPS24P16
1255	RPL12P35
1256	RPS12P26
1257	RPL9P25
1258	RPL35AP32
1259	RPL41P2
1260	RPL7P5
1261	RPS3AP6
1262	RPL36AP45
1263	RPL13P4
1264	RPL23AP86
1265	RPL7P47
1266	RPL35AP34
1267	RPL23AP72
1268	RPS2P44
1269	RPS27P27
1270	RPS15AP34
1271	RPS27AP16
1272	RPL31P56
1273	RPL18P13
1274	RPL7AP63
1275	RPSAP56
1276	RPS3AP48
1277	RPS27P26
1278	RPS12P27
1279	RPL35AP33
1280	RPL10P14
1281	RPS24P17
1282	RPL23AP91
1283	RPL17P40
1284	RPS20P2
1285	RPL15P20
1286	RPL34P29
1287	RPL12P36
1288	RPL7P46
1289	RPS3P7
1290	RPS26P52
1291	RPL21P119
1292	RPL39P31
1293	RPS2P45
1294	RPS23P6
1295	RPS3AP2
1296	RPL23AP73
1297	RPL34P31
1298	RPS16P8
1299	RPL23AP75
1300	RPL9P30
1301	RPS2P48
1302	RPL5P33
1303	RPL32P32
1304	RPL23AP74
1305	RPL9P28
1306	RPL32P33
1307	RPL7P48
1308	RPL36AP48
1309	RPS29P21
1310	RPL23AP87
1311	RPSAP67
1312	RPL17P41
1313	RPL29P2
1314	RPS29P22
1315	RPL13P12
1316	RPL19P18
1317	RPS27AP1
1318	RPL15P21
1319	RPS18P12
1320	RPL23AP76
1321	RPL7P49
1322	RPL6P26
1323	RPS2P46
1324	RPL17P43
1325	RPS7P1
1326	RPS12P28
1327	RPL31P58
1328	RPS7P11
1329	RPL31P57
1330	RPL36AP7
1331	RPS4XP17
1332	RPL12P37
1333	RPL36AP47
1334	RPS23P7
1335	RPL7L1P5
1336	RPL7AP64
1337	RPL21P123
1338	RPS26P8
1339	RPL12P38
1340	RPSAP66
1341	RPL36AP46
1342	RPLP1P11
1343	RPL22P21
1344	RPL9P29
1345	RPL32P31
1346	RPL31P7
1347	RPL35AP35
1348	RPL21P4
1349	RPL39P33
1350	RPL21P120
1351	RPL9P2
1352	RPL7AP65
1353	RPL21P121
1354	RPS4XP18
1355	RPS8P3
1356	RPL17P46
1357	RPS24P18
1358	RPL7AP67
1359	RPSAP57
1360	RPLP0P11
1361	RPL29P32
1362	RPL7AP66
1363	RPL31P9
1364	RPL30P14
1365	RPS3AP49
1366	RPS2P6
1367	RPL23AP77
1368	RPL12P40
1369	RPL17P45
1370	RPS10P27
1371	RPL31P59
1372	RPL21P127
1373	RPL21P126
1374	RPL9P31
1375	RPS4XP19
1376	RPS26P54
1377	RPLP0P12
1378	RPL12P39
1379	RPL36AP49
1380	RPL17P44
1381	RPL6P27
1382	RPL26P35
1383	RPL7P2
1384	RPL7AP13
1385	RPS11P1
1386	RPS27AP2
1387	RPL35AP
1388	RPS2P7
1389	RPL36P1
1390	RPL12P4
1391	RPL17P1
1392	RPSAP1
1393	RPS2P1
1394	RPS4XP3
1395	RPL7P3
1396	RPL36P4
1397	RPL37P1
1398	RPL37AP1
1399	RPS3AP3
1400	RPS27AP3
1401	RPL27AP
1402	RPL23AP6
1403	RPS10P5
1404	RPL24P2
1405	RPS15AP1
1406	RPL15P1
1407	RPL31P2
1408	RPL23AP81
1409	RPL7AP12
1410	RPS4XP2
1411	RPL12P11
1412	RPL5P2
1413	RPL39P
1414	RPL12P12
1415	RPL21P2
1416	RPL13P2
1417	RPL19P1
1418	RPL36P2
1419	RPL7AP14
1420	RPL41P1
1421	RPS3P2
1422	RPL12P3
1423	RPL21P3
1424	RPS19P1
1425	RPL39P39
1426	RPL31P3
1427	RPS18P1
1428	RPLP0P1
1429	RPS3P1
1430	RPS10P2
1431	RPS2P52
1432	RPL23AP2
1433	RPL34P33
1434	RPL7AP10
1435	RPL34P34
1436	RPL36AP51
1437	RPS4XP20
1438	RPS29P30
1439	RPS4XP23
1440	RPS26P55
1441	RPL29P33
1442	RPS29P26
1443	RPL7AP69
1444	RPL36P16
1445	RPS10P28
1446	RPL9P32
1447	RPS4XP21
1448	RPS29P24
1449	RPS29P25
1450	RPL7P50
1451	RPS4XP22
1452	RPL10P15
1453	RPL23AP80
1454	RPL39P34
1455	RPL9P33
1456	RPL7P51
1457	RPS18P13
1458	RPL39P38
1459	RPL39P36
1460	RPL23AP78
1461	RPS27AP19
1462	RPL21P129
1463	RPL10P16
1464	RPS6P25
1465	RPS15P9
1466	RPL12P42
1467	RPS29P23
1468	RPS16P9
1469	RPS15AP36
1470	RPS27P29
1471	RPL12P41
1472	RPL32P34
1473	RPS12P31
1474	RPL36AP50
1475	RPS3AP50
1476	RPL21P131
1477	RPL31P60
1478	RPL37P23
1479	RPS29P27
1480	RPL31P61
1481	RPS24P1
1482	RPL26P37
1483	RPL36P17
1484	RPS3AP51
1485	RPL5P35
1486	RPL6P28
1487	RPL35AP36
1488	RPL35P8
1489	RPL7P52
1490	RPL4P6
1491	RPL7AP70
1492	RPS29P31
1493	RPS15AP38
1494	RPL5P34
1495	RPL32P5
1496	RPL23AP82
1497	RPL23AP7.1
1498	RPL39P40
1499	RPL10P1
1500	RPSAP68
1501	RPL8P2
1502	RPL23P2
1503	RPL37P3
1504	RPL12P9
1505	RPS3AP1
1506	RPL13AP7
1507	RPL37P4
1508	RPSAP64
1509	RPS5P2
1510	RPL23AP12
1511	RPL23AP4
1512	RPL34P3
1513	RPS20P1
1514	RPL23AP3
1515	RPS9P1
1516	RPL3P1
1517	RPS26P4
1518	RPL31P1
1519	RPL18AP2
1520	RPS5P3
1521	RPS26P5
1522	RPL35AP25
1523	RPS11P6
1524	RPL9P9
1525	RPL21P122
1526	RPS20P35
