# Supplementary material for: Therapeutic pressure drives the evolution of a protective ecotype characterized by AR-loss-induced senescence in prostate cancer
Source: Theranostics. 2026 May 11;16(12):6803–26. doi: 10.7150/thno.134940 (PMC13232435; doi:10.7150/thno.134940)
Supplement: Supplementary file 4 — Supplementary table 3. [file thnov16p6803s4.xlsx]

## Sheet: B
Table S3. List of the top 50 cluster-specific signature genes for each identified subcluster.
B_C1_Naive	B_C2_Activated	B_C3_Resting_Memory	B_C4_Atypical_Memory	Plasma_C1_IGKC	Plasma_C2_XBP1
TCL1A	EEF1G	GNB2L1	CLUSTER	IGHG3	IGJ
IL4R	JUND	GLTSCR2	AC090498.1	IGHG4	IGLL5
TMSB10	SNHG29	C1orf63	IGLC2	IGLC2	MZB1
CD74	RACK1	RP5-887A10.1	KLK2	IGLC3	SSR4
FCER2	SARAF	C6orf48	KLK3	IGHG1	FKBP11
CD72	DNAJB1	NHP2L1	CST3	IGHG2	XBP1
LAPTM5	GAS5	TMEM66	UQCR11	IGHA1	LINC00152
BACH2	IGLV2-14	C19orf43	HLA-DQA2	IGKC	IGLL1
CD37	SELENOK	FAIM3	RSRP1	JCHAIN	C19orf10
YBX3	NOP53	NBEAL1	IGLC3	IGKV3-20	DERL3
LIMD2	KLF2	TMSB4X	SNU13	IGKV4-1	ANKRD28
RCSD1	NR4A1	CXCR4	S100A11	MZB1	SEC11C
CD79B	BAG3	MTRNR2L10	TNFRSF13C	RRBP1	PRDX4
NCF1	FKBP4	NAP1L1	SF3B6	DERL3	FKBP2
HVCN1	IFI30	C11orf31	RACK1	SLAMF7	RP11-731F5.2
AFF3	SNHG6	GPR183	CD24	XBP1	VIMP
CD79A	DUSP2	ZFAS1	MT2A	SSR4	ITM2C
BTG1	TNFSF9	MTRNR2L8	BASP1	AC024293.1	SDF2L1
FCMR	IER5	TOMM7	CHCHD10	ITM2C	SSR3
HLA-DQA1	SEPTIN7	UBA52	RAC1	SDC1	SELM
FCRL1	GABARAP	SELK	YBX1	MYDGF	NEAT1
ACTB	PNRC1	CD52	AREG	AC016739.1	SPCS2
CD22	NME2	HLA-DPB1	CD81	AL590867.2	MANF
HLA-DRB5	TRIR	PTPRCAP	GNAS	SELENOS	SEC61B
SNX2	ODC1	FTH1	COTL1	CLUSTER	TNFRSF17
HLA-DMB	RUBCNL	CD48	PNRC2	HDLBP	NUCB2
STX7	TLE5	EIF4A1	MARCKS	SEC11C	TMEM258
SELENOH	FCMR	EIF3E	BTG1	DUSP5	CD63
LINC00926	SNHG5	HLA-DQB1	NEAT1	CLPTM1L	SPCS3
HLA-DMA	NFKB1	TXNIP	RNF213	AC073861.1	TMEM59
RACK1	RELB	COMMD6	HIST1H4C	MTATP6P1	JSRP1
SELL	NIBAN3	SLC25A6	DUSP2	PRDX4	CREB3L2
FOXP1	DUSP1	HLA-DRA	NDUFS6	TRIB1	HERPUD1
EEF1G	RNASEK	MALAT1	CCDC50	AC099560.2	SPCS1
UCP2	RHOB	GPX1	GNAI2	SLC7A5	SPAG4
NOP53	YBX3	SRSF2	NUCKS1	FKBP11	ERLEC1
ZCCHC7	CACYBP	H2AFZ	BOD1L1	PSAP	RRBP1
RASGRP2	LINC01857	U2AF1	CTSZ	AC034236.1	DNAJB9
SARAF	RIPOR2	2025-09-07	TXN	FKBP2	LMAN2
VPREB3	SEPTIN9	STK4	COX6C	SEL1L	PRDM1
GABARAP	CRIP1	WHSC1L1	FAM107B	GAS6	SEC61G
PTPRC	LINC01578	2025-09-15	HNRNPD	SDF2L1	PDIA6
CSK	UBE2S	C14orf2	CD63	NUCB2	PPIB
MBNL1	GRASP	TCEB2	PLCG2	ANKRD28	PPAPDC1B
LYN	TENT5C	ELF1	PEBP1	FAM46C	TMED9
BCL11A	MKNK2	C19orf53	KDM6B	PRDM1	MEI1
TMEM123	C12ORF57	TGIF1	RGS2	JSRP1	RGS1
POLD4	COTL1	DRAM2	S100A6	HM13	PIM2
PLAC8	TRBC2	IFI16	S100A4	CYTOR	ATF3
DRAP1	MTRNR2L12	LUC7L3	S100A10	IGHM	GADD45B

## Sheet: CD4 
CD4_C1_Naive	CD4_C10_CTL	CD4_C2_Naive_TSHZ2	CD4_C3_Naive_IFITM1	CD4_C4_Tcm	CD4_C5_Treg_TNFRSF18	CD4_C6_Treg	CD4_C7_Tf17	CD4_C8_Tstr	CD4_C9_Tfh
CCR7	GZMA	GNB2L1	RACK1	ID2	TNFRSF18	RTKN2	IL17A	ZFAND2A	CXCL13
SELL	CCL5	UBA52	EEF1G	KLRB1	TNFRSF4	RP11-1399P15.1	CCL4	NR4A1	NMB
SLC2A3	TMSB4X	EEF1A1	SARAF	ANXA1	LAIR2	TIGIT	NCR3	DNAJB1	CD200
GNB2L1	CD52	MALAT1	NOP53	CXCR4	DUSP4	PMAIP1	CD8A	DUSP1	ICA1
PABPC1	SH3BGRL3	TSHZ2	SNHG29	DDIT4	TIGIT	ICA1	TMIGD2	EGR1	GEM
HN1	S100A4	TMEM66	FYB1	FOS	AC017002.1	IL2RA	NKG7	RGCC	NR3C1
HMGB2	PFN1	FAU	IFITM1	CD69	CARD16	MALAT1	AC092580.4	DNAJA1	CHN1
TMEM66	CXCR6	CCR7	KLF2	C1orf63	IL2RA	CD27	CCL5	JUN	TIGIT
LDHB	HMGB2	EEF1B2	SELENOK	TSC22D3	RTKN2	RGS1	KLRB1	FOSB	PGM2L1
NAP1L1	S100A6	TOMM7	UQCR11	TMEM66	TNFRSF9	ARID5B	LST1	BAG3	FABP5
GPR183	AC092580.4	NACA	TRIR	IL7R	PMAIP1	CARD16	HOPX	SARAF	TSHZ2
C6orf48	HN1	C6orf48	TRBC2	GLTSCR2	CTLA4	TBC1D4	CTSW	FOS	DUSP4
CD55	ALOX5AP	EEF1D	SNHG6	GNB2L1	BATF	CTLA4	SPRY1	PNRC1	TOX
NR4A2	HLA-DRB1	PFDN5	TRBC1	JUNB	FOXP3	USP15	CCL20	DUSP2	MAGEH1
EZR	RBPJ	EIF3E	SNU13	TXNIP	CTSC	UGP2	GPR65	RACK1	TNFRSF4
STK4	ACTB	GLTSCR2	PLAAT4	GADD45B	CD27	SELL	AMICA1	SELENOK	TNFRSF18
YPEL5	ANKRD28	NPM1	TRAC	CCL5	ICA1	IL32	GZMA	NEU1	GK
FYB	KLRB1	SELL	GAS5	GPR171	LAYN	GNB2L1	ANKRD28	UBB	AHI1
PIK3R1	HOPX	NAP1L1	GABARAP	PRKCQ-AS1	TBC1D4	OAZ1	CXCR6	CITED2	SESN3
	HLA-DPA1	FYB	DUSP2	ZFP36	MAGEH1	BATF	ID2	CACYBP	COTL1
	LINC00152	PABPC1	ELOB	TOB1	IL32	LINC00152	RGS1	DNAJB4	ITM2A
	LAPTM5	SELK	RSRP1	HEXIM1	TNFRSF1B	DUSP4	ODF2L	H2AFX	GAPDH
	PTPRCAP	GPR183	DUSP1	FKBP11	CD74	SAT1	S100A4	FKBP4	CNIH1
	AMICA1	FTH1	LIME1	JUN	GBP2	BIRC3	FKBP11	NOP53	CD82
	CD40LG	NBEAL1	FCMR	CD97	DNPH1	PYHIN1	CXCR4	BTG1	CD27
	CD2	ZFAS1	SNHG5	IER2	LINC00152	WHSC1L1	S100A6	KLF2	UCP2
	YWHAQ	LDHB	NME2	FOSB	HLA-DRB1	GBP2	CD69	EIF4A3	SRGN
	EVL	STK4	SELENOW	ZFAS1	CD7	YWHAB	OSTF1	PPP1R15A	IL6ST
	LGALS3	CD48	MCUB	EIF4A1	UCP2	FYB	RORA	MRPL18	LIMS1
	TCEB2	PRKCQ-AS1	SELENOH	NBEAL1	GAPDH	CORO1B	PDE4D	TRBC2	PKM
	CST7	CD55	PNRC1	C9orf142	GBP5	SMAP2	GLUL	EEF1G	CORO1B
	RORA	PLAC8	REX1BD	UQCR11.1	GLRX	C1orf63	GPR171	TUBB4B	PDCD1
	PLIN2	AIM1	H1FX	SRSF3	CORO1B	PTPRC	SELT	SOCS1	RBPJ
	FRMD4B	NHP2L1	COTL1	NFKBIA	ARID5B	STK4	C9orf142	MYADM	SH2D1A
	HLA-DPB1	YPEL5	RNASEK	GPR65	ICOS	PRDM1	LGALS3	UBE2S	RACK1
	CLEC2B	SC5D	RGCC	CD40LG	HTATIP2	NABP1	CCNH	JUND	PGAM1
	TXN	C19orf43	NDUFB8	AIM1	BTG3		CCR6	DEDD2	CTLA4
	OSTF1	H2AFZ	RTRAF	C19orf60	IL2RB		ALOX5AP	FYB1	TRBC2
	C9orf142	HNRNPA0	SEM1	MTRNR2L8	SAT1		MGAT4A	ZFP36L2	SMS
	CCDC107	TMEM243	COPS9	USMG5	NAMPT		PPP2R5C	ANKRD37	ELOB
	ABRACL	UXT	NSD3	RP11-138A9.1	FKBP1A		RGS2	CDKN1A	UQCR11
	MYL12B	SMDT1	SNRPN	PPP2R5C	SIRPG		CCDC107	CSRNP1	HLA-DPA1
	FKBP11	ELF1	YBX1	MTRNR2L10	CASP1		PTPN22	STIP1	RNF19A
	LINC-PINT	TRAT1	CNN2	BRD2	CNIH1		YWHAQ	UBC	PPP1CC
	CAPZB	FAM177A1	CITED2	S100A11	SLAMF1		CLEC2B	CHORDC1	TRAC
	SELT	SMCHD1	CRIP1	PPP1R10	CXCR6		PARP8	SQSTM1	CD74
	CKLF	NOSIP	NR4A1	2025-09-15	UGP2		RP11-138A9.1	ANXA1	FYB1
	MGAT4A	EIF3L	JUND	CCR6	PKM		PFKFB3	RGS2	RGS2
	LGALS1	CYCS	ZFAND2A	PARP8	PARK7		CD63	TNF	DUSP2
	CTSD	BAZ1A	DNAJB1	DDIT3	DUSP10		TOB1	SLC2A3	IFITM1

## Sheet: CD8
CD8_C1_Naive	CD8_C10_Tcm	CD8_C2_Naive_KLF2	CD8_C3_Eff	CD8_C4_pTex	CD8_C5_Str	CD8_C6_ISG	CD8_C7_MAIT	CD8_C8_Trm	CD8_C9_Tem
CCR7	AC099560.2	KLF2	CMC1	CCL3	DUSP1	CLUSTER	CCL20	GADD45B	AC092580.4
SELL	TRBC2	RACK1	GZMK	CCL4	BAG3	C19ORF43	CCR6	ID2	KLRC1
LEF1	MT1E	CCR7	HLA-DRB1	IFNG	NR4A1	AC090498.1	TMIGD2	HEXIM1	MIR24-2
LTB	MT1X	TNFRSF4	CST7	XCL1	RHOB	PPP1R14B	NCR3	CD69	GZMB
EEF1A1	TRAC	EEF1G	SH2D1A	XCL2	ZFAND2A	NPY	CD40LG	TXNIP	TMEM66
GNB2L1	TRBC1	SARAF	TRAT1	SPRY1	DNAJB1	C14ORF2	KLRB1	SAT1	SYTL3
TPT1	FYB1	NOP53	NKG7	CCL4L2	SERPINH1	C9ORF142	LTB	JUNB	GNB2L1
UBA52	SARAF	LTB	PYHIN1	GZMB	AREG	C19ORF60	AQP3	JUN	SELK
FAU	SLC7A5	SELL	CRTAM	TNF	CITED2	TRAC	IL7R	DDIT4	LINC00152
EEF1B2	RACK1	IFITM1	GZMA	C12orf65	JUN	C14ORF166	BATF	PRMT10	UQCR11.1
TMEM66	JUND	LMNA	HLA-DRA	ID2	SELENOK	CD81	S100A4	UQCR11.1	RP11-640M9.1
EEF1D	SELENOK	CD4	HLA-DPB1	CD69	ATF3	C4ORF3	RORA	AMICA1	TMSB4X
NACA	TRIR	LEF1	CD74	KLRC1	DNAJB4	C11ORF58	LINC01871	SRSF3	C9orf142
GLTSCR2	ADGRE5	SELENOK	HLA-DPA1	C1orf63	CACYBP	C9ORF16	ERN1	C1orf63	CD97
TMSB10	METRNL	MAL	GNB2L1	RGS1	C12ORF57	RACK1	CXCR6	C9orf142	CD7
PRKCQ-AS1	CYTOR	RIPOR2	C19orf43	SRSF3	EEF1G	C19ORF53	EEF1G	IER2	GPR65
IL7R	DUSP2	FYB1	PTPRCAP	DDIT4	PLAAT4	TRBC2	YWHAQ	C19orf60	AMICA1
GPR183	RANBP2	TRIR	RARRES3	TSC22D3	FOS	TRBC1	SPOCK2	C6orf48	NHP2L1
PFDN5	GNAS	FCMR	TMEM66	CXCR4	KLF2	KLK3	ODF2L	CXCR4	GLTSCR2
EIF3E	ELOB	GABARAP	C1orf63	AMICA1	SNHG5	RSRP1	TTC39C	ZFAS1	C19orf43
SELK	NOP53	NME2	CCL4	GADD45B	SNHG29	C9ORF78	DUSP1	GLTSCR2	C1orf63
FTH1	PNRC2	UQCR11	OAZ1	NR4A2	RGCC	SRSF9	CCNH	UBB	AIM1
LDHB	EZR	ELOB	LYAR	AC092580.4	KLRK1	NDUFB8	PDE4D	GNB2L1	USMG5
NBEAL1	AHNAK	NFKB1	SLC25A6	TXNIP	H2AFX	UQCR11	MGAT4A	DDIT3	SELT
EEF2	SNU13	DUSP2	TCEB2	JUNB	RSRP1	C12ORF57	MAF	AC006129.2	MYEOV2
HINT1	RSRP1	RGCC	SELK	C9orf142	SARAF	MAP2K2	OSTF1	EIF4A1	RGS1
NOSIP	SELENOW	SELENOW	HCST	ZFAS1	DUSP2	SNU13	RBPJ	RGS2	TCEB2
SLC25A6	JPT1	SQSTM1	EIF4A1	UQCR11.1	SEPTIN7	IFITM3	CCDC107	FYB	FYB
C6orf48	COTL1	MCUB	TMEM2	TMEM66	RESF1	SF3B6	ANKRD28	C12orf65	FTH1
MTRNR2L8	IKZF3	PNRC1	CD27	IER2	ANKRD37	AES	FKBP11	XCL1	MALAT1
FXYD5	LCP1	FAM107B	NHP2L1	PRDM1	UBC	RAC1	UQCR11	USMG5	SRSF2
MTRNR2L10	NSD3	SNHG29	GZMM	HOPX	UBE2S	COPS9	RNASEK	NHP2L1	TOB1
TCF7	PAXX	SNU13	LINC00152	NFKBID	EGR1	DUSP2	CMTM6	GPR171	KLRB1
C19orf43	CD81	NSD3	DUSP4	TMBIM4.1	PNRC1	ARID1B	PHLDA1	HOPX	DYNLT1
C19orf53	ARL4C	SELENOH	SUB1	FYB	H1FX	COTL1	SQSTM1	MTRNR2L10	ODF2L
NAP1L1	MYADM	ITGB1	PPP2R5C	PPP1R10	UQCR11	GZMK	RACK1	TUBA1B	C14orf2
BIRC3	TNFAIP3	RELB	ITGB2	LINC00152	DNAJA1	GZMA	LGALS3	C11orf31	C19orf60
NEAT1	UQCR11	H1FX	CD97	KLRD1	SOCS1	LSM8	PLIN2	TUBA1A	HOPX
ITGB1	ODC1	AQP3	HN1	SYTL3	RACK1	MXD4	NFKBIA	IFNG	KLRD1
EIF3H	GSPT1	TRBC1	C14orf2	RP11-51J9.5	IER5	SOCS1	BAG3	RP11-640M9.1	SEPW1
UXT	IQGAP1	TCF7	NEAT1	GPR171	CDKN1A	ADGRE5	FABP5	NFKBIA	SPRY1
MIR24-2	FKBP4	SLC2A3	CD44	C19orf60	SEPTIN1	UBE2S	CITED2	CKLF	ANKRD28
CD97	PNRC1	KLF3	IFI16	CKLF	MRPL18	ABHD17A	CDKN1A	ZNF683	U2AF1
ARHGAP15	RGCC	ICAM2	USMG5	ANKRD28	TENT5C	AAK1	UBC	DNAJB4	NBEAL1
LIMD2	CDV3	PIM3	CLDND1	GPR65	UBB	H1FX	ATF3	SNHG8	GNLY
GYPC	LMNA	ADGRE5	NBEAL1	TOB1	C4ORF3	APOBEC3G	DNAJB4	GNLY	SHFM1
SMDT1	STIP1	FXYD5	LIMD2	AC006129.2	GABARAP	RP11-138A9.2	CACYBP	GADD45A	N4BP2L2
CD55	BAG3	CRIP1	TUBA4A	RASGEF1B	IFITM1	ITGB1	JUN	TOB1	2025-09-15
TMEM123	MT2A	EGR1	TGIF1	GNLY	SNHG6	TIMP1	ZFAND2A	TNF	C19orf53
EIF3L	CRIP1	JUND	GZMH	CRTAM	FKBP4	IFI6	DNAJB1	YME1L1	FKBP11

## Sheet: NK
NK_C1_GZMB	NK_C2_PTMAP2	NK_C3_RGS1	NK_C4_IL32	NK_C5_CX3CR1	NK_C6_IL7R	NK_C7_KLRK1	NK_C8_TLE5	NK_C9_DNAJB1
SPON2	PTMAP2	CCL3	CD3D	AC099560.2	SELL	IGFBP2	TLE5	RHOB
GZMB	MTATP6P1	ITM2C	CD3G	CX3CR1	GPR183	TRDC	PLAAT4	DNAJB1
FGFBP2	IGKC	XCL2	CD8A	AC024293.1	XCL1	SEPTIN7	SEPTIN7	JUN
TMSB10	AC099560.2	CCL4	CD8B	AL590867.2	IL7R	KLRK1	IGFBP7	FKBP4
NKG7	METRNL	XCL1	IL7R	AC034236.1	TNFRSF18	EEF1G	MICOS10	ATF3
MYOM2	AC005912.1	KLRC1	CD52	MTATP6P1	EEF1A1	SEPTIN1	NME2	BAG3
AKR1C3	AL590867.2	CD160	CD3E	IGKC	TPT1	SPRY2	SNHG29	ZFAND2A
PLAC8	PTMAP5	RGS1	IL32	AC073861.1	XCL2	RESF1	GABARAP	CACYBP
PTGDS	AC024293.1	KLRB1	S100A4	TRBC1	KLRC1	PLAAT4	SEPTIN6	KLF2
CYBA	AC016739.1	CD7	S100A6	AC005912.1	CMC1	SELENOH	EEF1G	SERPINH1
GNB2L1	AC073861.1	MALAT1	S100A10	AP001324.1	MIR24-2	COTL1	UQCR11	DUSP1
PFN1	FTH1P20	CLDND1	KLRG1	FCGR3A	GNB2L1	SEPTIN9	LIME1	NEU1
FCER1G	AC034236.1	ZFP36	SH3BGRL3	EFHD2	CD44	TOMM6	C17ORF49	CEBPD
KLRF1	AP001324.1	CD69	CD2	PTMAP2	UBA52	SNHG29	RNASEK	CHORDC1
CST7	ARL4C	GNB2L1	GZMH	ADGRG1	GZMK	UQCR11	C12ORF75	PPP1R15A
FCGR3A	JUND	TMEM66	VIM	AC016739.1	FOS	RACK1	C9ORF16	DNAJB4
C1orf63	AC116533.1	DDIT4	LYAR	PRF1	NFKBID	KLRC3	KLRK1	MRPL18
MYL12A	PPIAP22	CXCR4	HLA-DPB1	AC116533.1	EEF1B2	STK17A	SEPTIN9	DEDD2
DDIT4	EEF1A1P5	KRT86	EEF1A1	CXCL8	LTB	CEBPD	RAB5IF	AC243960.1
H3F3A	RUNX3	GZMK	LGALS1	FO393411.1	TYROBP	ITM2C	UBE2V1	IER5
PTPRCAP	SLC7A5	SELK	CLEC2D	ARL4C	NFKBIA	DUSP1	CEBPD	ANKRD37
KLRB1	FO393411.1	FOS	UQCRB	TRDC	FXYD5	XCL1	SELENOW	DNAJA1
SELT	TNFAIP3	TMIGD2	ANXA1	EEF1A1P5	EEF1D	NOP53	TOMM6	DUSP2
CLIC3	AC010343.1	JUNB	HLA-DRB1	PLEK	GLTSCR2	SARAF	SPON2	AHSA1
CD97	AL049873.1	C1orf63	TMSB10	GNAI2	REL	GABARAP	SELENOH	SELENOK
PYHIN1	AC004453.1	CCNH	EEF1D	TRBC2	TCF7	H2AFX	AKR1C3	NR4A1
TCEB2	TRBC1	GLTSCR2	HLA-DPA1	AC004453.1	TMEM66	ID3	SEPTIN1	RGS2
HAVCR2	FOSL2	EIF4A1	LDHB	PPIAP22	FTH1	IL2RB	CEMIP2	IFNG
C19orf43	CXCL8	MTRNR2L8	GAPDH	ITGAL	CD97	PLCG2	ADGRE5	HCP5
CD247	NR4A2	C9orf142	TOB1	AL049873.1	TSC22D3	CAPG	IFITM1	PNRC1
UCP2	DUSP2	CLEC2B	CRIP1	AC010343.1	SRGN	NME2	C11ORF58	KLF6
RAP1B	SARAF	C19orf43	UBA52	AHNAK	CD55	KRT86	ELOB	TBX21
SEPW1	GNAI2	PIK3R1	LAT	ACTR2	ZFP36	GZMK	PAXX	NFKBIA
NEAT1	IQGAP1	CYTIP	TUBA4A	SYNE2	MTRNR2L8	RHOB	KLF2	MXD1
C9orf142	TNFRSF1B	C6orf48	GSTK1	FYB1	AREG	CLDND1	SELENOK	PMAIP1
LGALS1	FYB1	CLIC3	LCK	PSAP	LMNA	DNAJB4	RACK1	H2AFX
MYEOV2	GRK2	ZFAS1	ERP29	RIPOR2	C1orf63	JUN	AC243960.1	MARCKSL1
UQCR11.1	ACTR2	FAM177A1	ARPC1B	PTP4A2	EIF4A1	BAG3	ICAM2	CITED2
CAP1	PNRC2	TCEB2	HINT1	FLNA	TMEM123	FOSB	C12ORF57	CSRNP1
U2AF1	SYNE2	PPP1R2	CD48	IQGAP1	FAM177A1	FOS	KIR3DL1	SOCS1
NDUFB2	GNB1	LEPROTL1	TXN	TBX21	NBEAL1	RGCC	CRIP1	SNHG5
NCR3	MAFF	UQCR11.1	FTL	SPN	C6orf48	EGR1	PCBP1	SQSTM1
TTC38	BHLHE40	CMC1	C12orf57	CAPNS1	SEC11A	CITED2	SQSTM1	TSC22D1
C9orf16	CCND2	CKLF	PPDPF	IKZF3	MTRNR2L10	DUSP2	DUSP1	BPGM
C12orf75	EZR	ZNF331	RHOH	TLN1	SNHG8	AREG	RHOB	PLIN2
ARPC1B	CNOT6L	U2AF1	S100A11	PCED1B-AS1	MAP3K8	DNAJB1	PTGDS	TNFSF14
GLRX	IER5	TXK	EMP3	DIAPH1	BIRC3	NR4A1	BAG3	ERN1
PPP1CA	TGFBR3	GADD45B	ITGB1	LAMP1	EIF3L	IFITM1	JUN	FOSB
FKBP11	PDE4D	VPS37B	BIRC3	LPCAT1	IFITM3	CACYBP	AREG	CDKN1A
RHOC	CCL4L2	CYCS	TRBC2	PRSS23	CRIP1	ZFAND2A	DNAJB1	DNTTIP2

## Sheet: Myeloid
cDC2	LAMP3_DC	Macro_C1_IL1B	Macro_C2_SELENOP	Macro_C3_C3	Macro_C4_C1QC	Macro_C5_FOLR2	Macro_C6_SPP1	Macro_C7_CXCL8	Macro_C8_FN1	Macro_C9_MT1G	Mono_C1_CD14	Mono_C2_CD16	Monolike_FCN1	pDC
CD207	IDO1	CXCL3	SELENOP	RGS1	C1QC	SEPP1	SPP1	CCL4L2	CXCL10	MT1G	S100A9	RP11-290F20.3	GABARAP	RNA28S5
CD1C	LAMP3	CCL20	EEF1G	GADD45B	C1QA	RNASE1	CCL18	CXCL8	IFI27	MT1H	S100A8	CD52	ELOB	C17orf76-AS1
FCER1A	DNASE1L3	CXCL2	GABARAP	JUN	C1QB	FOLR2	GPNMB	BAG3	CXCL9	MT1M	S100A12	IFITM2	NME2	ITGB7
CD1E	CST7	EREG	NME2	IL8	ITM2B	CCL3	APOC1	HLA-DRB6	ISG15	MT1F	VCAN	APOBEC3A	SMIM25	SMEK1
PKIB	GPR157	NFKBIA	SNHG29	EGR1	HLA-DPA1	CCL4	ACP5	SELENOK	IFI6	MT1X	EREG	LST1	CRIP1	PLXNC1
PLAC8	ADAM19	IL1B	RNASEK	PPP1R15A	HLA-DPB1	MS4A4A	CTSD	DNAJA4	APOE	MT1A	FCN1	FCN1	UQCR11	LCP1
CLEC10A	HLA-DOB	IER3	RACK1	SGK1	CD74	PDK4	APOE	CCR7	CCL8	MT1E	THBS1	LILRA5	FCN1	CD207
SPIB	DUSP4	PLAUR	CALHM6	DNAJB1	HLA-DRA	STAB1	NUPR1	MTATP6P1	SPP1	MT2A	RP11-1143G9.4	S100A4	EEF1G	GNAS
PPA1	DAPP1	SOD2	SELENOH	HERPUD1	NPC2	DAB2	LGALS3	FTLP3	IFIT1	CYP27A1	S100A6	SERPINA1	RNASEK	MACF1
LTB	LGALS2	THBS1	ELOB	FOS	HLA-DRB1	GPR34	CSTB	IGKC	NUPR1	GPNMB	LYZ	CFP	RACK1	KIAA0247
CST7	PPA1	OLR1	UQCR11	CD83	AIF1	CD14	FABP5	AC073861.1	LY6E	SLC30A1	CSTA	STXBP2	SELENOH	MYH9
INSIG1	CCR7	BCL2A1	JPT1	IER2	HLA-DMA	F13A1	CTSB	FTH1P20	IFIT3	NR1H3	S100A4	LILRB2	TRAPPC5	HLA-DQB2
DUSP4	CCL22	LUCAT1	OTULINL	IER3	GPR34	MAF	PLA2G7	PTMAP2	SERPING1	APOC1	RETN	IFITM3	C4orf48	AMICA1
HLA-DQB2	MARCKSL1	FTH1	NOP53	CCL3L1	TMSB4X	SLC40A1	LGMN	DUSP2	MX1	PLA2G7	CD55	S100A6	RAB5IF	HLA-DOA
SLC38A1	SEMA7A	IL8	SELENOW	USP53	GPX1	C1QA	LIPA	AL590867.2	IL4I1	CTSL	CCL20	MTSS1	VSIR	SAMHD1
NAP1L1	TXN	MMP19	REX1BD	C3	RGS10	PLTP	CTSZ	DNAJB1	GBP1	VAT1	AQP9	FGR	CFP	PTPRC
TCTN3	CYP2S1	CD44	TOMM6	TNF	CST3	JUN	CTSL	AC024293.1	S100A7	LGALS3	TSPO	LY6E	ADGRE5	SLC1A4
HLA-DQA1	NET1	C15orf48	VSIR	ATF3	TXNIP	C1QC	CD9	MAFF	CCL2	CSTB	TKT	TCF7L2	TRIR	RASSF5
AMICA1	HLA-DPB1	IL1RN	FYB1	BAG3	MS4A6A	MS4A7	PLD3	MIR155HG	IFI44L	CTSD	STXBP2	EMP3	STMP1	PALD1
HLA-DPB1	LSP1	TNFAIP3	LTC4S	NR4A1	FCGR3A	IGF1	CAPG	AC016739.1	TYMP	ADAMDEC1	RBP7	TIMP1	SEM1	IRF4
CREM	SLAMF7	IL10	TMBIM4	RGS2	C3	CD163	PSAP	GEM	STAT1	PDE4DIP	G0S2	SLC11A1	CALHM6	AKAP13
HLA-DQB1	SPIB	G0S2	SEM1	NR4A2	HLA-DQB1	SLC1A3	CD63	AC034236.1	MGP	SPP1	CD52	CDKN1C	RAB24	GPRIN3
LGALS2	S100B	CCL3	RTRAF	CCL3	HLA-DQA1	RHOB	SCD	SLC7A5	LGALS3BP	SCD	CFP	TKT	NOP53	SLC38A1
RUNX3	IL7R	PHLDA1	RTF2	JUNB	SLC40A1	IER2	FUCA1	PPIAP22	FN1	APOE	CXCL2	COTL1	SMIM26	TLN1
LSP1	HLA-DQA1	THAP2	MICOS10	LPAR6	LPAR6	FOS	CYP27A1	NAMPTP1	C15ORF48	SLAMF7	SAMSN1	LIMD2	SH3BGRL3	CSF1R
SPINT2	ACTG1	SDS	CIAO2A	ID2	HLA-DMB	EGR1	GM2A	AC099560.2	C1QB	TXN	IL1RN	CD48	COTL1	CD1C
EEF1B2	CD40	GPR183	COPS9	ZFAND2A	RNASET2	GADD45B	CD81	RACK1	TNFSF10	IGF2R	MNDA	CFD	SPI1	GNA13
COMMD6	WDFY4	CCL3L1	TNFSF13	PRDM1	UQCR11.1	C1QB	ANXA2	FTH1P11	CD81	PSAP	TIMP1	C19orf38	GNB2	USP9X
EIF3L	NAP1L1	TIMP1	TRAPPC5	BTG2	EEF1B2	SLCO2B1	BRI3	EEF1A1P5	CTSL	ACP5	SELL	SPN	S100A6	EZR
HMGN1	C1orf54	THBD	TRIR	CD69	SEPP1	LGMN	FTL	AP001324.1	FAM26F	GM2A	C14orf2	WARS	CDA	C3
NDRG2	FSCN1	TRAF1	SMIM26	DDIT4	CSF1R	LPAR6	LAMP1	AC116533.1	IFIT2	RGCC	SLC11A1	CLEC12A	S100A12	OGFRL1
GPR183	ACTB	PLIN2	CHCHD10	DNAJB4	TREM2	GYPC	VAT1	FYB1	PRDX1	ANXA2	CDA	CARD16	S100A8	RANBP2
PAK1	BIRC3	BTG1	SARAF	CCL4	TUBA1B	KLF6	TREM2	CYTOR	RSAD2	NUPR1	APOBEC3A	LYST	CFD	DOCK10
CNN2	CPNE3	AQP9	YWHAH	TNFAIP3	HMGB1	CXCL12	TIMP2	CD83	VAMP5	LAMP1	PLP2	NAP1L1	AGTRAP	UTRN
HINT1	SYNGR2	CHMP1B	MAN2B1	DDIT3	IFNGR1	HERPUD1	FBP1	PIM3	GBP5	CAPG	NUP214	POU2F2	STXBP2	RAPGEF1
CIB1	DUSP5	VEGFA	RAC1	KLF6	TMEM66	JUNB	ASAH1	HLA-DQA2	IFITM3	WARS	AGTRAP	FCGR3A	TSPO	AIM1
PSTPIP2	CLEC9A	AREG	SNHG6	EPB41L2	RNASE6	SGK1	CD59	NFKB1	C2	HMOX1	EHD1	LRRC25	S100A4	VASH1
DUSP5	TAGLN2	SOCS3	PLD4	CLK1	RB1	IER3	CREG1	INSIG1	APOC1	CTSB	CD36	CRIP1	LIMD2	DST
GNB2L1	C15orf48	BIRC3	CEBPD	TSC22D3	ALOX5AP	A2M	PRDX1	OTUD1	CTSZ	TFRC	BCL2A1	CYTIP	S100A10	JMJD1C
YPEL5	FNBP1	NLRP3	CD74	PLAU	C10orf54	MERTK	OTOA	IL1A	MARCKS	CD9	IL1B	VAMP5	S100A9	ITPR2
CKLF	SNX3	MIR155HG	APOE	TRA2B	PLD4	NRP1	NPL	SERPINH1	LAP3	STAT1	FPR1	ISG15	SERPINA1	ARL4C
AREG	RALA	NFKB1	HLA-DQB1	MAFB	CIRBP	MRC1	MGLL	ZFAND2A	BRI3	MMP9	S100A10	CNIH4	VCAN	TBC1D9
NR4A3	TMSB4X	SLC25A37	TREM2	CSF1R	MTRNR2L8	CCL4L2	CTSC	PHLDA1	C1QA	C15orf48	SERPINB1	KLF2	LSP1	ZNF331
C1orf162	KIF2A	OSM	MIF	MYLIP	CAPZB	CCL3L3	GCHFR	FKBP4	XAF1	FBP1	NLRP3	RHOB	FLNA	CD86
C15orf48	CRIP1	FABP5	SLC40A1	EIF4A3	SLCO2B1	ARRDC3	GRN	PLEK	EPSTI1	FABP5	MGST1	TNFSF10	PRELID1	GRASP
EZR	LTB	EIF4E	C1QC	CKS2	A2M	KLF2	MGST3	CCL3L3	FCGR1A	GBP1	HMGB2	RHOC	ARF5	TIPARP
RALA	HLA-DQA2	PNRC1	ZFP36L2	FAM46A	CD14	DDIT4	DAB2	IL1B	CTSD	FTLP3	SLC2A3	2025-09-09	PPDPF	BHLHE40
ARL4C	NUB1	LINC00152	HIST1H4C	DNAJA4	MTRNR2L10	CXCL3	DNASE2	PLAU	PSME2	FTH1P20	SLC25A37	HCK	LYZ	MTHFD2
HLA-DQA2	EBI3	WTAP	APOC1	IER5	GYPC	CCL2	CD68	TNF	C14ORF2	IFI30	CD300E	NAAA	IFITM2	NR4A3
JAML	CPVL	CXCL8	HLA-DRB5	KLF4	EPB41L2	CCL3L1	MMP9	CCL4	SAMD9L	SBDS	CSF3R	NR4A1	NCF1	A2M

## Sheet: Endothelial
ArtECs_C1_IGFBP3	CapECs_C6_COL4A1	CapECs_C7_VCAN	CapECs_C8_GPR116	LymECs_C9_CCL21	VeinECs_C2_ACKR1	VeinECs_C3_IL6	VeinECs_C4_CCL14	VeinECs_C5_SELE
IGFBP3	ESM1	DNASE1L3	PPAP2B	CCL21	MTRNR2L10	DARC	CCL14	AC073861.1
FBLN5	RGCC	CLUSTER	PPAP2A	FABP4	MTRNR2L8	IL6	NME2	AC024293.1
SEMA3G	COL4A1	APLNR	INSR	NTS	MTRNR2L12	IER3	EEF1G	AL590867.2
FN1	CA2	VCAN	GPR116	TFF3	DARC	SOD2	SNHG29	MTATP6P1
GJA5	PLPP3	MARCKS	SDPR	EFEMP1	ADIRF	GNB2L1	ACKR1	AC116533.1
C10orf10	SPARC	C8ORF4	EDNRB	PDPN	GNB2L1	TCEB1	CCN2	AC034236.1
ENPP2	THY1	C19ORF43	C8orf4	MRC1	MALAT1	GLTSCR2	IFITM1	AP001324.1
FBLN2	COL4A2	C14ORF166	ELTD1	CD36	TMSB4X	RGS16	SELENOW	AL450405.1
KCTD12	IGFBP3	C14ORF2	AC011526.1	DKK3	UBA52	EIF4A1	DIPK2B	AC099560.2
SRP14	PLPP1	C11ORF31	C1orf63	FABP5	FAU	C1orf63	RACK1	PTMAP2
IGF2	VWA1	C19ORF60	TSC22D1	SEMA3D	GLTSCR2	NFKBIA	NOP53	AC016739.1
GJA4	EDNRB	LINC01420	DDIT4	RARRES2	NHP2L1	ADIRF	GABARAP	AC010343.1
S100A4	FLT1	IGFBP5	STC1	PROX1	AC011526.1	ZFAS1	RNASEK	EEF1A1P5
SERPINE2	MIR4435-2HG	PPP1R14B	TMEM66	MMRN1	SEPW1	U2AF1	CEBPD	SELE
CXCL12	INSR	NR2F2	ID2	NR2F1	MTRNR2L1	NHP2L1	SELENOM	FO393411.1
SLC9A3R2	TNFRSF4	MAF	UQCR11.1	TSPAN5	S100A6	RND1	IGFBP4	AC004453.1
PPP1R14A	PDGFD	CCND1	KDR	LAPTM5	ELTD1	AC011526.1	TCIM	AC005912.1
CLDN5	LAMA4	C8ORF59	LSMD1	MAF	EEF1D	C19orf43	CAVIN2	PPIAP22
HEY1	LBH	PMEPA1	MT1M	TFPI	UQCR11.1	MYC	DEPP1	AL049873.1
ARL15	ACKR3	BRI3	TIMP3	MARCKS	TOMM7	MT1X	CCN1	AL161909.1
SULF1	ANGPT2	STAB1	RGCC	PTPRE	SELM	SF3B14	PALM2-AKAP2	CSF3
PLLP	CPM	CD81	PODXL	FN1	C19orf43	C8orf4	ELOC	AL358472.1
RHOB	MCAM	PLPP3	NOTCH4	LAMA4	LSMD1	PVRL2	SEM1	AC064799.1
LTBP4	GABRD	PCDH12	BTNL9	GYPC	SDPR	ELTD1	SELENOH	EEF1B2P6
SCIN	BTNL9	EVA1B	APOLD1	C4orf48	C14orf2	NNMT	SELENOP	AC074033.1
PCSK5	CXCL12	PRCP	FLT1	LGALS1	S100A10	SELE	MRTFB	AC136632.1
VEGFC	HTRA1	FN1	IVNS1ABP	CCDC80	SHFM1	WBP5	SEPTIN7	AC026403.1
SAT1	UNC5B	NRP2	TMEM204	ANXA2	MYEOV2	PDLIM1	GAS5	MTND1P23
TSPAN2	ADGRF5	COTL1	VAMP5	ECSCR.1	C11orf31	HEXIM1	CD74	PTMAP5
JAG1	MMP2	HTRA1	PVRL2	NR2F2	TCEB2	SELM	ELOB	CAVIN1
FGL2	YWHAH	EMP3	C12orf57	APOD	CXorf36	C14orf166	PTGDS	NPM1P27
ICAM2	KDR	COL4A1	ITIH5	SLC38A1	SF3B14	GADD45B	C11ORF96	Z74021.1
SRGN	ITGA1	APOE	MT1E	ADD3	C1orf63	C4orf32	GASK1B	CAVIN2
ADAMTS6	KCNE3	LMO2	ITGA1	AC090498.1	C9orf16	TMEM66	C4ORF3	FTH1P20
ALPL	TP53I11	PTMS	SEPP1	NUDT4	NBEAL1	CTA-29F11.1	NECTIN2	EEF1B2P3
EFNB2	GNAS	MAP1B	RBP7	NRP2	C6orf48	SDPR	TMEM35B	AL136968.2
MECOM	SLC9A3R2	PCAT19	PIK3R3	CALD1	C19orf53	C6orf48	FOS	GAPDHP1
PPA1	RBP7	COL4A2	SEC14L1	GNG12	C8orf4	EIF1	TRIR	CDKN1A
STMN1	MLEC	C9ORF16	MTRNR2L1	RBP1	C14orf166	C4orf3	KLF2	AC131235.1
ELN	CXCR4	RACK1	TMEM88	SNCG	C4orf3	MTRNR2L10	PAXX	RND1
JAG2	C8ORF4	TCEAL9	PTPRG	CCND1	U2AF1	SDCBP	FAM241A	FMO2
AIF1L	LAMB1	YBX1	FAM167B	PGM5	PVRL2	CCL2	HLA-DRB1	EIF1P3
IL32	CDH13	PCDH17	GYPC	IGFBP5	USMG5	TXN	SELENOF	AC114491.1
EDN1	ACE	MARCKSL1	UACA	STMN1	NGFRAP1	CXCL2	SEPTIN2	CLU
THSD7A	IGFBP7	LGALS1	MT2A	DNASE1L3	2025-09-15	MTRNR2L1	CTSC	EMP1
PLPP1	HECW2	TIMP1	OSBPL1A	FLT4	C19orf70	MT2A	CEMIP2	PCAT19
ADAMTS1	HES4	TGM2	FAM198B	IL32	LINC00493	TMEM70	SLC2A3	AC084824.1
GLUL	IVNS1ABP	CD14	MT1X	TIMP1	DUSP23	NBEAL1	ICAM1	AL009174.1
BGN	CD81	SEPP1	ETS1	CD9	NPC2	DDIT3	MCTP1	PNRC2
PPAP2A	LGALS1	CTSL	ANGPT2	KLF6	MT1X	TM4SF1	NR4A1	TNFRSF10D

## Sheet: Stromal
CAFs_C1_Quiescence	CAFs_C2_MATN2	CAFs_C3_SFRP4	CAFs_C4_Myo	CAFs_C5_Sen	Pericytes_C1_RGS5	Pericytes_C2_MYH11	Pericytes_C3_MCAM	Pericytes_C4_Immuno	Pericytes_C5_THY1_POSTNlo	Pericytes_C6_THY1_POSTNhi	SMC
CLUSTER	IGF1	SFRP4	POSTN	CST1	HIGD1B	MYH11	C11ORF96	CCL19	NDUFA4L2	GMFG	C11orf96
APOD	PTGDS	SFRP2	COL1A1	CXCL8	RGS5	PLN	AGT	CCL2	THY1	MMP11	SELENOM
PTGDS	PAGE4	CXCL14	COL1A2	IGLC2	MALAT1	SORBS2	CEBPD	CCL21	HIGD1B	C14ORF2	SELENOW
DCN	CFD	MFAP5	COL3A1	IGKC	TMSB4X	PCP4	CPE	TM4SF1	CCDC102B	POSTN	CAVIN3
COL1A2	C7	S100A10	FN1	CXCL14	GNB2L1	RERGL	SSTR2	C8orf4	COL4A1	CLUSTER	DEPP1
MGP	FBLN1	CFD	VCAN	APOD	PTMA	MT1X	APOE	MYC	PLXDC1	ADGRF5	ELOB
SFRP4	SFRP1	DCN	CTHRC1	ELOB	MT2A	DSTN	MCAM	MT1A	COX4I2	COL4A1	NOP53
COL3A1	MATN2	C3	COL6A3	CYTOR	NDUFA4L2	CNN1	SLC12A2	MT2A	ARHGDIB	CCDC102B	CAVIN1
LUM	SPOCK3	FBLN1	THBS2	IL32	COX4I2	NET1	CLUSTER	STEAP4	RGS5	UACA	MAP3K20
SFRP2	LTBP4	PI16	COL5A1	NOP53	CPM	MYL9	NDUFA4L2	ADAMTS4	LHFP	THY1	TRIR
S100A10	TCF21	CLU	COL5A2	CXCL2	MT1A	LMOD1	C19ORF43	ZFP36	ADAP2	TNFAIP6	GUCY1A1
TIMP1	ALDH1A3	LUM	SULF1	SELENOM	C8orf4	MLTK	CAMK2N1	JUNB	SPARC	C1ORF122	SEM1
COL1A1	PTN	EFEMP1	LUM	CXCL1	GJA4	ADIRF	PTP4A3	RGS16	C20ORF27	C1ORF54	LHFPL6
APOE	PPAP2B	CCDC80	INHBA	SELENOK	JUNB	SNCG	NPY	FAM153B	COL4A2	COL3A1	WTIP
CLU	SCN7A	ITGBL1	CTGF	SEM1	MT1M	GADD45B	TBX2	EDNRB	LINC00152	COL1A1	RTRAF
CST3	MMP2	APOD	MMP2	INHBA	C20orf27	MYLK	HES4	MT1M	B2M	C12ORF57	TBX2-AS1
TMSB10	SERPINF1	PCOLCE2	TIMP1	SPON2	ZFP36	LBH	C20ORF27	GNB2L1	LPL	C9ORF16	SELENOK
ADI1	RORB	SERPINF1	MMP11	CTHRC1	EPAS1	BCAM	C10ORF10	IFITM2	COL18A1	CYGB	GUCY1B1
FTL	PDGFRA	CTHRC1	PRSS23	C4orf48	PHLDA1	MT1E	FOXD1	EIF4A1	FJX1	SPARC	C12orf75
IFI27	DPT	OGN	MARCKS	COMP	LGI4	PPP1R12B	GPRC5C	GPX3	PDGFRB	COL4A2	TAGLN
PRELID1	ALDH1A1	DPT	ARL4C	C6orf15	ISYNA1	CRIP1	GPAT2	C2orf40	2025-09-04	C14ORF166	RERGL
CYP1B1	DCN	VCAN	LTBP2	SELENOH	TPPP3	PDK4	AC013461.1	IRF1	TESC	C19ORF53	ADIRF
SF3B6	CGNL1	COL1A2	COL8A1	RACK1	STEAP4	ACTG2	NRARP	SOCS3	HLA-A	COL1A2	DSTN
RCN2	LUM	PDGFRL	RCN3	SELENOW	C19orf43	UTRN	C11ORF58	ZFAS1	KCNJ8	C19ORF70	RACK1
CAPNS1	ABCA8	PRELP	ISLR	CST2	TINAGL1	ITGA8	C2ORF40	ARHGAP15	GJC1	LINC00152	RRAD
IGFBP2	SMOC1	CTSK	SPARC	RARRES1	EIF4A1	FLNA	TCF15	GEM	C11ORF96	C19ORF43	SOD3
COPZ1	LSAMP	LEPR	FAP	SULF1	MT1E	TAGLN	C14ORF166	ARID5B	C19ORF43	COL5A2	SNCG
ARPC1B	MGST1	OMD	COL12A1	TRIR	ZBTB16	NTRK2	GPR4	MT1F	MYO1B	COL6A3	PLN
DDIT4	FBLN2	ISLR	COL6A1	ZFAND2A	PTP4A3	ACTA2	ADAP2	CD44	ENPEP	COL5A1	ACTG2
SARAF	NELL2	COL8A1	CFH	COL8A1	MTHFD2	FHL1	JUND	NR4A1	NOTCH3	PLXDC1	MYL9
SDCBP	PAMR1	ANXA2	FBLN2	DIO2	OAZ2	FAM129A	PLEKHH3	LGI4	PMEPA1	EVA1B	CNN1
CTNNB1	PSAP	FBLN2	FBN1	F2R	PPP1R15A	SYNE2	APOLD1	PPP1R15A	ISG15	ABCC9	JUND
PPA1	PODN	MMP2	CDH11	SELENOS	C2orf40	PHLDA2	SLC38A11	PHLDA1	HLA-B	OLFML2B	HES4
ERP29	CNTN1	EMP1	SERPINE1	SELENOF	EPS8	FRZB	DUSP5	GJA4	IMPA2	PRSS23	ACTA2
JTB	APOD	ELN	NNMT	ELOC	RGS16	TPM2	CD81	CTSC	IFIT3	RACK1	FLNA
FABP5	CHRDL1	C1R	PLXDC2	CAVIN3	HOPX	RHOB	IFI27	PROCR	CPE	COPS9	TPM2
FN1	PRNP	S100A13	NTM	ANKH	MYC	RCAN2	CEBPB	SOD2	UACA	TMSB10	NDUFB8
NDUFA3	GPM6B	TNXB	HTRA1	REX1BD	MTRNR2L10	CDKN1A	SOD3	FHL2	DLC1	MIR4435-2HG	PTMS
INTS6	HSD11B1	C1S	TMSB10	HTRA3	NOTCH3	MT1M	2025-09-04	IL6	IFI27	KCNJ8	CSRP2
SQSTM1	PCDH9	ITM2A	COL15A1	TCIM	ARHGDIB	CRIM1	GLRX5	CXCL2	CAMK2N1	FN1	CRIP2
FBLN1	G0S2	NNMT	SPON2	MGP	C1orf63	LPP	SMOC2	MSMB	FAM162B	PPP1R14B	BCAM
CLTC	ADD3	CTGF	CCDC80	TMSB10	FAM162B	AOC3	FOXC2	NFKBIA	SLC12A2	TFPI	H1FX
AP2S1	DIO2	IGFBP6	AEBP1	TNFRSF12A	MEF2C	SLC38A1	PGF	DLX5	TBX2	SPATS2L	CRYAB
CLTB	EPHA3	COL1A1	CKAP4	RBP4	ADAMTS4	BTG2	YBX3	LITAF	C12ORF57	INAFM1	CLU
ANXA4	SLIT2	MGP	CTSK	NPC2	CLMN	SYNM	SPARCL1	C10orf10	MARCKSL1	TIMP1	CARMN
CTGF	RGS2	GSN	COL4A1	CXCL3	NDRG2	TSC22D1	CD9	RASD1	KCNE4	S100A11	RRAS
FAM162A	SYNE1	COL3A1	COL4A2	TIMP1	GJC1	KCNAB1	ANGPT2	IER3	EVA1B	COL18A1	KLF2
PGLS	KLF4	LAMP5	MGP	THBS4	PDGFRB	TNS1	IER5L	IFITM1	MIR4435-2HG	ITGB1	IER5L
PTP4A2	SPTBN1	RARRES1	SFRP2	RARRES2	MYLIP	GADD45G	KCNE4	HEXIM1	BST2	SPON2	UBE2S
GAS6	AHNAK	FABP5	APOD	AGT	MTRNR2L1	ZNF331	ISG15	HES1	IFI6	CARMN	IER3
