# Supplementary material for: Therapeutic pressure drives the evolution of a protective ecotype characterized by AR-loss-induced senescence in prostate cancer
Source: Theranostics. 2026 May 11;16(12):6803–26. doi: 10.7150/thno.134940 (PMC13232435; doi:10.7150/thno.134940)
Supplement: Supplementary file 5 — Supplementary table 4. [file thnov16p6803s5.xlsx]

## Sheet: Endothelial
Table S4-1. Summary statistics in differential expression analysis between endothelial in CR and HS
	p_val	avg_log2FC	pct.1	pct.2	p_val_adj	cell_type	gene
HES4...5338	0	1.0494	0.348	0.11	0	Endothelial	HES4
AGRN...5339	0	0.75077	0.415	0.153	0	Endothelial	AGRN
TNFRSF4...5340	0	1.554	0.392	0.081	0	Endothelial	TNFRSF4
GABRD	0	1.27779	0.297	0.036	0	Endothelial	GABRD
LCK	0	0.599989	0.188	0.021	0	Endothelial	LCK
EVA1B...5343	0	1.13385	0.469	0.157	0	Endothelial	EVA1B
JUN...5344	0	-1.6604	0.703	0.817	0	Endothelial	JUN
TXNIP...5345	0	-0.898506	0.673	0.837	0	Endothelial	TXNIP
S100A6...5346	0	-1.13032	0.629	0.894	0	Endothelial	S100A6
KRTCAP2...5347	0	-1.3735	0.18	0.538	0	Endothelial	KRTCAP2
SELP	0	-1.23192	0.124	0.425	0	Endothelial	SELP
NAV1...5349	0	0.63288	0.337	0.111	0	Endothelial	NAV1
NID1...5350	0	1.07127	0.436	0.132	0	Endothelial	NID1
CHRM3	0	0.674884	0.221	0.04	0	Endothelial	CHRM3
PXDN...5352	0	0.991477	0.395	0.146	0	Endothelial	PXDN
LBH...5353	0	1.47252	0.501	0.159	0	Endothelial	LBH
RASGRP3...5354	0	1.00587	0.46	0.138	0	Endothelial	RASGRP3
QPCT...5355	0	0.501724	0.2	0.031	0	Endothelial	QPCT
SLC1A4...5356	0	0.816361	0.228	0.032	0	Endothelial	SLC1A4
MAP4K4...5357	0	0.996977	0.531	0.233	0	Endothelial	MAP4K4
CXCR4...5358	0	1.26074	0.352	0.119	0	Endothelial	CXCR4
MYO1B...5359	0	0.850316	0.425	0.168	0	Endothelial	MYO1B
HECW2	0	1.04991	0.443	0.128	0	Endothelial	HECW2
ARPC2...5361	0	0.772327	0.8	0.644	0	Endothelial	ARPC2
DGKD...5362	0	0.873613	0.31	0.081	0	Endothelial	DGKD
ACKR3...5363	0	1.68705	0.413	0.062	0	Endothelial	ACKR3
ZNF385D	0	-1.1062	0.107	0.367	0	Endothelial	ZNF385D
SEMA3F	0	0.975047	0.442	0.156	0	Endothelial	SEMA3F
GNAI2...5366	0	1.17397	0.838	0.56	0	Endothelial	GNAI2
SCHIP1	0	0.514556	0.229	0.045	0	Endothelial	SCHIP1
MXD4...5368	0	0.733838	0.437	0.167	0	Endothelial	MXD4
SPARCL1...5369	0	-0.607534	0.882	0.965	0	Endothelial	SPARCL1
TSPAN5	0	0.668217	0.24	0.036	0	Endothelial	TSPAN5
LIFR	0	-1.58289	0.333	0.689	0	Endothelial	LIFR
ITGA1...5372	0	1.01611	0.513	0.224	0	Endothelial	ITGA1
ESM1...5373	0	1.8706	0.407	0.074	0	Endothelial	ESM1
MAP1B...5374	0	1.20369	0.483	0.151	0	Endothelial	MAP1B
PCDH12	0	1.06925	0.413	0.096	0	Endothelial	PCDH12
AFAP1L1	0	0.766957	0.432	0.176	0	Endothelial	AFAP1L1
CD74...5377	0	-2.25032	0.657	0.965	0	Endothelial	CD74
NDST1	0	0.847239	0.396	0.144	0	Endothelial	NDST1
SPARC...5379	0	1.93571	0.94	0.762	0	Endothelial	SPARC
BTNL9	0	1.17303	0.395	0.132	0	Endothelial	BTNL9
GNB2L1...5381	0	-1.47597	0.151	0.593	0	Endothelial	GNB2L1
HLA-DRA...5382	0	-1.59617	0.483	0.852	0	Endothelial	HLA-DRA
HLA-DRB5...5383	0	-1.86337	0.147	0.506	0	Endothelial	HLA-DRB5
HLA-DRB1...5384	0	-2.26116	0.45	0.88	0	Endothelial	HLA-DRB1
HLA-DQA1...5385	0	-1.43546	0.095	0.375	0	Endothelial	HLA-DQA1
HLA-DQB1...5386	0	-1.49093	0.17	0.498	0	Endothelial	HLA-DQB1
HLA-DMA...5387	0	-1.25183	0.229	0.567	0	Endothelial	HLA-DMA
HLA-DPA1...5388	0	-1.73338	0.388	0.771	0	Endothelial	HLA-DPA1
HLA-DPB1...5389	0	-1.3957	0.341	0.742	0	Endothelial	HLA-DPB1
COL21A1	0	0.74301	0.247	0.057	0	Endothelial	COL21A1
FILIP1...5391	0	0.926153	0.362	0.077	0	Endothelial	FILIP1
LAMA4...5392	0	1.67774	0.626	0.159	0	Endothelial	LAMA4
MARCKS...5393	0	1.06793	0.617	0.332	0	Endothelial	MARCKS
TPD52L1	0	-1.19461	0.16	0.461	0	Endothelial	TPD52L1
FSCN1...5395	0	1.06266	0.578	0.289	0	Endothelial	FSCN1
IGFBP3	0	1.58522	0.456	0.159	0	Endothelial	IGFBP3
COL1A2...5397	0	0.557189	0.13	0.008	0	Endothelial	COL1A2
BRI3...5398	0	0.88091	0.612	0.354	0	Endothelial	BRI3
LAMB1...5399	0	1.41662	0.574	0.187	0	Endothelial	LAMB1
PODXL	0	0.962287	0.751	0.506	0	Endothelial	PODXL
KIAA1147	0	0.895983	0.322	0.055	0	Endothelial	KIAA1147
TSPAN7	0	-1.19042	0.421	0.633	0	Endothelial	TSPAN7
BGN...5403	0	1.09073	0.32	0.075	0	Endothelial	BGN
ANGPT2...5404	0	1.47619	0.491	0.235	0	Endothelial	ANGPT2
CLU...5405	0	-1.35991	0.289	0.614	0	Endothelial	CLU
CA2...5406	0	1.63387	0.354	0.07	0	Endothelial	CA2
SNTB1	0	0.606408	0.207	0.02	0	Endothelial	SNTB1
MYC...5408	0	-1.55066	0.217	0.484	0	Endothelial	MYC
PTP4A3...5409	0	1.0479	0.484	0.219	0	Endothelial	PTP4A3
IL33	0	-1.1798	0.198	0.479	0	Endothelial	IL33
TMEM2...5411	0	0.647734	0.424	0.154	0	Endothelial	TMEM2
ANGPTL2	0	0.948734	0.341	0.094	0	Endothelial	ANGPTL2
SNHG7...5413	0	-1.15552	0.196	0.571	0	Endothelial	SNHG7
MSMB...5414	0	-1.81103	0.03	0.265	0	Endothelial	MSMB
UNC5B...5415	0	1.22258	0.334	0.049	0	Endothelial	UNC5B
ADIRF...5416	0	-1.45034	0.28	0.747	0	Endothelial	ADIRF
HTRA1...5417	0	1.45819	0.721	0.398	0	Endothelial	HTRA1
IFITM2...5418	0	-0.651938	0.867	0.906	0	Endothelial	IFITM2
IFITM1...5419	0	-2.54547	0.325	0.669	0	Endothelial	IFITM1
IFITM3...5420	0	-0.61331	0.934	0.968	0	Endothelial	IFITM3
CD81...5421	0	1.44286	0.844	0.563	0	Endothelial	CD81
KCNQ1	0	0.636716	0.21	0.028	0	Endothelial	KCNQ1
HBB...5423	0	2.18707	0.175	0.023	0	Endothelial	HBB
LMO2...5424	0	1.04871	0.632	0.349	0	Endothelial	LMO2
TP53I11...5425	0	1.08024	0.351	0.07	0	Endothelial	TP53I11
APLNR	0	1.36235	0.354	0.098	0	Endothelial	APLNR
SERPING1...5427	0	-1.15033	0.194	0.468	0	Endothelial	SERPING1
EEF1G...5428	0	-1.88157	0.021	0.316	0	Endothelial	EEF1G
PPP1R14B...5429	0	1.03931	0.449	0.149	0	Endothelial	PPP1R14B
FAU...5430	0	-0.662179	0.835	0.948	0	Endothelial	FAU
SIPA1...5431	0	0.594632	0.296	0.084	0	Endothelial	SIPA1
CFL1...5432	0	0.632413	0.912	0.844	0	Endothelial	CFL1
CCND1...5433	0	1.37405	0.456	0.118	0	Endothelial	CCND1
KCNE3...5434	0	0.987607	0.196	0.029	0	Endothelial	KCNE3
PDGFD	0	1.07285	0.406	0.154	0	Endothelial	PDGFD
NNMT...5436	0	-1.05931	0.373	0.611	0	Endothelial	NNMT
MCAM...5437	0	1.55726	0.657	0.327	0	Endothelial	MCAM
THY1...5438	0	1.80168	0.543	0.135	0	Endothelial	THY1
CPM...5439	0	1.3824	0.37	0.081	0	Endothelial	CPM
EFNB2...5440	0	1.2244	0.625	0.351	0	Endothelial	EFNB2
COL4A1...5441	0	2.06204	0.826	0.481	0	Endothelial	COL4A1
COL4A2...5442	0	1.72866	0.785	0.479	0	Endothelial	COL4A2
FOS...5443	0	-1.51145	0.804	0.86	0	Endothelial	FOS
VASH1...5444	0	0.988742	0.407	0.114	0	Endothelial	VASH1
CALM1...5445	0	1.08389	0.929	0.82	0	Endothelial	CALM1
JAG2	0	1.15549	0.475	0.178	0	Endothelial	JAG2
MEIS2...5447	0	-1.20341	0.121	0.411	0	Endothelial	MEIS2
FBN1...5448	0	0.698979	0.361	0.117	0	Endothelial	FBN1
CD276...5449	0	0.790187	0.263	0.027	0	Endothelial	CD276
ALPK3	0	0.527687	0.2	0.024	0	Endothelial	ALPK3
HBA2...5451	0	1.9277	0.16	0.01	0	Endothelial	HBA2
METRN...5452	0	0.618868	0.282	0.074	0	Endothelial	METRN
SLC9A3R2...5453	0	0.918835	0.793	0.557	0	Endothelial	SLC9A3R2
IL32...5454	0	1.30859	0.438	0.176	0	Endothelial	IL32
BOLA2B...5455	0	0.458038	0.188	0.026	0	Endothelial	BOLA2B
MMP2...5456	0	1.80829	0.567	0.118	0	Endothelial	MMP2
MT2A...5457	0	-2.27798	0.495	0.705	0	Endothelial	MT2A
MT1X...5458	0	-2.615	0.186	0.502	0	Endothelial	MT1X
EXOC3L1	0	0.569524	0.273	0.065	0	Endothelial	EXOC3L1
MAF...5460	0	0.919816	0.293	0.047	0	Endothelial	MAF
CDH13	0	1.20218	0.385	0.084	0	Endothelial	CDH13
FAM101B...5462	0	0.941897	0.346	0.112	0	Endothelial	FAM101B
GABARAP...5463	0	-1.27172	0.077	0.319	0	Endothelial	GABARAP
CCL14	0	-2.92207	0.112	0.477	0	Endothelial	CCL14
JUP	0	0.917061	0.386	0.117	0	Endothelial	JUP
ACE	0	1.00437	0.381	0.134	0	Endothelial	ACE
SEPT9...5467	0	0.714335	0.45	0.174	0	Endothelial	2025-09-09
ZFAS1...5468	0	-1.21155	0.232	0.636	0	Endothelial	ZFAS1
TSHZ2...5469	0	-1.12113	0.23	0.509	0	Endothelial	TSHZ2
PMEPA1...5470	0	1.10147	0.404	0.125	0	Endothelial	PMEPA1
GNAS...5471	0	1.59333	0.911	0.66	0	Endothelial	GNAS
ABHD17A...5472	0	0.843681	0.491	0.227	0	Endothelial	ABHD17A
GADD45B...5473	0	-1.60079	0.577	0.754	0	Endothelial	GADD45B
AES...5474	0	0.971526	0.614	0.263	0	Endothelial	AES
INSR...5475	0	1.20487	0.775	0.539	0	Endothelial	INSR
KANK2...5476	0	0.599319	0.245	0.057	0	Endothelial	KANK2
MIR24-2...5477	0	0.571117	0.234	0.044	0	Endothelial	MIR24-2
PKN1...5478	0	0.84042	0.465	0.179	0	Endothelial	PKN1
COLGALT1...5479	0	0.797521	0.302	0.069	0	Endothelial	COLGALT1
JUND...5480	0	0.956936	0.774	0.515	0	Endothelial	JUND
HOMER3...5481	0	0.595763	0.22	0.039	0	Endothelial	HOMER3
ZFP36...5482	0	-1.83445	0.693	0.855	0	Endothelial	ZFP36
TGFB1...5483	0	0.881691	0.51	0.24	0	Endothelial	TGFB1
LGALS1...5484	0	1.82554	0.54	0.289	0	Endothelial	LGALS1
ADAMTS5...5485	0	1.12222	0.205	0.012	0	Endothelial	ADAMTS5
COL18A1...5486	0	1.08654	0.578	0.284	0	Endothelial	COL18A1
COL6A2...5487	0	0.888229	0.437	0.174	0	Endothelial	COL6A2
IGKC...5488	0	2.26117	0.244	0.017	0	Endothelial	IGKC
MIR4435-2HG...5489	0	1.1121	0.434	0.155	0	Endothelial	MIR4435-2HG
ERBIN...5490	0	0.754525	0.331	0.088	0	Endothelial	ERBIN
RACK1...5491	0	0.753674	0.724	0.349	0	Endothelial	RACK1
C6ORF62...5492	0	0.59703	0.25	0.055	0	Endothelial	C6ORF62
MCRIP1...5493	0	0.659881	0.339	0.11	0	Endothelial	MCRIP1
NORAD...5494	0	0.993605	0.444	0.14	0	Endothelial	NORAD
TCEAL9...5495	0	1.04376	0.461	0.152	0	Endothelial	TCEAL9
BEX3...5496	0	1.1221	0.494	0.178	0	Endothelial	BEX3
C1ORF123...5497	0	0.383145	0.183	0.024	0	Endothelial	C1ORF123
CXORF36	0	0.639152	0.311	0.065	0	Endothelial	CXORF36
C8ORF59...5499	0	0.550619	0.241	0.046	0	Endothelial	C8ORF59
C9ORF3...5500	0	0.438268	0.189	0.03	0	Endothelial	C9ORF3
C19ORF24...5501	0	0.505353	0.218	0.028	0	Endothelial	C19ORF24
C19ORF70...5502	0	0.485677	0.216	0.037	0	Endothelial	C19ORF70
MTATP6P1...5503	0	2.41916	0.184	0	0	Endothelial	MTATP6P1
PTMAP2...5504	0	1.7434	0.165	0	0	Endothelial	PTMAP2
PTMAP5...5505	0	0.979361	0.105	0	0	Endothelial	PTMAP5
PPIAP22...5506	0	0.992833	0.108	0	0	Endothelial	PPIAP22
AC016739.1...5507	0	1.02458	0.106	0	0	Endothelial	AC016739.1
AC073861.1...5508	0	1.13458	0.115	0	0	Endothelial	AC073861.1
AC034236.1...5509	0	1.04634	0.108	0	0	Endothelial	AC034236.1
FO393411.1...5510	0	0.917156	0.1	0	0	Endothelial	FO393411.1
AL590867.2...5511	0	1.08873	0.116	0	0	Endothelial	AL590867.2
AC116533.1...5512	0	1.1054	0.108	0	0	Endothelial	AC116533.1
AC024293.1...5513	0	1.36219	0.127	0	0	Endothelial	AC024293.1
AP001324.1...5514	0	1.07985	0.11	0	0	Endothelial	AP001324.1
CLUSTER...5515	0	3.69369	0.506	0	0	Endothelial	CLUSTER
C19ORF60...5516	0	0.89969	0.281	0	0	Endothelial	C19ORF60
C14ORF166...5517	0	1.56112	0.386	0	0	Endothelial	C14ORF166
C16ORF62	0	0.273286	0.11	0	0	Endothelial	C16ORF62
C10ORF54...5519	0	0.657709	0.194	0	0	Endothelial	C10ORF54
C19ORF43...5520	0	1.61003	0.39	0	0	Endothelial	C19ORF43
C15ORF57...5521	0	0.354963	0.146	0	0	Endothelial	C15ORF57
C14ORF1...5522	0	0.320391	0.124	0	0	Endothelial	C14ORF1
C9ORF142...5523	0	0.646668	0.21	0	0	Endothelial	C9ORF142
C10ORF11...5524	0	0.295137	0.114	0	0	Endothelial	C10ORF11
C14ORF2...5525	0	0.952442	0.254	0	0	Endothelial	C14ORF2
C1ORF27...5526	0	0.294528	0.119	0	0	Endothelial	C1ORF27
C21ORF59...5527	0	0.540414	0.2	0	0	Endothelial	C21ORF59
C21ORF33...5528	0	0.411813	0.161	0	0	Endothelial	C21ORF33
C4ORF32...5529	0	0.688043	0.206	0	0	Endothelial	C4ORF32
C8ORF4...5530	0	1.8639	0.339	0	0	Endothelial	C8ORF4
C17ORF62...5531	0	0.469927	0.167	0	0	Endothelial	C17ORF62
C16ORF52...5532	0	0.333138	0.13	0	0	Endothelial	C16ORF52
C6ORF1...5533	0	0.292194	0.109	0	0	Endothelial	C6ORF1
C11ORF31...5534	0	1.00489	0.293	0	0	Endothelial	C11ORF31
C17ORF89...5535	0	0.377533	0.143	0	0	Endothelial	C17ORF89
C7ORF73...5536	0	0.542386	0.19	0	0	Endothelial	C7ORF73
FYN...5537	1.375e-307	0.780127	0.516	0.249	1.3073e-302	Endothelial	FYN
PREX1...5538	1.26121e-306	0.697573	0.363	0.129	1.19911e-301	Endothelial	PREX1
FMNL3...5539	2.36723e-306	0.689588	0.331	0.11	2.25067e-301	Endothelial	FMNL3
ADGRF5...5540	2.78161e-306	0.929547	0.579	0.307	2.64465e-301	Endothelial	ADGRF5
ZNF618	6.2223e-305	0.473504	0.193	0.034	5.91591e-300	Endothelial	ZNF618
SLCO2A1	2.68248e-304	-0.936826	0.41	0.642	2.5504e-299	Endothelial	SLCO2A1
APLN	8.84855e-304	1.05793	0.123	0.007	8.41285e-299	Endothelial	APLN
CDKN2B...5544	7.84145e-303	0.446655	0.142	0.014	7.45534e-298	Endothelial	CDKN2B
CDK2AP1...5545	1.02919e-302	0.889259	0.38	0.155	9.78511e-298	Endothelial	CDK2AP1
TOR4A	6.31704e-302	0.407863	0.162	0.021	6.00599e-297	Endothelial	TOR4A
LAMC1...5547	2.44617e-301	0.837718	0.524	0.258	2.32572e-296	Endothelial	LAMC1
OAF...5548	2.7938e-301	0.74202	0.381	0.148	2.65623e-296	Endothelial	OAF
SLC45A4	3.32747e-301	0.540348	0.158	0.02	3.16363e-296	Endothelial	SLC45A4
LAPTM5...5550	3.97855e-300	0.732167	0.329	0.109	3.78265e-295	Endothelial	LAPTM5
CXCL12...5551	4.45839e-299	1.21587	0.336	0.116	4.23886e-294	Endothelial	CXCL12
SEPT2...5552	5.14406e-296	0.732258	0.65	0.348	4.89076e-291	Endothelial	2025-09-02
BCL6B	1.24428e-295	0.729633	0.429	0.18	1.18301e-290	Endothelial	BCL6B
COL1A1...5554	8.50209e-295	0.597173	0.124	0.009	8.08345e-290	Endothelial	COL1A1
C16ORF72...5555	6.23373e-292	0.476178	0.219	0.049	5.92678e-287	Endothelial	C16ORF72
HBA1...5556	6.65609e-291	1.46768	0.112	0.006	6.32834e-286	Endothelial	HBA1
GNG2...5557	3.13969e-290	0.415521	0.158	0.021	2.9851e-285	Endothelial	GNG2
NID2...5558	4.01908e-290	0.427209	0.177	0.029	3.82118e-285	Endothelial	NID2
UBE2M...5559	6.97472e-290	0.569931	0.352	0.13	6.63129e-285	Endothelial	UBE2M
FGF12	8.80482e-290	0.336443	0.138	0.014	8.37127e-285	Endothelial	FGF12
MYO10	2.20494e-289	0.716303	0.371	0.142	2.09637e-284	Endothelial	MYO10
VCAN...5562	1.03528e-288	0.76885	0.138	0.014	9.84307e-284	Endothelial	VCAN
HEY1...5563	1.17028e-288	0.83448	0.333	0.116	1.11266e-283	Endothelial	HEY1
SNHG29...5564	5.83903e-288	-1.64382	0	0.195	5.55152e-283	Endothelial	SNHG29
ECSCR.1	1.01579e-287	-1.30644	0	0.194	9.65777e-283	Endothelial	ECSCR.1
SPRY1...5566	9.377e-287	-1.14808	0.685	0.807	8.91528e-282	Endothelial	SPRY1
NREP...5567	6.38795e-285	0.837944	0.38	0.153	6.07341e-280	Endothelial	NREP
PLAT...5568	4.22655e-284	-1.1119	0.281	0.523	4.01844e-279	Endothelial	PLAT
FAM107B...5569	2.5875e-283	0.659167	0.304	0.1	2.46009e-278	Endothelial	FAM107B
ITM2B...5570	2.78196e-283	-0.598995	0.921	0.954	2.64498e-278	Endothelial	ITM2B
CTSC...5571	3.25122e-283	-1.30543	0.393	0.575	3.09113e-278	Endothelial	CTSC
AFDN	6.73054e-283	0.686234	0.332	0.118	6.39913e-278	Endothelial	AFDN
NOTCH4	1.37937e-282	0.862975	0.621	0.378	1.31145e-277	Endothelial	NOTCH4
MARCKSL1...5574	1.80974e-282	0.903701	0.739	0.559	1.72063e-277	Endothelial	MARCKSL1
FABP5...5575	2.1711e-282	0.671779	0.289	0.087	2.0642e-277	Endothelial	FABP5
APOE...5576	8.60264e-282	0.718583	0.223	0.053	8.17904e-277	Endothelial	APOE
GRK2...5577	9.47847e-282	0.634402	0.233	0.059	9.01175e-277	Endothelial	GRK2
LEPR...5578	1.21942e-280	-1.13867	0.183	0.422	1.15938e-275	Endothelial	LEPR
NME2...5579	1.53181e-280	-1.7735	0.096	0.314	1.45639e-275	Endothelial	NME2
ARHGEF7...5580	1.0814e-279	0.944842	0.391	0.167	1.02815e-274	Endothelial	ARHGEF7
GLRX5...5581	3.6556e-278	0.666432	0.391	0.164	3.4756e-273	Endothelial	GLRX5
TIAM1...5582	1.24629e-275	-0.993051	0.087	0.32	1.18493e-270	Endothelial	TIAM1
ST8SIA4...5583	1.83825e-275	0.673207	0.314	0.109	1.74773e-270	Endothelial	ST8SIA4
GIMAP5...5584	6.09721e-274	-1.14409	0.116	0.348	5.79698e-269	Endothelial	GIMAP5
AP2S1...5585	1.15646e-273	0.817787	0.647	0.436	1.09951e-268	Endothelial	AP2S1
TNFAIP8L1	1.76187e-273	0.679024	0.336	0.123	1.67512e-268	Endothelial	TNFAIP8L1
OLFM1	4.53476e-272	-1.23145	0.128	0.361	4.31147e-267	Endothelial	OLFM1
RAPGEF1...5588	5.30662e-272	0.707241	0.408	0.175	5.04532e-267	Endothelial	RAPGEF1
C19ORF66...5589	6.32995e-272	0.317683	0.169	0.028	6.01826e-267	Endothelial	C19ORF66
DOCK6	1.37148e-271	0.652686	0.434	0.19	1.30395e-266	Endothelial	DOCK6
GNAI1	5.65086e-271	0.603601	0.278	0.086	5.37261e-266	Endothelial	GNAI1
GNB1...5592	2.45492e-270	0.762884	0.63	0.371	2.33404e-265	Endothelial	GNB1
RAB31...5593	3.30665e-270	0.631492	0.28	0.088	3.14383e-265	Endothelial	RAB31
YWHAH...5594	4.25111e-270	0.899682	0.659	0.434	4.04178e-265	Endothelial	YWHAH
ADGRL4	7.2194e-269	0.738698	0.728	0.508	6.86392e-264	Endothelial	ADGRL4
FLT4	7.57935e-269	0.856132	0.372	0.148	7.20614e-264	Endothelial	FLT4
FABP4	5.3897e-268	1.51341	0.12	0.01	5.12431e-263	Endothelial	FABP4
KCNJ2	1.5528e-267	0.620347	0.196	0.042	1.47634e-262	Endothelial	KCNJ2
SH3PXD2A	1.68249e-267	0.482296	0.238	0.063	1.59964e-262	Endothelial	SH3PXD2A
LINC00152...5600	5.22636e-266	0.786713	0.343	0.126	4.96902e-261	Endothelial	LINC00152
PLPP3...5601	2.19512e-265	0.718377	0.634	0.374	2.08704e-260	Endothelial	PLPP3
CPNE5	2.82495e-265	0.455553	0.208	0.048	2.68585e-260	Endothelial	CPNE5
MAP2K2...5603	8.33999e-264	0.612333	0.403	0.175	7.92933e-259	Endothelial	MAP2K2
B2M...5604	1.07378e-263	-0.372951	0.996	0.998	1.02091e-258	Endothelial	B2M
S100A8...5605	1.34993e-263	0.981613	0.124	0.012	1.28346e-258	Endothelial	S100A8
PDLIM1...5606	4.58067e-263	-0.892311	0.619	0.743	4.35512e-258	Endothelial	PDLIM1
EDNRB...5607	5.9398e-263	0.895513	0.432	0.193	5.64732e-258	Endothelial	EDNRB
TSPAN18	8.15225e-263	0.714158	0.384	0.158	7.75083e-258	Endothelial	TSPAN18
VWA1...5609	1.28239e-262	1.01206	0.693	0.486	1.21925e-257	Endothelial	VWA1
C1ORF122...5610	2.33488e-262	0.490302	0.24	0.066	2.21991e-257	Endothelial	C1ORF122
C19orf43...5611	7.44367e-262	-1.02414	0.123	0.369	7.07715e-257	Endothelial	C19orf43
VEGFC	1.08557e-259	0.898574	0.354	0.144	1.03212e-254	Endothelial	VEGFC
PGM2L1	1.85795e-259	0.690599	0.33	0.122	1.76647e-254	Endothelial	PGM2L1
F2R...5614	4.4033e-259	0.770221	0.489	0.25	4.18648e-254	Endothelial	F2R
SH2B3...5615	6.5624e-258	0.544969	0.368	0.148	6.23927e-253	Endothelial	SH2B3
NRP2...5616	2.49438e-257	0.774069	0.482	0.242	2.37156e-252	Endothelial	NRP2
MATN2...5617	7.64022e-257	-1.08756	0.137	0.364	7.26402e-252	Endothelial	MATN2
DARC	1.98688e-254	-2.15393	0.029	0.227	1.88904e-249	Endothelial	DARC
MMP15	8.48288e-254	0.530751	0.238	0.067	8.06518e-249	Endothelial	MMP15
DYSF...5620	1.01518e-251	0.765409	0.376	0.157	9.65197e-247	Endothelial	DYSF
SMTN...5621	1.61195e-251	0.634365	0.354	0.139	1.53258e-246	Endothelial	SMTN
MSX1...5622	2.9774e-249	0.689584	0.342	0.135	2.83079e-244	Endothelial	MSX1
FLT1...5623	2.80881e-248	1.07378	0.782	0.637	2.67051e-243	Endothelial	FLT1
ADAMTSL2	6.05207e-248	0.638586	0.23	0.064	5.75406e-243	Endothelial	ADAMTSL2
P2RY1	1.52652e-247	0.490413	0.168	0.032	1.45136e-242	Endothelial	P2RY1
FAM118A...5626	1.26079e-246	0.538827	0.285	0.096	1.19871e-241	Endothelial	FAM118A
ACKR1	7.63032e-245	-1.85698	0.17	0.398	7.25461e-240	Endothelial	ACKR1
MLEC...5628	1.73432e-244	0.796776	0.576	0.336	1.64892e-239	Endothelial	MLEC
F2RL3	2.24054e-244	0.566038	0.231	0.064	2.13021e-239	Endothelial	F2RL3
ARPC5...5630	4.4713e-244	0.714264	0.655	0.436	4.25113e-239	Endothelial	ARPC5
FJX1...5631	8.74407e-244	0.596313	0.243	0.073	8.31351e-239	Endothelial	FJX1
SIPA1L2	1.21096e-243	0.638077	0.303	0.11	1.15133e-238	Endothelial	SIPA1L2
RNASEK...5633	1.62672e-243	-1.18945	0.092	0.296	1.54662e-238	Endothelial	RNASEK
HRAS...5634	3.09751e-243	0.526696	0.291	0.103	2.94499e-238	Endothelial	HRAS
PLEKHA1...5635	4.13274e-243	0.6847	0.477	0.243	3.92924e-238	Endothelial	PLEKHA1
NPNT...5636	3.12773e-242	0.656418	0.23	0.065	2.97372e-237	Endothelial	NPNT
MYL12B...5637	1.56479e-241	0.633372	0.872	0.786	1.48774e-236	Endothelial	MYL12B
FN1...5638	5.31421e-241	0.823169	0.397	0.168	5.05253e-236	Endothelial	FN1
TTC9	5.44967e-241	0.311508	0.11	0.01	5.18133e-236	Endothelial	TTC9
GJA4	7.15438e-241	0.885111	0.27	0.09	6.8021e-236	Endothelial	GJA4
LINC01420...5641	1.12531e-240	0.468504	0.342	0.128	1.0699e-235	Endothelial	LINC01420
SPRY4...5642	7.5319e-240	0.779102	0.44	0.215	7.16103e-235	Endothelial	SPRY4
SLC7A11	9.0632e-240	0.375894	0.109	0.009	8.61693e-235	Endothelial	SLC7A11
CDH5	8.21634e-239	0.704344	0.678	0.451	7.81177e-234	Endothelial	CDH5
CXXC5...5645	9.45285e-239	0.57301	0.273	0.092	8.98739e-234	Endothelial	CXXC5
UQCR11.1...5646	1.26998e-238	-1.19892	0	0.165	1.20745e-233	Endothelial	UQCR11.1
ETS2...5647	8.62706e-238	-0.829212	0.628	0.716	8.20226e-233	Endothelial	ETS2
SYNM...5648	8.68519e-237	0.499577	0.186	0.043	8.25753e-232	Endothelial	SYNM
CPNE2...5649	3.30291e-236	0.7224	0.436	0.213	3.14028e-231	Endothelial	CPNE2
ST3GAL6...5650	4.30679e-236	0.434418	0.179	0.039	4.09473e-231	Endothelial	ST3GAL6
DUSP6	8.63026e-236	0.813852	0.658	0.436	8.20531e-231	Endothelial	DUSP6
MBD2...5652	2.69917e-235	0.550037	0.365	0.155	2.56627e-230	Endothelial	MBD2
NOVA2	2.85582e-235	0.545402	0.33	0.128	2.7152e-230	Endothelial	NOVA2
ITGB1...5654	2.00817e-233	0.618112	0.826	0.706	1.90929e-228	Endothelial	ITGB1
OSBPL3	1.18505e-232	0.431088	0.181	0.041	1.1267e-227	Endothelial	OSBPL3
ARID1B...5656	2.00697e-228	0.556834	0.391	0.174	1.90815e-223	Endothelial	ARID1B
FAM129B...5657	2.04287e-228	0.604772	0.361	0.15	1.94228e-223	Endothelial	FAM129B
GALNT1...5658	9.24897e-228	0.525717	0.352	0.145	8.79355e-223	Endothelial	GALNT1
IL1B...5659	1.71184e-227	0.81911	0.143	0.025	1.62755e-222	Endothelial	IL1B
RGCC...5660	5.59087e-227	0.381209	0.623	0.375	5.31557e-222	Endothelial	RGCC
CTDSPL...5661	6.04183e-227	0.405308	0.17	0.036	5.74433e-222	Endothelial	CTDSPL
TMEM35B...5662	6.64259e-226	-0.668646	0.001	0.158	6.31551e-221	Endothelial	TMEM35B
EIF4G2...5663	6.73175e-226	0.591339	0.799	0.627	6.40028e-221	Endothelial	EIF4G2
C11ORF96...5664	7.31337e-226	0.493634	0.305	0.113	6.95326e-221	Endothelial	C11ORF96
KIF5C	2.88105e-225	0.472517	0.119	0.015	2.73918e-220	Endothelial	KIF5C
SLC12A2...5666	4.48345e-225	0.572014	0.364	0.157	4.26269e-220	Endothelial	SLC12A2
ADGRL2	1.5309e-224	0.608425	0.281	0.102	1.45552e-219	Endothelial	ADGRL2
MYL6...5668	2.44228e-224	0.517163	0.945	0.92	2.32202e-219	Endothelial	MYL6
MMP14...5669	4.71842e-224	0.603188	0.321	0.128	4.48608e-219	Endothelial	MMP14
CYBA...5670	5.08427e-224	0.758444	0.523	0.297	4.83392e-219	Endothelial	CYBA
PDGFB...5671	5.73387e-223	0.725676	0.312	0.123	5.45153e-218	Endothelial	PDGFB
CASC15	6.51231e-223	0.48296	0.191	0.049	6.19164e-218	Endothelial	CASC15
MT1M...5673	1.60398e-222	-1.81269	0.039	0.219	1.525e-217	Endothelial	MT1M
RNPEPL1...5674	1.95643e-222	0.423327	0.254	0.084	1.8601e-217	Endothelial	RNPEPL1
CHST15	3.50329e-222	0.543666	0.204	0.055	3.33079e-217	Endothelial	CHST15
OAZ2...5676	4.46128e-221	0.733841	0.584	0.351	4.24161e-216	Endothelial	OAZ2
EIF4EBP1...5677	1.15535e-220	0.511656	0.308	0.119	1.09846e-215	Endothelial	EIF4EBP1
IDH2...5678	4.6052e-220	0.457809	0.317	0.123	4.37844e-215	Endothelial	IDH2
S100A9...5679	5.9244e-220	1.02789	0.125	0.018	5.63268e-215	Endothelial	S100A9
FHL3...5680	7.33537e-220	0.438064	0.212	0.06	6.97418e-215	Endothelial	FHL3
CLTC...5681	8.13035e-220	0.671649	0.516	0.279	7.73001e-215	Endothelial	CLTC
FAM107A...5682	9.45979e-220	-1.02718	0.233	0.441	8.99399e-215	Endothelial	FAM107A
SYNGR2...5683	9.60917e-220	-0.843552	0.275	0.478	9.13601e-215	Endothelial	SYNGR2
QKI...5684	1.32535e-219	0.597294	0.564	0.327	1.26009e-214	Endothelial	QKI
ADAMTS7	4.14009e-218	0.364306	0.142	0.025	3.93623e-213	Endothelial	ADAMTS7
UFD1L...5686	5.02563e-218	0.401803	0.344	0.136	4.77817e-213	Endothelial	UFD1L
TMEM8A	1.46277e-217	0.410128	0.231	0.072	1.39074e-212	Endothelial	TMEM8A
MGAT4B...5688	8.88099e-217	0.441995	0.258	0.088	8.44369e-212	Endothelial	MGAT4B
ROCK2...5689	1.63491e-216	0.596814	0.476	0.246	1.55441e-211	Endothelial	ROCK2
SLC2A3...5690	2.95463e-215	-1.00131	0.632	0.719	2.80915e-210	Endothelial	SLC2A3
CUBN	6.4305e-215	0.431871	0.166	0.037	6.11386e-210	Endothelial	CUBN
GPRIN3...5692	1.43495e-214	0.291145	0.104	0.011	1.3643e-209	Endothelial	GPRIN3
ITPRIPL2...5693	3.09418e-214	0.492483	0.325	0.131	2.94182e-209	Endothelial	ITPRIPL2
SEPTIN7...5694	9.21885e-214	-0.797758	0	0.149	8.76491e-209	Endothelial	SEPTIN7
KDR	1.02963e-213	0.773858	0.626	0.399	9.7893e-209	Endothelial	KDR
NUDT4...5696	1.92811e-212	0.800022	0.421	0.212	1.83317e-207	Endothelial	NUDT4
DIPK2B	4.52261e-212	-0.921152	0	0.148	4.29992e-207	Endothelial	DIPK2B
C1ORF56...5698	7.71939e-212	0.25395	0.103	0.011	7.33928e-207	Endothelial	C1ORF56
CEBPD...5699	1.48422e-211	-1.26076	0.37	0.542	1.41114e-206	Endothelial	CEBPD
HN1...5700	5.9369e-211	0.419744	0.279	0.099	5.64457e-206	Endothelial	HN1
COL3A1...5701	3.2567e-210	0.700522	0.152	0.031	3.09634e-205	Endothelial	COL3A1
ACTR2...5702	3.67009e-210	0.668524	0.613	0.378	3.48938e-205	Endothelial	ACTR2
NOV...5703	3.6862e-210	0.853092	0.262	0.094	3.50469e-205	Endothelial	NOV
GPRC5C...5704	4.9271e-210	0.349622	0.178	0.043	4.68449e-205	Endothelial	GPRC5C
ARHGAP6...5705	1.19717e-208	0.33479	0.123	0.018	1.13822e-203	Endothelial	ARHGAP6
GPX1...5706	1.70331e-208	0.60968	0.638	0.39	1.61944e-203	Endothelial	GPX1
TUBA1A...5707	3.46902e-208	0.790246	0.598	0.384	3.29821e-203	Endothelial	TUBA1A
TGFBR3...5708	2.19226e-207	-0.992031	0.287	0.472	2.08431e-202	Endothelial	TGFBR3
LYN...5709	2.93723e-207	0.532482	0.281	0.107	2.7926e-202	Endothelial	LYN
MPRIP...5710	3.13511e-207	0.481823	0.426	0.206	2.98074e-202	Endothelial	MPRIP
CCL4L2...5711	9.99756e-207	0.65558	0.12	0.018	9.50528e-202	Endothelial	CCL4L2
SHANK3	5.09557e-206	0.680422	0.428	0.216	4.84466e-201	Endothelial	SHANK3
COPS9...5713	5.63278e-206	0.719921	0.366	0.173	5.35542e-201	Endothelial	COPS9
ANP32A...5714	7.05347e-206	0.666837	0.497	0.275	6.70616e-201	Endothelial	ANP32A
RASSF2...5715	1.14003e-205	0.423349	0.151	0.032	1.08389e-200	Endothelial	RASSF2
RBP7...5716	1.11177e-204	1.00656	0.553	0.356	1.05702e-199	Endothelial	RBP7
HAGLROS	1.27318e-204	0.4057	0.178	0.045	1.21049e-199	Endothelial	HAGLROS
PQLC1...5718	2.74953e-204	0.379702	0.261	0.092	2.61414e-199	Endothelial	PQLC1
FOLH1	6.77708e-204	0.573102	0.177	0.046	6.44338e-199	Endothelial	FOLH1
CLPTM1L...5720	1.2563e-203	0.513188	0.294	0.115	1.19444e-198	Endothelial	CLPTM1L
TMBIM4.1...5721	4.26307e-203	-0.983306	0	0.142	4.05316e-198	Endothelial	TMBIM4.1
BTBD6...5722	9.27253e-203	0.446168	0.248	0.086	8.81595e-198	Endothelial	BTBD6
LRRC32...5723	1.64352e-202	-0.987291	0.238	0.43	1.56259e-197	Endothelial	LRRC32
CCNY...5724	1.95455e-202	0.556629	0.415	0.206	1.85831e-197	Endothelial	CCNY
RGS3...5725	2.78579e-202	0.756527	0.424	0.22	2.64862e-197	Endothelial	RGS3
CALU...5726	1.04259e-201	0.654588	0.533	0.311	9.91253e-197	Endothelial	CALU
COMMD6...5727	1.54318e-201	-0.608828	0.547	0.71	1.46719e-196	Endothelial	COMMD6
TSPAN15	3.28904e-201	0.562939	0.28	0.107	3.12709e-196	Endothelial	TSPAN15
RXRA...5729	7.43588e-201	0.530435	0.273	0.102	7.06974e-196	Endothelial	RXRA
RBP5	3.45019e-200	-0.898618	0.146	0.343	3.2803e-195	Endothelial	RBP5
PALM2-AKAP2	1.76457e-199	-0.854494	0.001	0.142	1.67768e-194	Endothelial	PALM2-AKAP2
PVRL2...5732	9.12574e-199	-0.95992	0.08	0.265	8.67638e-194	Endothelial	PVRL2
IGFBP4...5733	1.35716e-198	-0.892228	0.822	0.839	1.29034e-193	Endothelial	IGFBP4
MYDGF...5734	5.17753e-198	0.67044	0.504	0.299	4.92259e-193	Endothelial	MYDGF
PCNX4...5735	1.04628e-197	0.371558	0.177	0.046	9.94761e-193	Endothelial	PCNX4
MYO1D...5736	2.54537e-197	0.426898	0.226	0.074	2.42003e-192	Endothelial	MYO1D
MAGED2...5737	4.53283e-197	0.716761	0.531	0.323	4.30963e-192	Endothelial	MAGED2
SRM...5738	7.02218e-197	0.53877	0.367	0.173	6.67641e-192	Endothelial	SRM
KCNN3...5739	7.17534e-197	0.606247	0.402	0.195	6.82202e-192	Endothelial	KCNN3
TCF4...5740	1.82825e-196	0.574453	0.836	0.742	1.73822e-191	Endothelial	TCF4
MICALL2...5741	8.90209e-196	0.38232	0.168	0.042	8.46375e-191	Endothelial	MICALL2
SDC3...5742	4.35632e-195	0.434647	0.164	0.04	4.14182e-190	Endothelial	SDC3
PTPA...5743	1.8808e-194	0.453021	0.235	0.08	1.78819e-189	Endothelial	PTPA
DCN...5744	2.10114e-194	0.413764	0.107	0.014	1.99768e-189	Endothelial	DCN
GNG10...5745	2.3955e-193	-0.615875	0.016	0.165	2.27755e-188	Endothelial	GNG10
SCAMP5	3.21461e-193	0.251804	0.108	0.015	3.05632e-188	Endothelial	SCAMP5
PPM1F...5747	3.45199e-193	0.492465	0.389	0.183	3.28201e-188	Endothelial	PPM1F
C9ORF16...5748	9.59047e-193	0.600389	0.354	0.163	9.11824e-188	Endothelial	C9ORF16
NDUFA13...5749	9.94418e-193	-0.841048	0.281	0.463	9.45453e-188	Endothelial	NDUFA13
CEACAM1	1.00713e-192	-0.781578	0.033	0.194	9.5754e-188	Endothelial	CEACAM1
RTFDC1...5751	1.30172e-192	0.44012	0.411	0.19	1.23763e-187	Endothelial	RTFDC1
SDF2L1...5752	2.5436e-192	0.52186	0.381	0.18	2.41835e-187	Endothelial	SDF2L1
C6ORF48...5753	9.00095e-192	0.304598	0.138	0.027	8.55774e-187	Endothelial	C6ORF48
CREM...5754	1.70237e-191	0.608541	0.476	0.263	1.61855e-186	Endothelial	CREM
PDXK...5755	9.64522e-191	0.354263	0.219	0.071	9.17029e-186	Endothelial	PDXK
C8orf4...5756	1.68421e-190	-1.20757	0.086	0.272	1.60128e-185	Endothelial	C8orf4
CD36...5757	2.61278e-190	0.683583	0.1	0.012	2.48412e-185	Endothelial	CD36
STC1	3.10468e-190	0.779984	0.512	0.295	2.95181e-185	Endothelial	STC1
NGFRAP1...5759	5.82755e-190	-0.886271	0.104	0.295	5.54061e-185	Endothelial	NGFRAP1
FAM69B	1.26567e-189	0.338602	0.22	0.071	1.20335e-184	Endothelial	FAM69B
ADD3...5761	1.52473e-189	0.558635	0.33	0.145	1.44965e-184	Endothelial	ADD3
PLOD1	7.04112e-189	0.570112	0.317	0.137	6.69441e-184	Endothelial	PLOD1
NT5DC2...5763	2.50626e-188	0.288169	0.122	0.021	2.38285e-183	Endothelial	NT5DC2
MAZ...5764	7.9166e-188	0.434681	0.343	0.155	7.52678e-183	Endothelial	MAZ
NECTIN2...5765	2.49087e-187	0.460642	0.5	0.259	2.36822e-182	Endothelial	NECTIN2
EIF4A1...5766	4.2865e-187	-0.841967	0.573	0.674	4.07544e-182	Endothelial	EIF4A1
MTRNR2L10...5767	5.13523e-187	-0.98979	0.094	0.289	4.88238e-182	Endothelial	MTRNR2L10
CD93...5768	7.4101e-187	0.634142	0.791	0.647	7.04523e-182	Endothelial	CD93
MAP4K2	1.52449e-186	0.344838	0.145	0.032	1.44942e-181	Endothelial	MAP4K2
DGKH...5770	2.47698e-186	0.498188	0.361	0.165	2.35501e-181	Endothelial	DGKH
PTPRE...5771	2.53903e-186	0.51677	0.355	0.165	2.41401e-181	Endothelial	PTPRE
EVA1C...5772	2.69786e-186	-0.874205	0.182	0.364	2.56502e-181	Endothelial	EVA1C
GPR4...5773	2.75194e-186	0.579534	0.366	0.172	2.61643e-181	Endothelial	GPR4
TCF15...5774	1.38561e-185	0.310939	0.114	0.019	1.31738e-180	Endothelial	TCF15
FHOD1...5775	4.97613e-185	0.491143	0.237	0.084	4.73111e-180	Endothelial	FHOD1
YWHAB...5776	7.52603e-185	0.616304	0.829	0.707	7.15545e-180	Endothelial	YWHAB
C11ORF58...5777	8.26247e-185	0.625333	0.369	0.18	7.85562e-180	Endothelial	C11ORF58
PLXND1...5778	8.81358e-185	0.582369	0.601	0.376	8.3796e-180	Endothelial	PLXND1
NUPR1...5779	1.18254e-184	-0.843463	0.145	0.336	1.12431e-179	Endothelial	NUPR1
RAMP3	1.2562e-184	-0.669491	0.652	0.76	1.19434e-179	Endothelial	RAMP3
PGM2	1.90876e-184	0.509818	0.294	0.123	1.81477e-179	Endothelial	PGM2
DBN1...5782	2.40868e-184	0.509741	0.334	0.15	2.29007e-179	Endothelial	DBN1
CCL23	5.84783e-184	-1.25881	0.053	0.219	5.55988e-179	Endothelial	CCL23
SEPTIN2...5784	6.20231e-184	-0.646065	0	0.13	5.89691e-179	Endothelial	SEPTIN2
HLA-E...5785	6.92052e-184	-0.322222	0.947	0.975	6.57975e-179	Endothelial	HLA-E
PRKCDBP	2.20375e-181	0.571363	0.418	0.21	2.09524e-176	Endothelial	PRKCDBP
GRB10	3.27631e-181	0.680092	0.501	0.287	3.11499e-176	Endothelial	GRB10
AKT1...5788	4.69584e-181	0.427333	0.291	0.121	4.46461e-176	Endothelial	AKT1
LXN...5789	5.28285e-181	0.577146	0.349	0.165	5.02272e-176	Endothelial	LXN
HLA-A...5790	2.99808e-180	0.382922	0.974	0.963	2.85046e-175	Endothelial	HLA-A
SEPT7...5791	5.00129e-180	0.490408	0.689	0.441	4.75502e-175	Endothelial	2025-09-07
NCOA7...5792	7.31488e-180	-0.989363	0.399	0.546	6.9547e-175	Endothelial	NCOA7
UBALD2...5793	1.40959e-179	0.427996	0.357	0.167	1.34018e-174	Endothelial	UBALD2
MRTFB	2.48287e-179	-0.717263	0	0.127	2.36061e-174	Endothelial	MRTFB
GASK1B	1.85956e-178	-0.72775	0	0.126	1.768e-173	Endothelial	GASK1B
APLP2...5796	2.41515e-178	0.651013	0.734	0.549	2.29623e-173	Endothelial	APLP2
U2AF1...5797	1.0289e-177	-0.932633	0.108	0.286	9.78239e-173	Endothelial	U2AF1
PHC2...5798	2.11186e-177	0.486855	0.36	0.171	2.00788e-172	Endothelial	PHC2
CDYL2	2.11401e-177	0.315056	0.145	0.034	2.00992e-172	Endothelial	CDYL2
ORAI2...5800	2.41502e-177	0.402849	0.265	0.103	2.2961e-172	Endothelial	ORAI2
MPZL1	2.63438e-177	0.459112	0.347	0.161	2.50466e-172	Endothelial	MPZL1
MLXIP	3.15025e-177	0.460187	0.337	0.153	2.99513e-172	Endothelial	MLXIP
SYNPO...5803	4.0206e-177	0.600176	0.482	0.273	3.82262e-172	Endothelial	SYNPO
MIF...5804	4.16968e-177	-0.747102	0.443	0.593	3.96436e-172	Endothelial	MIF
C11orf31...5805	2.03552e-176	-0.80717	0.118	0.309	1.93529e-171	Endothelial	C11orf31
TBC1D1...5806	2.86817e-176	0.497115	0.358	0.171	2.72694e-171	Endothelial	TBC1D1
FAM84A	3.72553e-176	0.503062	0.323	0.142	3.54209e-171	Endothelial	FAM84A
CIRBP...5808	6.43572e-176	-0.572672	0.677	0.76	6.11882e-171	Endothelial	CIRBP
PDCL	2.50531e-175	0.519351	0.358	0.173	2.38195e-170	Endothelial	PDCL
MT1E...5810	3.6587e-175	-1.80763	0.092	0.263	3.47855e-170	Endothelial	MT1E
PIEZO2	6.60986e-175	0.515911	0.221	0.077	6.28439e-170	Endothelial	PIEZO2
RCAN2...5812	4.28402e-174	0.469086	0.201	0.066	4.07307e-169	Endothelial	RCAN2
NOL4L	4.33261e-174	0.478366	0.269	0.109	4.11927e-169	Endothelial	NOL4L
TOMM7...5814	1.28704e-173	-0.515049	0.645	0.79	1.22366e-168	Endothelial	TOMM7
CHST1	6.73485e-173	0.505032	0.158	0.043	6.40322e-168	Endothelial	CHST1
TRIOBP	1.53645e-172	0.565579	0.507	0.301	1.46079e-167	Endothelial	TRIOBP
CITED4	2.13455e-172	0.547117	0.211	0.074	2.02944e-167	Endothelial	CITED4
PTP4A2...5818	3.18484e-171	0.572826	0.497	0.291	3.02802e-166	Endothelial	PTP4A2
VIM...5819	3.72266e-170	0.426298	0.97	0.961	3.53935e-165	Endothelial	VIM
GAS5...5820	6.39117e-170	-0.824823	0.033	0.183	6.07647e-165	Endothelial	GAS5
ITGA5	9.14653e-170	0.6181	0.596	0.387	8.69616e-165	Endothelial	ITGA5
GPM6A	1.17426e-169	-0.875514	0.083	0.249	1.11644e-164	Endothelial	GPM6A
IL1R1...5823	3.85827e-169	-0.827698	0.143	0.328	3.66829e-164	Endothelial	IL1R1
IFI16...5824	6.26354e-169	-0.684545	0.616	0.705	5.95513e-164	Endothelial	IFI16
KIAA1217...5825	1.82513e-168	0.373603	0.244	0.092	1.73526e-163	Endothelial	KIAA1217
PGF...5826	1.10794e-167	0.71131	0.167	0.049	1.05338e-162	Endothelial	PGF
RBIS...5827	1.38452e-167	-0.540989	0	0.119	1.31635e-162	Endothelial	RBIS
RRAS...5828	2.01991e-167	0.509812	0.341	0.164	1.92045e-162	Endothelial	RRAS
ETS1...5829	9.13971e-167	0.555124	0.656	0.447	8.68967e-162	Endothelial	ETS1
CTNNAL1	1.57265e-166	-0.756646	0.284	0.461	1.49521e-161	Endothelial	CTNNAL1
DUSP23...5831	2.93696e-166	-0.654911	0.388	0.564	2.79234e-161	Endothelial	DUSP23
CTNNB1...5832	3.84317e-166	0.520101	0.696	0.499	3.65393e-161	Endothelial	CTNNB1
PGP...5833	5.66934e-166	0.38943	0.209	0.074	5.39018e-161	Endothelial	PGP
CAVIN2...5834	6.57913e-166	-1.13267	0.12	0.299	6.25517e-161	Endothelial	CAVIN2
ANXA2...5835	8.52805e-166	0.560642	0.865	0.784	8.10813e-161	Endothelial	ANXA2
PCDH17	1.31814e-165	0.634993	0.625	0.427	1.25323e-160	Endothelial	PCDH17
NETO2	3.34282e-165	0.363884	0.139	0.034	3.17822e-160	Endothelial	NETO2
MANF...5838	5.53452e-165	0.595546	0.466	0.269	5.262e-160	Endothelial	MANF
CCNYL1	5.6642e-165	0.382225	0.248	0.097	5.38529e-160	Endothelial	CCNYL1
KLF13...5840	7.4508e-165	0.415804	0.308	0.138	7.08392e-160	Endothelial	KLF13
RAPGEF5	1.20392e-164	0.570913	0.443	0.248	1.14464e-159	Endothelial	RAPGEF5
NR4A1...5842	2.17954e-164	-1.19918	0.504	0.598	2.07222e-159	Endothelial	NR4A1
ABCB1...5843	4.16426e-164	-0.869507	0.205	0.377	3.95922e-159	Endothelial	ABCB1
CLEC14A	8.13591e-164	0.722191	0.769	0.675	7.7353e-159	Endothelial	CLEC14A
MTUS1...5845	4.98256e-163	0.516881	0.583	0.366	4.73722e-158	Endothelial	MTUS1
SELENOP	2.05419e-162	-0.691627	0.057	0.215	1.95304e-157	Endothelial	SELENOP
EEF1A1...5847	3.92463e-162	-0.336736	0.986	0.975	3.73138e-157	Endothelial	EEF1A1
SELE	5.04534e-162	-1.05531	0.165	0.359	4.79691e-157	Endothelial	SELE
MEX3D	9.26561e-162	0.278459	0.129	0.029	8.80937e-157	Endothelial	MEX3D
PCNX1...5850	2.11191e-161	0.406892	0.167	0.05	2.00792e-156	Endothelial	PCNX1
FBLIM1...5851	4.92178e-161	0.372365	0.195	0.066	4.67943e-156	Endothelial	FBLIM1
ISG20...5852	6.79509e-161	0.446776	0.261	0.107	6.4605e-156	Endothelial	ISG20
SNHG8...5853	1.02956e-160	-0.671493	0.468	0.605	9.7886e-156	Endothelial	SNHG8
PXDC1...5854	7.65753e-160	0.44244	0.314	0.145	7.28047e-155	Endothelial	PXDC1
GRN...5855	1.16934e-159	0.566754	0.691	0.504	1.11176e-154	Endothelial	GRN
TMEM184B...5856	5.90521e-159	0.542282	0.378	0.195	5.61443e-154	Endothelial	TMEM184B
JUNB...5857	6.90977e-159	-0.835372	0.824	0.876	6.56954e-154	Endothelial	JUNB
MATR3.1...5858	1.88049e-158	-0.439639	0.005	0.123	1.7879e-153	Endothelial	MATR3.1
MICOS10...5859	1.98315e-158	-0.519256	0	0.113	1.8855e-153	Endothelial	MICOS10
IVNS1ABP...5860	3.1811e-158	0.734548	0.575	0.39	3.02446e-153	Endothelial	IVNS1ABP
BMP2K...5861	8.67531e-158	0.280206	0.205	0.072	8.24814e-153	Endothelial	BMP2K
KHSRP...5862	2.0308e-157	0.647932	0.304	0.141	1.93081e-152	Endothelial	KHSRP
EFCAB14...5863	2.04312e-157	0.607241	0.473	0.279	1.94252e-152	Endothelial	EFCAB14
WBP5...5864	3.12581e-157	-0.826959	0.091	0.255	2.9719e-152	Endothelial	WBP5
NOTCH1...5865	3.92435e-157	0.519626	0.424	0.234	3.73112e-152	Endothelial	NOTCH1
POLR2J3...5866	4.03553e-157	0.362696	0.332	0.153	3.83682e-152	Endothelial	POLR2J3
SMS...5867	4.8649e-157	0.384124	0.321	0.146	4.62535e-152	Endothelial	SMS
TMEM167A...5868	4.92756e-157	0.425781	0.403	0.213	4.68493e-152	Endothelial	TMEM167A
GRPEL2	5.17061e-157	0.385314	0.199	0.068	4.916e-152	Endothelial	GRPEL2
IQGAP2...5870	2.1779e-156	0.562629	0.184	0.061	2.07066e-151	Endothelial	IQGAP2
AC011526.1	2.30327e-156	-1.14014	0.064	0.215	2.18986e-151	Endothelial	AC011526.1
SRSF9...5872	3.69607e-156	0.613737	0.506	0.334	3.51407e-151	Endothelial	SRSF9
NCK2...5873	5.66864e-156	0.34996	0.228	0.087	5.38952e-151	Endothelial	NCK2
H3F3B...5874	7.94803e-156	-0.497671	0.907	0.941	7.55667e-151	Endothelial	H3F3B
PPARG...5875	1.13791e-155	0.272355	0.169	0.051	1.08188e-150	Endothelial	PPARG
TRAPPC5...5876	1.74685e-155	-0.479783	0.008	0.127	1.66084e-150	Endothelial	TRAPPC5
ZNF532...5877	1.83183e-155	0.427839	0.249	0.101	1.74163e-150	Endothelial	ZNF532
CBX6...5878	2.5091e-155	0.39086	0.272	0.116	2.38555e-150	Endothelial	CBX6
EPHX1...5879	1.05083e-154	-0.756561	0.307	0.461	9.99083e-150	Endothelial	EPHX1
AGAP1	1.48241e-154	0.308452	0.132	0.033	1.40942e-149	Endothelial	AGAP1
TP53INP2...5881	1.61636e-154	0.400951	0.15	0.042	1.53677e-149	Endothelial	TP53INP2
PGLS...5882	1.71088e-154	0.431336	0.448	0.249	1.62663e-149	Endothelial	PGLS
DCHS1	2.80318e-154	0.351689	0.318	0.148	2.66515e-149	Endothelial	DCHS1
ADM5	3.95093e-154	-0.95532	0.095	0.25	3.75639e-149	Endothelial	ADM5
MEF2D...5885	3.99929e-154	0.442135	0.253	0.106	3.80236e-149	Endothelial	MEF2D
SDCCAG3...5886	5.50284e-154	0.253259	0.125	0.028	5.23188e-149	Endothelial	SDCCAG3
TLE2	1.99187e-153	0.314802	0.148	0.041	1.89379e-148	Endothelial	TLE2
DUSP1...5888	2.22702e-153	-0.73822	0.734	0.807	2.11736e-148	Endothelial	DUSP1
STAB1...5889	2.54581e-153	0.474059	0.386	0.202	2.42046e-148	Endothelial	STAB1
RALA...5890	3.25042e-153	0.50951	0.385	0.203	3.09037e-148	Endothelial	RALA
SRGAP1...5891	3.80709e-153	0.287759	0.199	0.07	3.61963e-148	Endothelial	SRGAP1
TMEM233...5892	4.00344e-153	0.357823	0.251	0.099	3.80632e-148	Endothelial	TMEM233
SPRED1...5893	5.34692e-153	0.43752	0.268	0.114	5.08364e-148	Endothelial	SPRED1
SHC2...5894	6.78899e-153	0.379618	0.197	0.069	6.4547e-148	Endothelial	SHC2
LTC4S...5895	8.83034e-153	-0.612618	0.056	0.206	8.39553e-148	Endothelial	LTC4S
SESTD1	9.29674e-153	0.344549	0.245	0.099	8.83896e-148	Endothelial	SESTD1
LGALS9...5897	2.94915e-152	0.509075	0.378	0.197	2.80394e-147	Endothelial	LGALS9
IRAK1...5898	5.5034e-152	0.305182	0.2	0.071	5.23242e-147	Endothelial	IRAK1
TLE5...5899	6.61362e-152	-0.543227	0	0.109	6.28797e-147	Endothelial	TLE5
CENPB...5900	7.19613e-152	0.374549	0.248	0.102	6.8418e-147	Endothelial	CENPB
CST3...5901	3.83426e-151	-0.656493	0.712	0.765	3.64546e-146	Endothelial	CST3
SOX18	4.01677e-151	0.368655	0.592	0.386	3.81898e-146	Endothelial	SOX18
CSNK1G2...5903	7.04515e-151	0.379396	0.259	0.109	6.69825e-146	Endothelial	CSNK1G2
CXCL8...5904	7.46988e-151	0.71061	0.187	0.066	7.10206e-146	Endothelial	CXCL8
SCN1B	8.62361e-151	0.451334	0.219	0.086	8.19899e-146	Endothelial	SCN1B
SERPINI1...5906	1.33421e-150	0.734019	0.191	0.068	1.26852e-145	Endothelial	SERPINI1
CDC42EP5...5907	3.76718e-150	0.466051	0.307	0.147	3.58168e-145	Endothelial	CDC42EP5
AREG...5908	6.99065e-150	0.763902	0.137	0.036	6.64643e-145	Endothelial	AREG
UBE2V1...5909	1.62049e-149	-0.556367	0.033	0.164	1.54069e-144	Endothelial	UBE2V1
FNDC3B...5910	4.10442e-149	0.467217	0.423	0.235	3.90232e-144	Endothelial	FNDC3B
VASP...5911	1.16784e-148	0.589299	0.504	0.319	1.11034e-143	Endothelial	VASP
HCLS1...5912	1.25549e-148	0.484415	0.277	0.123	1.19367e-143	Endothelial	HCLS1
TNFRSF1A...5913	1.73382e-148	-0.799448	0.426	0.542	1.64844e-143	Endothelial	TNFRSF1A
PLA1A...5914	4.61936e-148	-0.639114	0.059	0.206	4.3919e-143	Endothelial	PLA1A
METTL26...5915	2.17337e-147	0.425755	0.28	0.125	2.06636e-142	Endothelial	METTL26
HMOX2...5916	5.25039e-147	0.43009	0.302	0.143	4.99186e-142	Endothelial	HMOX2
NPAS2	8.86183e-147	0.307291	0.127	0.032	8.42548e-142	Endothelial	NPAS2
NDUFB8.1...5918	1.07551e-146	-0.699171	0	0.105	1.02255e-141	Endothelial	NDUFB8.1
MYEOV2...5919	1.38018e-146	-0.694678	0.117	0.289	1.31222e-141	Endothelial	MYEOV2
PPP2CB...5920	1.39985e-146	0.393991	0.364	0.188	1.33092e-141	Endothelial	PPP2CB
PDIA3...5921	2.43431e-146	0.595555	0.749	0.599	2.31444e-141	Endothelial	PDIA3
MFSD12...5922	2.86526e-146	0.254202	0.17	0.054	2.72417e-141	Endothelial	MFSD12
ELTD1	1.06332e-145	-0.969935	0.074	0.227	1.01096e-140	Endothelial	ELTD1
SOX4...5924	1.48124e-145	0.555253	0.59	0.392	1.4083e-140	Endothelial	SOX4
PLXNA2	1.83279e-145	0.514786	0.377	0.2	1.74254e-140	Endothelial	PLXNA2
RAP2A...5926	2.35255e-145	0.358752	0.266	0.115	2.23671e-140	Endothelial	RAP2A
MAFG...5927	2.62701e-145	0.337033	0.247	0.104	2.49766e-140	Endothelial	MAFG
ETV5...5928	3.28554e-145	0.311661	0.156	0.047	3.12376e-140	Endothelial	ETV5
RBM38...5929	5.96743e-145	0.279846	0.138	0.038	5.6736e-140	Endothelial	RBM38
ELL2...5930	1.20873e-144	0.360538	0.207	0.078	1.14922e-139	Endothelial	ELL2
PLSCR3	2.85225e-144	-0.400819	0	0.104	2.71181e-139	Endothelial	PLSCR3
SLC27A3	2.94707e-144	0.411972	0.25	0.106	2.80196e-139	Endothelial	SLC27A3
ARPC3...5933	5.2367e-144	0.54583	0.722	0.6	4.97885e-139	Endothelial	ARPC3
PECAM1...5934	6.09173e-144	0.499788	0.768	0.538	5.79178e-139	Endothelial	PECAM1
C19orf60...5935	6.48229e-144	-0.766388	0.083	0.234	6.1631e-139	Endothelial	C19orf60
LIMS1...5936	1.48055e-143	0.57457	0.572	0.389	1.40765e-138	Endothelial	LIMS1
IER2...5937	1.91092e-143	-0.878812	0.741	0.777	1.81683e-138	Endothelial	IER2
CIAO2B...5938	2.06707e-143	-0.446495	0	0.103	1.96529e-138	Endothelial	CIAO2B
MAGI1	3.17346e-143	0.54314	0.436	0.251	3.0172e-138	Endothelial	MAGI1
ENC1...5940	8.40071e-143	0.274511	0.12	0.029	7.98706e-138	Endothelial	ENC1
STK10...5941	8.5928e-143	0.340121	0.229	0.091	8.16969e-138	Endothelial	STK10
UTP11...5942	9.84959e-143	0.303723	0.241	0.1	9.3646e-138	Endothelial	UTP11
HLA-DMB...5943	2.93862e-142	-0.642086	0.1	0.254	2.79392e-137	Endothelial	HLA-DMB
CDKN1A...5944	3.07942e-142	-0.909628	0.561	0.651	2.92779e-137	Endothelial	CDKN1A
SMYD2	3.52415e-142	0.277032	0.142	0.04	3.35062e-137	Endothelial	SMYD2
FLNA...5946	5.04011e-142	0.556008	0.551	0.361	4.79193e-137	Endothelial	FLNA
ITGA2...5947	7.39212e-142	0.487127	0.304	0.146	7.02813e-137	Endothelial	ITGA2
PSMD8...5948	9.16124e-142	0.538354	0.558	0.381	8.71014e-137	Endothelial	PSMD8
TMA7...5949	9.62039e-142	-0.423324	0.652	0.793	9.14668e-137	Endothelial	TMA7
RABL6...5950	2.73317e-141	0.373793	0.254	0.11	2.59859e-136	Endothelial	RABL6
UXS1	4.61215e-141	0.341772	0.276	0.124	4.38505e-136	Endothelial	UXS1
ADRB2...5952	5.21525e-141	-0.64762	0.046	0.18	4.95845e-136	Endothelial	ADRB2
PFKL	2.4718e-140	0.411066	0.4	0.22	2.35009e-135	Endothelial	PFKL
DNAJC5...5954	2.52251e-140	0.304078	0.175	0.059	2.3983e-135	Endothelial	DNAJC5
ARHGDIB...5955	2.56115e-140	0.597494	0.696	0.53	2.43504e-135	Endothelial	ARHGDIB
SLC39A8	2.83558e-140	0.336598	0.226	0.091	2.69596e-135	Endothelial	SLC39A8
NRP1...5957	2.95296e-140	0.597136	0.685	0.507	2.80756e-135	Endothelial	NRP1
PROSER2	5.07936e-140	0.286415	0.127	0.033	4.82925e-135	Endothelial	PROSER2
DYRK2...5959	8.19729e-140	0.298477	0.156	0.049	7.79366e-135	Endothelial	DYRK2
TNS3...5960	9.20461e-140	0.280786	0.148	0.044	8.75138e-135	Endothelial	TNS3
MXRA7...5961	1.05247e-139	0.47235	0.381	0.205	1.00065e-134	Endothelial	MXRA7
GIPC1...5962	1.52411e-139	0.336819	0.259	0.113	1.44906e-134	Endothelial	GIPC1
TRIM24	3.99143e-139	0.357472	0.209	0.081	3.79489e-134	Endothelial	TRIM24
RCN3...5964	7.19265e-139	0.292634	0.136	0.038	6.83848e-134	Endothelial	RCN3
ASS1	8.91307e-139	-0.797239	0.118	0.271	8.47419e-134	Endothelial	ASS1
GIT1	1.84651e-138	0.404065	0.333	0.167	1.75558e-133	Endothelial	GIT1
SARAF...5967	1.04091e-137	0.536329	0.547	0.36	9.89654e-133	Endothelial	SARAF
YY1...5968	1.79956e-137	0.469429	0.514	0.318	1.71095e-132	Endothelial	YY1
BCL2L11...5969	5.79285e-137	0.351514	0.181	0.065	5.50761e-132	Endothelial	BCL2L11
TMEM132A	8.03918e-137	0.291562	0.146	0.044	7.64333e-132	Endothelial	TMEM132A
GSK3A...5971	1.8696e-136	0.389543	0.266	0.121	1.77754e-131	Endothelial	GSK3A
EEF1D...5972	2.07936e-136	-0.404762	0.704	0.858	1.97697e-131	Endothelial	EEF1D
PSMD2	2.75856e-136	0.42983	0.391	0.215	2.62273e-131	Endothelial	PSMD2
EGLN1	3.13686e-136	0.401564	0.338	0.172	2.9824e-131	Endothelial	EGLN1
MALAT1...5975	3.62854e-136	-0.370226	0.978	0.99	3.44987e-131	Endothelial	MALAT1
IPO11	5.47007e-136	0.41533	0.433	0.248	5.20072e-131	Endothelial	IPO11
CALR...5977	1.65144e-135	0.634393	0.732	0.641	1.57012e-130	Endothelial	CALR
KCMF1...5978	2.18272e-135	0.390551	0.276	0.128	2.07524e-130	Endothelial	KCMF1
ISG15...5979	5.31977e-135	0.817109	0.564	0.38	5.05782e-130	Endothelial	ISG15
TPST2...5980	5.60669e-135	-0.71742	0.267	0.414	5.33062e-130	Endothelial	TPST2
GLRX...5981	5.75508e-135	0.363699	0.34	0.172	5.4717e-130	Endothelial	GLRX
SDCBP...5982	1.0755e-134	-0.504131	0.628	0.712	1.02254e-129	Endothelial	SDCBP
TXNL1...5983	1.49938e-134	0.427393	0.459	0.279	1.42556e-129	Endothelial	TXNL1
CNN3...5984	3.32118e-134	-0.537154	0.665	0.745	3.15764e-129	Endothelial	CNN3
FBLN2	5.61867e-134	0.66878	0.173	0.061	5.342e-129	Endothelial	FBLN2
CERK...5986	5.69016e-134	0.36636	0.194	0.073	5.40998e-129	Endothelial	CERK
CYTL1...5987	8.61331e-134	-0.804336	0.078	0.218	8.18919e-129	Endothelial	CYTL1
ZDHHC14	3.13548e-133	0.328471	0.165	0.056	2.98109e-128	Endothelial	ZDHHC14
STARD4	4.24904e-133	0.379357	0.246	0.108	4.03982e-128	Endothelial	STARD4
FAM53B...5990	4.89139e-133	0.316781	0.134	0.038	4.65053e-128	Endothelial	FAM53B
SEPT11...5991	5.4772e-133	0.313404	0.279	0.127	5.2075e-128	Endothelial	2025-09-11
AGO2	6.73093e-133	0.331039	0.248	0.109	6.3995e-128	Endothelial	AGO2
C9orf142...5993	7.27115e-133	-0.734658	0.07	0.209	6.91311e-128	Endothelial	C9orf142
RARG	1.75159e-132	0.487483	0.215	0.088	1.66534e-127	Endothelial	RARG
APOLD1...5995	2.03272e-132	0.71067	0.593	0.452	1.93263e-127	Endothelial	APOLD1
LCN6	4.54348e-132	-0.695647	0.055	0.188	4.31976e-127	Endothelial	LCN6
B3GALT6...5997	6.65681e-132	0.287337	0.171	0.059	6.32903e-127	Endothelial	B3GALT6
UBC...5998	8.22505e-132	-0.549409	0.739	0.927	7.82004e-127	Endothelial	UBC
ASNA1...5999	8.37594e-132	0.318005	0.304	0.145	7.96351e-127	Endothelial	ASNA1
MRPS24...6000	8.48106e-132	-0.376291	0.006	0.107	8.06345e-127	Endothelial	MRPS24
RAB32...6001	1.66884e-131	0.319196	0.25	0.11	1.58666e-126	Endothelial	RAB32
SOCS3...6002	1.69034e-131	-0.632553	0.63	0.729	1.60711e-126	Endothelial	SOCS3
C14orf166...6003	1.95561e-131	-0.679899	0.102	0.253	1.85931e-126	Endothelial	C14orf166
ARHGAP5...6004	2.00768e-131	0.39598	0.313	0.155	1.90882e-126	Endothelial	ARHGAP5
KITLG...6005	2.41575e-131	0.388799	0.207	0.084	2.2968e-126	Endothelial	KITLG
CRISPLD1	4.24291e-131	0.284462	0.14	0.042	4.03399e-126	Endothelial	CRISPLD1
ACVRL1	4.60319e-131	0.463897	0.498	0.312	4.37652e-126	Endothelial	ACVRL1
PMP22...6008	5.15957e-131	-0.739887	0.319	0.466	4.90551e-126	Endothelial	PMP22
METRNL...6009	6.50794e-131	0.290453	0.17	0.059	6.18749e-126	Endothelial	METRNL
GPX8...6010	1.21706e-130	0.389778	0.245	0.107	1.15713e-125	Endothelial	GPX8
DEPP1	1.58789e-130	-1.14566	0.03	0.15	1.5097e-125	Endothelial	DEPP1
HDGF...6012	1.95587e-130	0.484698	0.365	0.198	1.85957e-125	Endothelial	HDGF
MAST4	2.13208e-130	0.50283	0.438	0.26	2.0271e-125	Endothelial	MAST4
LRRC1	2.66389e-130	-0.668889	0.071	0.208	2.53272e-125	Endothelial	LRRC1
GNA12...6015	3.28618e-130	0.277356	0.187	0.07	3.12437e-125	Endothelial	GNA12
ARHGEF12...6016	3.36149e-130	0.46601	0.515	0.32	3.19597e-125	Endothelial	ARHGEF12
ABCC4...6017	4.77348e-130	-0.573978	0.061	0.195	4.53844e-125	Endothelial	ABCC4
ITPKB	8.47553e-130	0.397656	0.235	0.102	8.05819e-125	Endothelial	ITPKB
CNOT9...6019	7.02495e-129	0.356067	0.15	0.049	6.67904e-124	Endothelial	CNOT9
CSGALNACT1	1.32026e-128	0.418132	0.375	0.203	1.25525e-123	Endothelial	CSGALNACT1
AKAP13...6021	1.5176e-128	0.483699	0.561	0.379	1.44288e-123	Endothelial	AKAP13
NPTN...6022	1.78052e-128	0.431607	0.337	0.177	1.69285e-123	Endothelial	NPTN
DEPTOR...6023	1.98335e-128	0.350582	0.188	0.071	1.88569e-123	Endothelial	DEPTOR
HEY2	2.40652e-128	0.280535	0.104	0.024	2.28803e-123	Endothelial	HEY2
MBD3...6025	3.18675e-128	0.294277	0.191	0.073	3.02983e-123	Endothelial	MBD3
KIAA1671	7.82199e-128	0.311862	0.24	0.104	7.43683e-123	Endothelial	KIAA1671
GJA1	1.15803e-127	0.662566	0.632	0.459	1.10101e-122	Endothelial	GJA1
LRRC8A	2.25823e-127	0.450242	0.397	0.224	2.14704e-122	Endothelial	LRRC8A
ZC3H12C	3.28085e-127	0.250596	0.138	0.042	3.1193e-122	Endothelial	ZC3H12C
KIAA2013...6030	6.65611e-127	0.31635	0.258	0.118	6.32836e-122	Endothelial	KIAA2013
PSMD14...6031	9.10599e-127	0.367233	0.309	0.157	8.65761e-122	Endothelial	PSMD14
FCN3	1.02213e-126	1.33204	0.198	0.079	9.71802e-122	Endothelial	FCN3
EMC8	1.40692e-126	0.304438	0.263	0.121	1.33764e-121	Endothelial	EMC8
SERPINH1...6034	2.29957e-126	0.589813	0.719	0.553	2.18634e-121	Endothelial	SERPINH1
TSC22D1...6035	2.92026e-126	-0.772563	0.81	0.868	2.77646e-121	Endothelial	TSC22D1
EXT1	3.05572e-126	0.330694	0.178	0.066	2.90526e-121	Endothelial	EXT1
S100A10...6037	5.49521e-126	-0.395236	0.705	0.822	5.22463e-121	Endothelial	S100A10
CDC123...6038	8.30046e-126	0.42067	0.375	0.209	7.89175e-121	Endothelial	CDC123
UBA52...6039	1.00943e-125	-0.309321	0.714	0.905	9.59728e-121	Endothelial	UBA52
TMEM263...6040	1.34117e-125	0.351049	0.227	0.099	1.27514e-120	Endothelial	TMEM263
FAM43A...6041	1.56297e-125	0.47398	0.38	0.211	1.48601e-120	Endothelial	FAM43A
FZD4	3.11039e-125	0.44091	0.525	0.329	2.95723e-120	Endothelial	FZD4
ABRACL...6043	4.99862e-125	0.330294	0.315	0.159	4.75249e-120	Endothelial	ABRACL
SNF8...6044	5.19555e-125	0.337335	0.384	0.212	4.93972e-120	Endothelial	SNF8
MAPKAPK2...6045	5.45811e-125	0.38326	0.298	0.149	5.18935e-120	Endothelial	MAPKAPK2
FKBP5...6046	5.55974e-125	-0.966871	0.185	0.326	5.28598e-120	Endothelial	FKBP5
FAM110A...6047	7.09335e-125	0.274217	0.131	0.039	6.74408e-120	Endothelial	FAM110A
MSL3...6048	8.0896e-125	0.307061	0.275	0.13	7.69127e-120	Endothelial	MSL3
ARHGAP18...6049	1.69113e-124	0.568124	0.404	0.238	1.60786e-119	Endothelial	ARHGAP18
MAP1S	1.9173e-124	0.288216	0.202	0.081	1.82289e-119	Endothelial	MAP1S
TACC1...6051	1.92626e-124	-0.547005	0.591	0.684	1.83141e-119	Endothelial	TACC1
FCER1G...6052	2.04345e-124	0.441214	0.105	0.025	1.94283e-119	Endothelial	FCER1G
TCF7L1	2.58724e-124	0.424348	0.272	0.13	2.45984e-119	Endothelial	TCF7L1
ERGIC1...6054	3.90154e-124	0.430127	0.304	0.153	3.70942e-119	Endothelial	ERGIC1
ITPA...6055	5.62633e-124	0.294587	0.257	0.117	5.34929e-119	Endothelial	ITPA
SH3KBP1...6056	8.70949e-124	0.382584	0.209	0.087	8.28064e-119	Endothelial	SH3KBP1
FAM198B...6057	1.72726e-123	0.414542	0.571	0.352	1.64221e-118	Endothelial	FAM198B
ZNF787...6058	2.25603e-123	0.322182	0.201	0.082	2.14495e-118	Endothelial	ZNF787
FAM129A...6059	2.56231e-123	0.405779	0.129	0.038	2.43614e-118	Endothelial	FAM129A
JARID2...6060	2.95846e-123	0.342099	0.256	0.118	2.81278e-118	Endothelial	JARID2
SELENOM...6061	3.30722e-123	-0.568928	0.101	0.253	3.14437e-118	Endothelial	SELENOM
TSR3...6062	3.57888e-123	0.275059	0.245	0.111	3.40265e-118	Endothelial	TSR3
FAM219A	4.89587e-123	0.331455	0.206	0.085	4.6548e-118	Endothelial	FAM219A
YBX1...6064	5.69973e-123	0.469622	0.775	0.682	5.41907e-118	Endothelial	YBX1
PON2...6065	5.9817e-123	0.469419	0.471	0.294	5.68716e-118	Endothelial	PON2
CDK2AP2...6066	1.3404e-122	0.443358	0.391	0.222	1.2744e-117	Endothelial	CDK2AP2
KMT5A...6067	2.44824e-122	0.29853	0.204	0.084	2.32769e-117	Endothelial	KMT5A
LDHA...6068	2.82937e-122	-0.45979	0.719	0.775	2.69005e-117	Endothelial	LDHA
ANKRD28...6069	3.47488e-122	0.359889	0.41	0.237	3.30378e-117	Endothelial	ANKRD28
NRARP...6070	3.92353e-122	0.329666	0.295	0.145	3.73033e-117	Endothelial	NRARP
ZNF428...6071	4.13295e-122	0.366848	0.46	0.276	3.92944e-117	Endothelial	ZNF428
THAP12...6072	4.80729e-122	0.308369	0.155	0.054	4.57058e-117	Endothelial	THAP12
RASA4...6073	5.31163e-122	-0.695553	0.091	0.226	5.05009e-117	Endothelial	RASA4
EXOSC6...6074	9.32431e-122	0.353978	0.248	0.115	8.86518e-117	Endothelial	EXOSC6
CREB3L2...6075	1.33769e-121	0.343046	0.286	0.14	1.27182e-116	Endothelial	CREB3L2
KDM6B...6076	2.32497e-121	0.430602	0.426	0.253	2.21049e-116	Endothelial	KDM6B
GLUL...6077	2.71472e-121	-0.79179	0.355	0.481	2.58104e-116	Endothelial	GLUL
JAM3...6078	4.26013e-121	0.447055	0.288	0.144	4.05036e-116	Endothelial	JAM3
NRAS	5.26161e-121	0.320809	0.24	0.108	5.00253e-116	Endothelial	NRAS
CTDNEP1...6080	7.3811e-121	0.302605	0.307	0.157	7.01766e-116	Endothelial	CTDNEP1
NR2F6...6081	1.129e-120	0.266797	0.199	0.081	1.07341e-115	Endothelial	NR2F6
UGCG...6082	1.26263e-120	-0.804607	0.283	0.413	1.20046e-115	Endothelial	UGCG
MIB1	1.68081e-120	0.303267	0.265	0.125	1.59804e-115	Endothelial	MIB1
MTSS1...6084	1.95485e-120	0.36969	0.35	0.188	1.85859e-115	Endothelial	MTSS1
ACTN4...6085	2.14397e-120	0.49432	0.711	0.541	2.0384e-115	Endothelial	ACTN4
SYNE2...6086	2.53994e-120	-0.681611	0.42	0.542	2.41487e-115	Endothelial	SYNE2
EFHD2...6087	3.23776e-120	0.40928	0.343	0.184	3.07833e-115	Endothelial	EFHD2
LPCAT4	3.6688e-120	-0.618258	0.127	0.269	3.48815e-115	Endothelial	LPCAT4
CCNL1...6089	4.0477e-120	-0.649354	0.567	0.626	3.84839e-115	Endothelial	CCNL1
PHLDA2...6090	4.67778e-120	0.321153	0.189	0.075	4.44745e-115	Endothelial	PHLDA2
TRIM28...6091	5.21171e-120	0.438181	0.368	0.206	4.95509e-115	Endothelial	TRIM28
DLGAP4...6092	6.25901e-120	0.361319	0.286	0.141	5.95082e-115	Endothelial	DLGAP4
ZDHHC3	1.07322e-119	0.362809	0.319	0.164	1.02037e-114	Endothelial	ZDHHC3
WWC3	1.27002e-119	0.367376	0.241	0.109	1.20748e-114	Endothelial	WWC3
ADARB1	1.73347e-119	0.340633	0.271	0.13	1.64811e-114	Endothelial	ADARB1
MSN...6096	1.9967e-119	0.556042	0.753	0.61	1.89838e-114	Endothelial	MSN
FAM120A...6097	4.46151e-119	0.406641	0.411	0.238	4.24183e-114	Endothelial	FAM120A
POLD4...6098	5.11091e-119	-0.55404	0.067	0.195	4.85925e-114	Endothelial	POLD4
ZNF358...6099	7.90347e-119	0.298781	0.216	0.093	7.51431e-114	Endothelial	ZNF358
ACTB...6100	8.0446e-119	0.426269	0.971	0.941	7.64849e-114	Endothelial	ACTB
SEMA6B	9.08562e-119	0.42226	0.373	0.211	8.63824e-114	Endothelial	SEMA6B
ZNF467	1.04844e-118	0.336395	0.22	0.096	9.96811e-114	Endothelial	ZNF467
GSTO1...6103	1.49381e-118	0.502191	0.553	0.386	1.42025e-113	Endothelial	GSTO1
PIK3C2B	4.23183e-118	0.34676	0.266	0.128	4.02345e-113	Endothelial	PIK3C2B
PTP4A1...6105	7.14764e-118	0.28584	0.249	0.114	6.79569e-113	Endothelial	PTP4A1
EIF4G3...6106	8.15238e-118	0.372748	0.38	0.212	7.75096e-113	Endothelial	EIF4G3
C1orf63...6107	8.55072e-118	-0.859167	0.072	0.202	8.12968e-113	Endothelial	C1orf63
C1ORF54...6108	2.7858e-117	0.513665	0.253	0.12	2.64863e-112	Endothelial	C1ORF54
SLC25A3...6109	2.85024e-117	0.444601	0.727	0.607	2.7099e-112	Endothelial	SLC25A3
RC3H2	2.97934e-117	0.331564	0.277	0.135	2.83264e-112	Endothelial	RC3H2
C2CD4B	6.05986e-117	0.54327	0.276	0.138	5.76147e-112	Endothelial	C2CD4B
IQSEC1...6112	6.96317e-117	0.324937	0.24	0.109	6.6203e-112	Endothelial	IQSEC1
HMGN1...6113	7.78985e-117	0.446905	0.661	0.505	7.40628e-112	Endothelial	HMGN1
CAV1...6114	2.00843e-116	0.525266	0.801	0.696	1.90954e-111	Endothelial	CAV1
H1FX...6115	4.20927e-116	0.511171	0.475	0.302	4.00201e-111	Endothelial	H1FX
PSMB10...6116	1.29262e-115	-0.447182	0.041	0.155	1.22897e-110	Endothelial	PSMB10
TIMP2...6117	1.47663e-115	0.497386	0.59	0.4	1.40392e-110	Endothelial	TIMP2
THBS1...6118	2.14248e-115	0.583199	0.299	0.157	2.03698e-110	Endothelial	THBS1
TMEM121	2.68144e-115	0.268831	0.149	0.052	2.54941e-110	Endothelial	TMEM121
DUS1L...6120	2.80933e-115	0.301059	0.226	0.101	2.671e-110	Endothelial	DUS1L
ZFHX3...6121	3.12377e-115	0.358297	0.297	0.151	2.96996e-110	Endothelial	ZFHX3
MAP7D1...6122	3.4955e-115	0.369567	0.309	0.162	3.32338e-110	Endothelial	MAP7D1
PPP1CB...6123	4.47088e-115	0.424404	0.543	0.363	4.25073e-110	Endothelial	PPP1CB
EIF4E2...6124	4.708e-115	0.335273	0.318	0.166	4.47617e-110	Endothelial	EIF4E2
NLK	4.72971e-115	0.275435	0.171	0.065	4.49682e-110	Endothelial	NLK
HIKESHI...6126	5.18554e-115	0.303583	0.23	0.103	4.9302e-110	Endothelial	HIKESHI
EGR1...6127	5.38618e-115	-1.03906	0.537	0.611	5.12096e-110	Endothelial	EGR1
CSNK1E...6128	5.63638e-115	0.380081	0.423	0.253	5.35884e-110	Endothelial	CSNK1E
FAM89B...6129	6.66848e-115	0.3141	0.274	0.136	6.34013e-110	Endothelial	FAM89B
CDC42...6130	6.76586e-115	0.42667	0.748	0.607	6.43271e-110	Endothelial	CDC42
BAX...6131	7.39121e-115	0.405643	0.487	0.308	7.02727e-110	Endothelial	BAX
TTYH3...6132	8.21875e-115	0.331852	0.209	0.09	7.81406e-110	Endothelial	TTYH3
ARHGAP21...6133	1.38569e-114	0.275667	0.217	0.095	1.31746e-109	Endothelial	ARHGAP21
CDR2L	1.50539e-114	0.327311	0.157	0.057	1.43126e-109	Endothelial	CDR2L
IFI6...6135	1.77953e-114	0.509039	0.641	0.477	1.69191e-109	Endothelial	IFI6
C6orf48...6136	2.12557e-114	-0.645796	0.21	0.366	2.02091e-109	Endothelial	C6orf48
TYROBP...6137	6.10771e-114	0.549551	0.114	0.033	5.80697e-109	Endothelial	TYROBP
PTPN14	7.92236e-114	0.4873	0.42	0.251	7.53227e-109	Endothelial	PTPN14
BCL7C...6139	1.17206e-113	0.321779	0.336	0.183	1.11435e-108	Endothelial	BCL7C
NELFB...6140	2.12702e-113	0.275831	0.217	0.096	2.02229e-108	Endothelial	NELFB
NHP2L1...6141	3.07647e-113	-0.862855	0.067	0.19	2.92498e-108	Endothelial	NHP2L1
TBXA2R	3.9253e-113	0.313749	0.182	0.072	3.73202e-108	Endothelial	TBXA2R
SERPINE1...6143	4.01835e-113	0.790333	0.277	0.141	3.82049e-108	Endothelial	SERPINE1
HECA...6144	4.82781e-113	0.304178	0.256	0.122	4.59009e-108	Endothelial	HECA
NPC2...6145	5.00024e-113	-0.566564	0.521	0.616	4.75403e-108	Endothelial	NPC2
COPE...6146	5.80538e-113	0.41352	0.546	0.368	5.51952e-108	Endothelial	COPE
PALD1...6147	6.70515e-113	0.286178	0.164	0.061	6.37498e-108	Endothelial	PALD1
SELENOH...6148	7.32698e-113	-0.464683	0.082	0.22	6.9662e-108	Endothelial	SELENOH
PPAP2B...6149	7.46384e-113	-1.09911	0.042	0.153	7.09632e-108	Endothelial	PPAP2B
HPF1...6150	9.06298e-113	0.26973	0.175	0.068	8.61672e-108	Endothelial	HPF1
MT1A...6151	9.99598e-113	-1.17146	0.018	0.116	9.50377e-108	Endothelial	MT1A
PAPSS1	1.09034e-112	0.338137	0.273	0.136	1.03665e-107	Endothelial	PAPSS1
BCAR1	1.10269e-112	0.377413	0.354	0.197	1.0484e-107	Endothelial	BCAR1
NR2F1...6154	1.26505e-112	0.283995	0.108	0.029	1.20276e-107	Endothelial	NR2F1
C14ORF119...6155	2.3468e-112	0.280986	0.222	0.097	2.23124e-107	Endothelial	C14ORF119
FBXL7	2.7088e-112	0.262906	0.171	0.066	2.57542e-107	Endothelial	FBXL7
FURIN...6157	2.7964e-112	0.326957	0.289	0.147	2.65871e-107	Endothelial	FURIN
CCDC68	2.91557e-112	-0.535582	0.064	0.187	2.77201e-107	Endothelial	CCDC68
LINC00657...6159	3.57225e-112	-0.635239	0.071	0.196	3.39635e-107	Endothelial	LINC00657
SH3BP5...6160	4.77906e-112	-0.651597	0.483	0.58	4.54374e-107	Endothelial	SH3BP5
LDHB...6161	7.84098e-112	0.593381	0.609	0.467	7.45489e-107	Endothelial	LDHB
RRP36...6162	8.18363e-112	0.275198	0.204	0.088	7.78067e-107	Endothelial	RRP36
SERTAD4-AS1...6163	8.53899e-112	-0.552924	0.088	0.222	8.11853e-107	Endothelial	SERTAD4-AS1
MAST2	1.51123e-111	0.258814	0.145	0.05	1.43682e-106	Endothelial	MAST2
TMEM273...6165	1.51528e-111	-0.356821	0.019	0.118	1.44066e-106	Endothelial	TMEM273
GLS...6166	2.10048e-111	0.375405	0.423	0.252	1.99705e-106	Endothelial	GLS
FRMD8	2.19066e-111	0.334433	0.264	0.129	2.08279e-106	Endothelial	FRMD8
ITGAV...6168	2.4968e-111	0.347743	0.271	0.135	2.37386e-106	Endothelial	ITGAV
CTNNA1...6169	2.60326e-111	0.419942	0.6	0.416	2.47507e-106	Endothelial	CTNNA1
SH3GLB1...6170	6.33796e-111	0.422469	0.6	0.423	6.02588e-106	Endothelial	SH3GLB1
SURF4...6171	7.36735e-111	0.440463	0.413	0.246	7.00458e-106	Endothelial	SURF4
PLEKHO1...6172	7.38104e-111	0.347134	0.305	0.161	7.0176e-106	Endothelial	PLEKHO1
ARHGEF17...6173	2.0375e-110	0.260421	0.108	0.03	1.93717e-105	Endothelial	ARHGEF17
FDX1...6174	4.2528e-110	0.323144	0.297	0.154	4.04339e-105	Endothelial	FDX1
CHD3...6175	4.85153e-110	0.375623	0.258	0.127	4.61264e-105	Endothelial	CHD3
SNHG6...6176	6.40289e-110	-0.399209	0.022	0.124	6.08761e-105	Endothelial	SNHG6
NGRN...6177	1.48389e-109	-0.459038	0.055	0.17	1.41083e-104	Endothelial	NGRN
OAS2...6178	1.5666e-109	0.30433	0.235	0.108	1.48946e-104	Endothelial	OAS2
DAZAP1...6179	1.59853e-109	0.368639	0.315	0.169	1.51982e-104	Endothelial	DAZAP1
ALYREF...6180	1.64673e-109	0.369889	0.245	0.119	1.56565e-104	Endothelial	ALYREF
GLTP	2.19259e-109	0.336464	0.326	0.176	2.08463e-104	Endothelial	GLTP
RASIP1	2.65958e-109	0.385411	0.489	0.318	2.52862e-104	Endothelial	RASIP1
CDC34...6183	2.75877e-109	0.280224	0.213	0.095	2.62293e-104	Endothelial	CDC34
PFDN5...6184	3.51264e-109	-0.361716	0.767	0.853	3.33968e-104	Endothelial	PFDN5
BTBD3...6185	3.88641e-109	0.373554	0.27	0.135	3.69504e-104	Endothelial	BTBD3
LOXL2...6186	4.81925e-109	0.477497	0.287	0.151	4.58195e-104	Endothelial	LOXL2
PARK7...6187	6.86612e-109	0.44352	0.693	0.578	6.52803e-104	Endothelial	PARK7
MYADM...6188	1.24187e-108	0.423346	0.424	0.258	1.18072e-103	Endothelial	MYADM
RAP2B...6189	1.64834e-108	0.273724	0.174	0.069	1.56718e-103	Endothelial	RAP2B
TMED3...6190	1.69054e-108	0.365563	0.262	0.129	1.60729e-103	Endothelial	TMED3
H2AFY...6191	2.78536e-108	0.413698	0.51	0.333	2.64821e-103	Endothelial	H2AFY
EOGT	5.81853e-108	0.34807	0.276	0.141	5.53203e-103	Endothelial	EOGT
RPN2...6193	7.58052e-108	0.472254	0.529	0.36	7.20725e-103	Endothelial	RPN2
CAPZB...6194	1.05187e-107	0.666931	0.649	0.477	1.00008e-102	Endothelial	CAPZB
EFEMP2...6195	1.17374e-107	0.28009	0.208	0.091	1.11594e-102	Endothelial	EFEMP2
CCT8...6196	1.8371e-107	0.413197	0.486	0.314	1.74664e-102	Endothelial	CCT8
PSMB4...6197	1.87552e-107	0.380693	0.482	0.302	1.78317e-102	Endothelial	PSMB4
TBC1D9...6198	2.06454e-107	0.250079	0.212	0.094	1.96288e-102	Endothelial	TBC1D9
HDAC5	3.2706e-107	0.292561	0.256	0.125	3.10956e-102	Endothelial	HDAC5
CSNK2A2	5.27927e-107	0.251906	0.215	0.097	5.01932e-102	Endothelial	CSNK2A2
DCTN5	5.89982e-107	0.306344	0.208	0.092	5.60931e-102	Endothelial	DCTN5
ATXN10...6202	5.94999e-107	0.342535	0.345	0.194	5.65701e-102	Endothelial	ATXN10
TOMM5...6203	9.8345e-107	-0.550448	0.104	0.233	9.35025e-102	Endothelial	TOMM5
SEPHS1...6204	2.2807e-106	0.279507	0.208	0.092	2.1684e-101	Endothelial	SEPHS1
SEC24D...6205	2.56323e-106	0.288344	0.208	0.092	2.43702e-101	Endothelial	SEC24D
C19ORF53...6206	2.86063e-106	0.405401	0.311	0.167	2.71978e-101	Endothelial	C19ORF53
REST...6207	3.52257e-106	0.394301	0.346	0.196	3.34912e-101	Endothelial	REST
GATAD2A...6208	3.84742e-106	0.309639	0.254	0.125	3.65797e-101	Endothelial	GATAD2A
IPO9	7.87517e-106	0.297369	0.223	0.102	7.48739e-101	Endothelial	IPO9
VAMP8...6210	8.11214e-106	0.345534	0.223	0.102	7.7127e-101	Endothelial	VAMP8
GIPC3	9.07504e-106	0.291004	0.158	0.06	8.62818e-101	Endothelial	GIPC3
AAED1...6212	1.07548e-105	0.25778	0.287	0.146	1.02252e-100	Endothelial	AAED1
SEMA3G	1.40372e-105	0.369052	0.179	0.073	1.3346e-100	Endothelial	SEMA3G
TRIL	1.77929e-105	0.353045	0.106	0.03	1.69168e-100	Endothelial	TRIL
TMOD2	1.94636e-105	0.339865	0.196	0.085	1.85052e-100	Endothelial	TMOD2
JAG1...6216	2.89578e-105	0.510106	0.487	0.321	2.75319e-100	Endothelial	JAG1
ARL4C...6217	3.87277e-105	0.398707	0.135	0.047	3.68208e-100	Endothelial	ARL4C
HLA-DOA...6218	4.75632e-105	-0.480957	0.036	0.142	4.52212e-100	Endothelial	HLA-DOA
CPVL...6219	5.14952e-105	-0.472489	0.047	0.157	4.89596e-100	Endothelial	CPVL
KIF1B...6220	5.23365e-105	0.272711	0.268	0.134	4.97594e-100	Endothelial	KIF1B
GAS2L1	9.40583e-105	0.315302	0.283	0.146	8.94268e-100	Endothelial	GAS2L1
RAPGEF2	2.67234e-104	0.395499	0.365	0.209	2.54075e-99	Endothelial	RAPGEF2
ANKRD11...6223	3.93978e-104	0.415853	0.509	0.338	3.74578e-99	Endothelial	ANKRD11
C4orf3...6224	5.11964e-104	-0.570902	0.271	0.43	4.86755e-99	Endothelial	C4orf3
SH3BP2	9.60159e-104	0.308462	0.247	0.121	9.12881e-99	Endothelial	SH3BP2
EIF1...6226	3.43943e-103	-0.345776	0.912	0.956	3.27007e-98	Endothelial	EIF1
GPAT4...6227	4.92264e-103	0.319939	0.174	0.071	4.68025e-98	Endothelial	GPAT4
ZMAT3...6228	6.59966e-103	0.283412	0.148	0.055	6.27469e-98	Endothelial	ZMAT3
TM4SF18	6.83484e-103	0.612512	0.613	0.481	6.4983e-98	Endothelial	TM4SF18
CD63...6230	1.09389e-102	0.326224	0.877	0.841	1.04002e-97	Endothelial	CD63
RNASE1...6231	1.34634e-102	-0.381453	0.825	0.861	1.28004e-97	Endothelial	RNASE1
C14orf2...6232	3.82443e-102	-0.56685	0.16	0.309	3.63612e-97	Endothelial	C14orf2
GANAB...6233	4.07469e-102	0.495921	0.353	0.205	3.87406e-97	Endothelial	GANAB
MYO5A...6234	5.61179e-102	0.256527	0.157	0.061	5.33547e-97	Endothelial	MYO5A
CHMP1B...6235	1.03881e-101	0.36513	0.365	0.213	9.8766e-97	Endothelial	CHMP1B
NACA...6236	5.55379e-101	-0.297893	0.858	0.931	5.28032e-96	Endothelial	NACA
COX7C...6237	8.05753e-101	-0.352604	0.658	0.788	7.66078e-96	Endothelial	COX7C
RAB5IF...6238	1.09423e-100	-0.320804	0.024	0.119	1.04035e-95	Endothelial	RAB5IF
LRMDA	1.24006e-100	-0.32025	0.028	0.126	1.179e-95	Endothelial	LRMDA
APP...6240	1.38112e-100	0.529822	0.897	0.836	1.31312e-95	Endothelial	APP
CNOT6L...6241	1.42889e-100	0.354115	0.392	0.236	1.35853e-95	Endothelial	CNOT6L
CTSD...6242	1.52034e-100	0.424912	0.491	0.321	1.44548e-95	Endothelial	CTSD
PLS3...6243	2.52756e-100	0.483466	0.502	0.34	2.40311e-95	Endothelial	PLS3
ESAM...6244	2.74817e-100	0.395206	0.797	0.693	2.61285e-95	Endothelial	ESAM
PBX2	7.71337e-100	0.276389	0.261	0.133	7.33357e-95	Endothelial	PBX2
TROVE2...6246	1.01294e-99	0.279226	0.365	0.205	9.63063e-95	Endothelial	TROVE2
NOP53...6247	1.46597e-99	-0.420291	0.123	0.268	1.39379e-94	Endothelial	NOP53
WDR26...6248	1.51708e-99	0.273956	0.295	0.157	1.44238e-94	Endothelial	WDR26
SNHG12...6249	2.75699e-99	-0.477294	0.072	0.19	2.62123e-94	Endothelial	SNHG12
PDIA4...6250	3.29999e-99	0.377969	0.433	0.27	3.1375e-94	Endothelial	PDIA4
TUT4...6251	3.77365e-99	-0.340623	0.019	0.109	3.58783e-94	Endothelial	TUT4
KLF4...6252	3.91594e-99	-0.682625	0.47	0.571	3.72312e-94	Endothelial	KLF4
COX16...6253	4.79098e-99	-0.537426	0.116	0.243	4.55507e-94	Endothelial	COX16
KCTD15	4.79607e-99	0.268721	0.189	0.083	4.55991e-94	Endothelial	KCTD15
CPPED1...6255	8.66719e-99	0.257843	0.171	0.071	8.24042e-94	Endothelial	CPPED1
MAP3K8...6256	1.96333e-98	-0.63395	0.172	0.299	1.86666e-93	Endothelial	MAP3K8
YWHAQ...6257	2.74915e-98	0.423167	0.619	0.452	2.61378e-93	Endothelial	YWHAQ
FIBP...6258	3.64714e-98	0.288337	0.363	0.21	3.46756e-93	Endothelial	FIBP
CEBPB...6259	4.13371e-98	0.379207	0.277	0.147	3.93017e-93	Endothelial	CEBPB
ATF3...6260	4.79482e-98	-1.03963	0.28	0.395	4.55872e-93	Endothelial	ATF3
HACD3...6261	5.36373e-98	0.447411	0.365	0.218	5.09962e-93	Endothelial	HACD3
FAM13C...6262	5.37814e-98	-0.646406	0.071	0.184	5.11332e-93	Endothelial	FAM13C
PLPP2	7.679e-98	0.311534	0.159	0.065	7.30089e-93	Endothelial	PLPP2
SSBP4...6264	9.24813e-98	0.295613	0.322	0.18	8.79275e-93	Endothelial	SSBP4
GABPB1...6265	1.71982e-97	0.260041	0.243	0.119	1.63514e-92	Endothelial	GABPB1
MECOM	3.47369e-97	0.423108	0.398	0.247	3.30264e-92	Endothelial	MECOM
VBP1...6267	4.41506e-97	0.284632	0.296	0.159	4.19766e-92	Endothelial	VBP1
EIF4EBP2...6268	7.41196e-97	0.283605	0.27	0.141	7.047e-92	Endothelial	EIF4EBP2
GLCE	8.72876e-97	0.355006	0.22	0.107	8.29896e-92	Endothelial	GLCE
RFLNB	9.10306e-97	0.96447	0.141	0.057	8.65482e-92	Endothelial	RFLNB
PDGFA...6271	1.21845e-96	0.282294	0.139	0.051	1.15846e-91	Endothelial	PDGFA
DYNLT1...6272	1.35991e-96	0.320495	0.492	0.324	1.29294e-91	Endothelial	DYNLT1
JAM2	1.99254e-96	-0.494278	0.505	0.59	1.89443e-91	Endothelial	JAM2
EIF1AY...6274	2.01027e-96	0.2585	0.284	0.148	1.91129e-91	Endothelial	EIF1AY
CTSZ...6275	2.18376e-96	0.384298	0.413	0.258	2.07624e-91	Endothelial	CTSZ
ALDOA...6276	2.68318e-96	0.471233	0.676	0.561	2.55106e-91	Endothelial	ALDOA
TMEM88	2.77809e-96	-0.642651	0.432	0.531	2.6413e-91	Endothelial	TMEM88
CEP170...6278	3.94015e-96	0.302005	0.298	0.162	3.74614e-91	Endothelial	CEP170
BID...6279	5.52025e-96	0.267621	0.299	0.162	5.24843e-91	Endothelial	BID
ARPC1A...6280	6.66452e-96	0.2882	0.477	0.304	6.33636e-91	Endothelial	ARPC1A
TSPAN4	6.97283e-96	-0.623738	0.361	0.462	6.62949e-91	Endothelial	TSPAN4
ELOC...6282	7.13752e-96	-0.527419	0.093	0.218	6.78607e-91	Endothelial	ELOC
CTTN...6283	7.27502e-96	0.321154	0.441	0.279	6.9168e-91	Endothelial	CTTN
MEDAG...6284	1.03509e-95	0.320228	0.139	0.052	9.84122e-91	Endothelial	MEDAG
DIAPH2	1.15841e-95	0.355116	0.254	0.13	1.10137e-90	Endothelial	DIAPH2
ZDHHC20...6286	1.22977e-95	0.356711	0.248	0.126	1.16922e-90	Endothelial	ZDHHC20
DELE1	1.27008e-95	-0.319951	0.021	0.11	1.20754e-90	Endothelial	DELE1
PRELID1...6288	2.8107e-95	0.418367	0.542	0.396	2.6723e-90	Endothelial	PRELID1
HEXIM1...6289	3.21132e-95	-0.923771	0.302	0.404	3.0532e-90	Endothelial	HEXIM1
CALD1...6290	6.00797e-95	0.399294	0.711	0.567	5.71214e-90	Endothelial	CALD1
ZNRF1...6291	1.01476e-94	0.27755	0.273	0.144	9.64792e-90	Endothelial	ZNRF1
RSU1...6292	1.0539e-94	0.425944	0.46	0.3	1.00201e-89	Endothelial	RSU1
ANXA5...6293	1.10077e-94	0.474222	0.677	0.545	1.04657e-89	Endothelial	ANXA5
IMPAD1...6294	1.22484e-94	0.265758	0.257	0.132	1.16453e-89	Endothelial	IMPAD1
REPIN1	1.74705e-94	0.259979	0.203	0.094	1.66102e-89	Endothelial	REPIN1
SMOX	1.88276e-94	0.300759	0.204	0.094	1.79006e-89	Endothelial	SMOX
TSNAX...6297	1.94412e-94	0.323611	0.325	0.184	1.84839e-89	Endothelial	TSNAX
ACTR3...6298	2.43396e-94	0.420771	0.55	0.388	2.31411e-89	Endothelial	ACTR3
SSFA2	2.59387e-94	0.250516	0.48	0.297	2.46615e-89	Endothelial	SSFA2
PRKAR1A...6300	2.81843e-94	0.405888	0.56	0.394	2.67965e-89	Endothelial	PRKAR1A
HNRNPA1...6301	2.94369e-94	-0.347177	0.786	0.823	2.79875e-89	Endothelial	HNRNPA1
SEC31A...6302	3.55082e-94	0.379407	0.419	0.262	3.37597e-89	Endothelial	SEC31A
RBM39...6303	5.20333e-94	-0.411756	0.676	0.714	4.94712e-89	Endothelial	RBM39
TNK2	1.35827e-93	0.268427	0.141	0.054	1.29139e-88	Endothelial	TNK2
DAPK3	1.68908e-93	0.282334	0.248	0.126	1.60591e-88	Endothelial	DAPK3
SLC25A4...6306	2.16311e-93	0.333763	0.276	0.148	2.0566e-88	Endothelial	SLC25A4
DDI2	2.68324e-93	0.272333	0.184	0.082	2.55112e-88	Endothelial	DDI2
ZNF580...6308	3.05763e-93	0.269278	0.276	0.147	2.90707e-88	Endothelial	ZNF580
WDR1...6309	3.84527e-93	0.372365	0.502	0.339	3.65593e-88	Endothelial	WDR1
C10orf54...6310	4.21252e-93	-0.569478	0.057	0.163	4.0051e-88	Endothelial	C10orf54
YPEL3...6311	6.30978e-93	0.403631	0.375	0.228	5.99908e-88	Endothelial	YPEL3
IER5...6312	7.3684e-93	0.378167	0.407	0.251	7.00558e-88	Endothelial	IER5
GPSM3...6313	9.18977e-93	0.260322	0.145	0.056	8.73726e-88	Endothelial	GPSM3
HDLBP...6314	1.35155e-92	0.378557	0.46	0.296	1.285e-87	Endothelial	HDLBP
CBX3...6315	1.57457e-92	0.367077	0.566	0.395	1.49704e-87	Endothelial	CBX3
SOS1...6316	1.82125e-92	0.337716	0.347	0.202	1.73157e-87	Endothelial	SOS1
CYR61...6317	3.71113e-92	0.299237	0.374	0.219	3.5284e-87	Endothelial	CYR61
MRPL17	4.80131e-92	0.404517	0.421	0.271	4.5649e-87	Endothelial	MRPL17
CMTM3...6319	6.33012e-92	0.352964	0.246	0.127	6.01843e-87	Endothelial	CMTM3
KLHL5	6.9686e-92	0.293612	0.319	0.181	6.62547e-87	Endothelial	KLHL5
SUSD6...6321	7.77391e-92	0.374891	0.231	0.117	7.39113e-87	Endothelial	SUSD6
CFAP298	9.47449e-92	-0.318123	0.022	0.11	9.00797e-87	Endothelial	CFAP298
TXNL4A...6323	1.87109e-91	0.304751	0.367	0.221	1.77896e-86	Endothelial	TXNL4A
SLC43A3...6324	2.58225e-91	0.469612	0.277	0.153	2.4551e-86	Endothelial	SLC43A3
2025-09-10	2.91138e-91	0.250847	0.365	0.209	2.76802e-86	Endothelial	2025-09-10
WASF2...6326	3.31653e-91	0.38093	0.628	0.458	3.15323e-86	Endothelial	WASF2
PLSCR1...6327	3.3718e-91	-0.541334	0.421	0.511	3.20578e-86	Endothelial	PLSCR1
SAV1...6328	3.89938e-91	0.342586	0.336	0.197	3.70738e-86	Endothelial	SAV1
CNBP...6329	3.96742e-91	-0.427164	0.607	0.661	3.77207e-86	Endothelial	CNBP
SLC35B1	4.35578e-91	0.269946	0.291	0.158	4.1413e-86	Endothelial	SLC35B1
MYO6...6331	5.74842e-91	0.416495	0.422	0.268	5.46537e-86	Endothelial	MYO6
FDPS...6332	6.16713e-91	0.38186	0.515	0.368	5.86346e-86	Endothelial	FDPS
WIPI2...6333	6.19997e-91	0.319263	0.267	0.143	5.89469e-86	Endothelial	WIPI2
PTPN12...6334	1.25763e-90	0.34621	0.514	0.345	1.19571e-85	Endothelial	PTPN12
PURB...6335	1.45471e-90	0.309124	0.315	0.179	1.38308e-85	Endothelial	PURB
AGAP3...6336	1.72909e-90	0.299606	0.21	0.101	1.64395e-85	Endothelial	AGAP3
MCTS1...6337	1.81572e-90	0.268078	0.346	0.202	1.72632e-85	Endothelial	MCTS1
SAMD1...6338	2.21626e-90	0.307747	0.191	0.089	2.10713e-85	Endothelial	SAMD1
TLE3...6339	2.35404e-90	0.304043	0.242	0.123	2.23813e-85	Endothelial	TLE3
HLF...6340	4.54247e-90	-0.503707	0.054	0.156	4.3188e-85	Endothelial	HLF
GLG1...6341	5.58862e-90	0.355076	0.421	0.264	5.31344e-85	Endothelial	GLG1
PSMD9...6342	5.62913e-90	-0.385086	0.049	0.149	5.35195e-85	Endothelial	PSMD9
KPNA4...6343	5.63177e-90	0.320537	0.363	0.218	5.35446e-85	Endothelial	KPNA4
VANGL1	5.87956e-90	0.252463	0.187	0.085	5.59005e-85	Endothelial	VANGL1
PTMS...6345	6.66639e-90	0.538175	0.739	0.598	6.33813e-85	Endothelial	PTMS
GPIHBP1	6.9187e-90	0.328254	0.184	0.083	6.57802e-85	Endothelial	GPIHBP1
CCDC178	1.0105e-89	-0.386228	0.038	0.133	9.60743e-85	Endothelial	CCDC178
PIP5K1C	1.91667e-89	0.341484	0.23	0.116	1.82229e-84	Endothelial	PIP5K1C
TM2D2	2.72681e-89	0.276313	0.302	0.168	2.59254e-84	Endothelial	TM2D2
GTF3A...6350	2.73102e-89	0.298941	0.428	0.27	2.59654e-84	Endothelial	GTF3A
IFI44...6351	3.0305e-89	0.308583	0.367	0.22	2.88128e-84	Endothelial	IFI44
SNX3...6352	4.31014e-89	0.401407	0.747	0.662	4.09791e-84	Endothelial	SNX3
HBEGF...6353	7.82861e-89	0.354585	0.523	0.357	7.44313e-84	Endothelial	HBEGF
GPX4...6354	8.16118e-89	0.383893	0.659	0.523	7.75932e-84	Endothelial	GPX4
RAD23B...6355	9.92827e-89	0.356079	0.371	0.227	9.43941e-84	Endothelial	RAD23B
MTCH2...6356	9.93913e-89	0.25995	0.248	0.128	9.44972e-84	Endothelial	MTCH2
CCDC50...6357	1.05317e-88	0.323988	0.539	0.373	1.00131e-83	Endothelial	CCDC50
DCAF7...6358	3.17797e-88	0.364869	0.311	0.177	3.02149e-83	Endothelial	DCAF7
F8	3.63225e-88	-0.548865	0.247	0.377	3.4534e-83	Endothelial	F8
EXOC3L2	3.72447e-88	0.37554	0.341	0.203	3.54108e-83	Endothelial	EXOC3L2
MYH10...6361	3.83566e-88	0.25664	0.199	0.093	3.64679e-83	Endothelial	MYH10
CLTA...6362	4.62373e-88	0.369758	0.67	0.539	4.39605e-83	Endothelial	CLTA
C4ORF3...6363	5.60696e-88	0.303837	0.351	0.2	5.33087e-83	Endothelial	C4ORF3
DOK4	8.63057e-88	0.279287	0.132	0.051	8.2056e-83	Endothelial	DOK4
TNFSF12...6365	8.82095e-88	0.256898	0.254	0.134	8.38661e-83	Endothelial	TNFSF12
OSBPL1A...6366	1.3945e-87	-0.521161	0.23	0.356	1.32583e-82	Endothelial	OSBPL1A
VOPP1...6367	1.42281e-87	0.379666	0.4	0.25	1.35275e-82	Endothelial	VOPP1
SEC23A...6368	2.62164e-87	0.251955	0.279	0.151	2.49255e-82	Endothelial	SEC23A
CDV3...6369	3.88983e-87	0.267224	0.398	0.246	3.6983e-82	Endothelial	CDV3
SPPL2A...6370	4.59807e-87	0.322287	0.344	0.203	4.37166e-82	Endothelial	SPPL2A
NDUFB8...6371	5.08598e-87	0.34505	0.456	0.299	4.83555e-82	Endothelial	NDUFB8
DYNLL1...6372	5.14695e-87	0.356462	0.789	0.732	4.89352e-82	Endothelial	DYNLL1
PLCB1...6373	5.5073e-87	0.31912	0.393	0.244	5.23612e-82	Endothelial	PLCB1
CYFIP1...6374	6.30737e-87	0.288055	0.37	0.223	5.99679e-82	Endothelial	CYFIP1
H2AFV...6375	8.11634e-87	0.371645	0.487	0.325	7.71669e-82	Endothelial	H2AFV
UQCRQ...6376	9.91293e-87	-0.445453	0.497	0.603	9.42481e-82	Endothelial	UQCRQ
ARL6IP1...6377	1.61952e-86	-0.50206	0.473	0.545	1.53978e-81	Endothelial	ARL6IP1
NUDT5...6378	2.16777e-86	0.253274	0.324	0.187	2.06103e-81	Endothelial	NUDT5
MAPRE2...6379	2.57112e-86	0.377162	0.289	0.164	2.44452e-81	Endothelial	MAPRE2
RABGAP1...6380	3.06657e-86	0.371531	0.291	0.164	2.91557e-81	Endothelial	RABGAP1
ADAM10...6381	4.71651e-86	0.357325	0.475	0.318	4.48427e-81	Endothelial	ADAM10
UBE2D3...6382	8.89923e-86	-0.474583	0.596	0.675	8.46103e-81	Endothelial	UBE2D3
YWHAG...6383	1.03128e-85	0.314102	0.445	0.287	9.80503e-81	Endothelial	YWHAG
PROX1	1.16404e-85	0.274928	0.116	0.041	1.10672e-80	Endothelial	PROX1
PIK3R3	1.29779e-85	-0.573718	0.46	0.563	1.23389e-80	Endothelial	PIK3R3
HPCAL1...6386	1.70617e-85	0.400593	0.434	0.284	1.62216e-80	Endothelial	HPCAL1
PDLIM7...6387	2.14794e-85	0.352553	0.333	0.197	2.04217e-80	Endothelial	PDLIM7
LAPTM4B...6388	2.39798e-85	0.446086	0.482	0.33	2.27991e-80	Endothelial	LAPTM4B
IGF2...6389	2.5034e-85	0.364062	0.127	0.047	2.38013e-80	Endothelial	IGF2
ERO1A...6390	5.41454e-85	0.281603	0.198	0.096	5.14793e-80	Endothelial	ERO1A
VMP1...6391	6.56153e-85	0.380595	0.52	0.358	6.23844e-80	Endothelial	VMP1
RPP21...6392	6.63633e-85	-0.375652	0.033	0.121	6.30956e-80	Endothelial	RPP21
GOLIM4...6393	7.38064e-85	0.321435	0.409	0.255	7.01722e-80	Endothelial	GOLIM4
TCEAL8...6394	8.27714e-85	0.280077	0.458	0.298	7.86957e-80	Endothelial	TCEAL8
AHNAK...6395	8.80717e-85	-0.647273	0.564	0.633	8.3735e-80	Endothelial	AHNAK
PTGIS	9.81428e-85	-0.461346	0.026	0.11	9.33102e-80	Endothelial	PTGIS
CEMIP2...6397	1.03174e-84	-0.422661	0.044	0.139	9.8094e-80	Endothelial	CEMIP2
GNAI3...6398	1.60282e-84	-0.406932	0.182	0.311	1.52389e-79	Endothelial	GNAI3
C20orf24...6399	1.71446e-84	-0.43578	0.031	0.118	1.63004e-79	Endothelial	C20orf24
WDFY1	2.58182e-84	0.279278	0.286	0.159	2.45469e-79	Endothelial	WDFY1
TACR1	3.90528e-84	-0.369359	0.031	0.117	3.71299e-79	Endothelial	TACR1
RORA...6402	4.14422e-84	0.32411	0.296	0.17	3.94016e-79	Endothelial	RORA
SYNJ2...6403	6.19158e-84	0.341107	0.18	0.084	5.88671e-79	Endothelial	SYNJ2
AHSA1...6404	6.58264e-84	0.294932	0.356	0.214	6.25851e-79	Endothelial	AHSA1
LYSMD2...6405	6.81832e-84	0.295737	0.3	0.172	6.48258e-79	Endothelial	LYSMD2
EIF3B...6406	8.50909e-84	0.268916	0.322	0.189	8.0901e-79	Endothelial	EIF3B
PSMA4...6407	9.09941e-84	0.328509	0.553	0.391	8.65135e-79	Endothelial	PSMA4
VCP...6408	9.82679e-84	0.371621	0.531	0.377	9.34292e-79	Endothelial	VCP
RCN2...6409	1.09219e-83	0.353101	0.427	0.285	1.03841e-78	Endothelial	RCN2
STT3B...6410	1.1334e-83	0.295766	0.35	0.208	1.07759e-78	Endothelial	STT3B
SRP72...6411	1.91255e-83	0.400897	0.458	0.308	1.81837e-78	Endothelial	SRP72
TM4SF1...6412	2.56643e-83	-0.558008	0.806	0.847	2.44006e-78	Endothelial	TM4SF1
CTHRC1...6413	3.16496e-83	0.402452	0.242	0.129	3.00912e-78	Endothelial	CTHRC1
ABL2...6414	3.20298e-83	0.353118	0.472	0.318	3.04527e-78	Endothelial	ABL2
SON...6415	3.4282e-83	-0.379697	0.678	0.715	3.2594e-78	Endothelial	SON
PSMC2...6416	3.70591e-83	0.260068	0.306	0.175	3.52343e-78	Endothelial	PSMC2
FLOT1...6417	4.76525e-83	-0.512239	0.502	0.566	4.53061e-78	Endothelial	FLOT1
RYBP...6418	7.00254e-83	0.279367	0.381	0.233	6.65774e-78	Endothelial	RYBP
MTRNR2L1...6419	7.2682e-83	-1.46769	0.147	0.267	6.91031e-78	Endothelial	MTRNR2L1
LGALS3...6420	1.34615e-82	-0.472662	0.397	0.507	1.27987e-77	Endothelial	LGALS3
EFNA1...6421	1.58879e-82	0.506748	0.609	0.472	1.51056e-77	Endothelial	EFNA1
BRD2...6422	1.70369e-82	-0.641919	0.558	0.588	1.6198e-77	Endothelial	BRD2
GTF3C6...6423	2.59251e-82	0.252923	0.381	0.234	2.46486e-77	Endothelial	GTF3C6
RAC1...6424	5.31879e-82	0.301232	0.797	0.684	5.05689e-77	Endothelial	RAC1
INF2	5.41437e-82	0.263126	0.248	0.131	5.14776e-77	Endothelial	INF2
LMO4...6426	5.94542e-82	0.273749	0.299	0.17	5.65267e-77	Endothelial	LMO4
PSMA5...6427	6.3534e-82	0.323822	0.395	0.252	6.04056e-77	Endothelial	PSMA5
KIF1BP...6428	9.50592e-82	0.259444	0.166	0.075	9.03785e-77	Endothelial	KIF1BP
C12ORF57...6429	1.03098e-81	0.342892	0.307	0.174	9.80215e-77	Endothelial	C12ORF57
IER5L...6430	1.54333e-81	0.313369	0.327	0.195	1.46734e-76	Endothelial	IER5L
METTL9...6431	1.6182e-81	0.323749	0.505	0.348	1.53852e-76	Endothelial	METTL9
PITPNA	1.6875e-81	0.251584	0.273	0.152	1.6044e-76	Endothelial	PITPNA
PTEN...6433	1.69165e-81	0.294659	0.287	0.162	1.60835e-76	Endothelial	PTEN
COPB2...6434	1.75109e-81	0.311992	0.346	0.21	1.66487e-76	Endothelial	COPB2
FSTL1...6435	2.08225e-81	0.55595	0.473	0.325	1.97972e-76	Endothelial	FSTL1
SMARCA2...6436	2.15019e-81	0.345073	0.431	0.28	2.04431e-76	Endothelial	SMARCA2
PREX2...6437	3.65688e-81	0.386029	0.415	0.274	3.47681e-76	Endothelial	PREX2
RBFOX2...6438	4.8671e-81	0.268029	0.352	0.213	4.62745e-76	Endothelial	RBFOX2
LMCD1...6439	5.42641e-81	-0.461644	0.444	0.55	5.15921e-76	Endothelial	LMCD1
TMEM66...6440	6.0776e-81	-0.624127	0.063	0.161	5.77834e-76	Endothelial	TMEM66
IGFBP5...6441	6.1232e-81	0.995503	0.196	0.098	5.82169e-76	Endothelial	IGFBP5
NET1...6442	6.25277e-81	-0.511992	0.172	0.289	5.94489e-76	Endothelial	NET1
SET...6443	6.5426e-81	0.342512	0.687	0.535	6.22044e-76	Endothelial	SET
SEC61A1	7.06703e-81	0.250367	0.359	0.218	6.71905e-76	Endothelial	SEC61A1
STRN4	8.11729e-81	0.290867	0.215	0.109	7.7176e-76	Endothelial	STRN4
ACPP...6446	1.31014e-80	-0.689558	0.052	0.145	1.24563e-75	Endothelial	ACPP
KCNQ1OT1...6447	1.48307e-80	-0.584609	0.102	0.212	1.41005e-75	Endothelial	KCNQ1OT1
IGFBP7...6448	1.76902e-80	0.313244	0.958	0.903	1.68192e-75	Endothelial	IGFBP7
ADGRG1...6449	1.79612e-80	0.334169	0.36	0.225	1.70768e-75	Endothelial	ADGRG1
KLHL24...6450	2.05883e-80	0.296229	0.27	0.15	1.95745e-75	Endothelial	KLHL24
SVIL...6451	3.35867e-80	0.317301	0.349	0.214	3.19329e-75	Endothelial	SVIL
ECE1...6452	4.20894e-80	0.350169	0.555	0.391	4.0017e-75	Endothelial	ECE1
PDIA6...6453	4.41961e-80	0.458998	0.629	0.518	4.20199e-75	Endothelial	PDIA6
PEA15...6454	1.11111e-79	0.596806	0.622	0.46	1.0564e-74	Endothelial	PEA15
YES1	1.27976e-79	0.314981	0.448	0.298	1.21675e-74	Endothelial	YES1
PSMB1...6456	2.6218e-79	0.388021	0.657	0.533	2.4927e-74	Endothelial	PSMB1
CYP1B1...6457	2.91315e-79	0.487383	0.124	0.049	2.76971e-74	Endothelial	CYP1B1
LONRF1...6458	3.90724e-79	-0.47712	0.063	0.157	3.71485e-74	Endothelial	LONRF1
LRRC8C...6459	4.4144e-79	0.390562	0.328	0.199	4.19703e-74	Endothelial	LRRC8C
SNX2...6460	4.5682e-79	0.302358	0.314	0.186	4.34326e-74	Endothelial	SNX2
SNX9...6461	6.3838e-79	0.312312	0.33	0.198	6.06946e-74	Endothelial	SNX9
FBXW7...6462	1.00008e-78	0.257674	0.242	0.13	9.50833e-74	Endothelial	FBXW7
PPP1R9B...6463	1.13455e-78	0.320864	0.243	0.131	1.07868e-73	Endothelial	PPP1R9B
NUTM2A-AS1...6464	1.3365e-78	-0.403755	0.071	0.172	1.27069e-73	Endothelial	NUTM2A-AS1
VGLL4...6465	1.43764e-78	0.299731	0.49	0.344	1.36685e-73	Endothelial	VGLL4
CAPZA1...6466	1.54767e-78	0.293627	0.373	0.231	1.47147e-73	Endothelial	CAPZA1
CCT5...6467	1.69473e-78	0.334782	0.449	0.305	1.61128e-73	Endothelial	CCT5
ID1...6468	2.35162e-78	-0.609228	0.659	0.705	2.23583e-73	Endothelial	ID1
MRPS34...6469	2.88869e-78	0.284836	0.362	0.223	2.74645e-73	Endothelial	MRPS34
MAFF...6470	7.03588e-78	0.294234	0.39	0.247	6.68944e-73	Endothelial	MAFF
PAXX...6471	7.46986e-78	-0.360279	0.073	0.178	7.10205e-73	Endothelial	PAXX
NDUFS2...6472	8.96096e-78	0.328716	0.438	0.291	8.51972e-73	Endothelial	NDUFS2
IER3...6473	1.37597e-77	-0.584916	0.404	0.498	1.30822e-72	Endothelial	IER3
SAMD4B	2.69357e-77	0.264514	0.241	0.13	2.56094e-72	Endothelial	SAMD4B
PRKACA...6475	2.9405e-77	0.398552	0.233	0.126	2.79571e-72	Endothelial	PRKACA
PSMC1...6476	5.03857e-77	0.27602	0.397	0.254	4.79047e-72	Endothelial	PSMC1
COX6A1...6477	5.94455e-77	-0.423729	0.606	0.644	5.65184e-72	Endothelial	COX6A1
TCEA2	1.14544e-76	0.259433	0.304	0.178	1.08904e-71	Endothelial	TCEA2
PINK1...6479	1.47445e-76	0.436886	0.467	0.335	1.40185e-71	Endothelial	PINK1
ORAI1...6480	1.55494e-76	0.3189	0.319	0.193	1.47837e-71	Endothelial	ORAI1
GFOD1...6481	1.99585e-76	0.288236	0.373	0.234	1.89757e-71	Endothelial	GFOD1
MTPN...6482	2.19987e-76	0.403916	0.504	0.355	2.09155e-71	Endothelial	MTPN
TAF10...6483	2.40507e-76	0.267639	0.315	0.188	2.28664e-71	Endothelial	TAF10
CMPK1...6484	2.55849e-76	0.292394	0.422	0.277	2.43251e-71	Endothelial	CMPK1
RHOJ...6485	3.53055e-76	0.377815	0.393	0.252	3.35671e-71	Endothelial	RHOJ
PRSS23...6486	6.27237e-76	-0.330831	0.609	0.687	5.96352e-71	Endothelial	PRSS23
AKAP12...6487	7.54849e-76	-0.785491	0.139	0.25	7.1768e-71	Endothelial	AKAP12
MEGF8	1.04715e-75	0.28089	0.112	0.042	9.95591e-71	Endothelial	MEGF8
CSTB...6489	1.44468e-75	0.45824	0.631	0.502	1.37354e-70	Endothelial	CSTB
TNFAIP3...6490	2.58812e-75	0.423357	0.31	0.19	2.46068e-70	Endothelial	TNFAIP3
SLC3A2...6491	3.24927e-75	-0.500342	0.535	0.585	3.08927e-70	Endothelial	SLC3A2
CD59...6492	3.37338e-75	-0.250654	0.803	0.844	3.20728e-70	Endothelial	CD59
CTA-29F11.1...6493	3.97185e-75	-0.552409	0.042	0.126	3.77628e-70	Endothelial	CTA-29F11.1
DNAJB6...6494	4.18003e-75	0.296818	0.588	0.433	3.9742e-70	Endothelial	DNAJB6
CLTB...6495	4.45443e-75	0.302933	0.46	0.316	4.23509e-70	Endothelial	CLTB
TINAGL1	4.77779e-75	-0.497331	0.403	0.502	4.54253e-70	Endothelial	TINAGL1
LY6E...6497	7.21225e-75	-0.503773	0.461	0.56	6.85712e-70	Endothelial	LY6E
CYBC1...6498	7.82254e-75	-0.261139	0.029	0.108	7.43736e-70	Endothelial	CYBC1
ANKRD29	8.50982e-75	-0.457409	0.077	0.174	8.0908e-70	Endothelial	ANKRD29
S100A16...6500	9.08199e-75	0.412391	0.687	0.585	8.6348e-70	Endothelial	S100A16
PSMD1...6501	9.72052e-75	0.282196	0.331	0.202	9.24188e-70	Endothelial	PSMD1
RGS16...6502	1.06178e-74	-0.791254	0.183	0.295	1.00949e-69	Endothelial	RGS16
THBD...6503	1.12852e-74	-0.600524	0.526	0.595	1.07295e-69	Endothelial	THBD
MYO9B...6504	1.65946e-74	0.250653	0.189	0.094	1.57775e-69	Endothelial	MYO9B
SYT15	2.70282e-74	-0.508906	0.065	0.157	2.56974e-69	Endothelial	SYT15
DARS...6506	2.77618e-74	0.283247	0.376	0.238	2.63948e-69	Endothelial	DARS
C4orf32	3.22665e-74	-0.503863	0.064	0.157	3.06777e-69	Endothelial	C4orf32
AHNAK2	3.9513e-74	-0.396792	0.034	0.115	3.75674e-69	Endothelial	AHNAK2
NOSTRIN	5.11442e-74	-0.441409	0.457	0.541	4.86258e-69	Endothelial	NOSTRIN
CLEC3B	5.96566e-74	-0.622488	0.067	0.158	5.67191e-69	Endothelial	CLEC3B
MACF1...6511	9.02316e-74	0.268581	0.621	0.454	8.57886e-69	Endothelial	MACF1
ACTG1...6512	9.7809e-74	0.251205	0.941	0.916	9.29928e-69	Endothelial	ACTG1
SINHCAF...6513	1.21323e-73	-0.251209	0.039	0.124	1.15349e-68	Endothelial	SINHCAF
SNRPB...6514	1.41856e-73	0.353609	0.618	0.483	1.34871e-68	Endothelial	SNRPB
TNPO1	1.77928e-73	0.258356	0.337	0.206	1.69166e-68	Endothelial	TNPO1
KMT5B...6516	3.76764e-73	0.282145	0.21	0.111	3.58212e-68	Endothelial	KMT5B
HNRNPM...6517	5.30968e-73	0.311032	0.592	0.44	5.04823e-68	Endothelial	HNRNPM
CCT3...6518	5.38687e-73	0.307122	0.536	0.382	5.12162e-68	Endothelial	CCT3
EGFL7...6519	1.06494e-72	-0.458533	0.79	0.794	1.0125e-67	Endothelial	EGFL7
PSMD13...6520	2.19939e-72	0.260851	0.41	0.269	2.09109e-67	Endothelial	PSMD13
TXN...6521	3.15097e-72	-0.465418	0.561	0.621	2.99581e-67	Endothelial	TXN
SF3B6...6522	3.23135e-72	0.328768	0.489	0.346	3.07224e-67	Endothelial	SF3B6
ECHS1...6523	6.20397e-72	0.258315	0.388	0.25	5.89849e-67	Endothelial	ECHS1
TM9SF2...6524	9.50343e-72	0.434765	0.484	0.341	9.03549e-67	Endothelial	TM9SF2
GSTK1...6525	2.33915e-71	-0.480595	0.432	0.503	2.22397e-66	Endothelial	GSTK1
HEBP2...6526	3.37933e-71	0.278385	0.346	0.217	3.21293e-66	Endothelial	HEBP2
STMN1...6527	3.49938e-71	0.521811	0.425	0.289	3.32707e-66	Endothelial	STMN1
ELOVL5...6528	4.28575e-71	0.276883	0.359	0.226	4.07472e-66	Endothelial	ELOVL5
RIMKLB	6.35964e-71	0.375856	0.27	0.159	6.04649e-66	Endothelial	RIMKLB
MAVS	6.74839e-71	0.301492	0.165	0.08	6.4161e-66	Endothelial	MAVS
TIPRL...6531	7.0047e-71	0.251972	0.304	0.183	6.65979e-66	Endothelial	TIPRL
TALDO1...6532	7.21268e-71	0.299652	0.453	0.31	6.85752e-66	Endothelial	TALDO1
SEM1...6533	7.51144e-71	-0.306477	0.131	0.253	7.14158e-66	Endothelial	SEM1
DECR1...6534	9.72177e-71	0.27357	0.377	0.242	9.24307e-66	Endothelial	DECR1
SRI...6535	1.19178e-70	0.307579	0.52	0.377	1.1331e-65	Endothelial	SRI
APCDD1...6536	1.55239e-70	0.468409	0.245	0.142	1.47595e-65	Endothelial	APCDD1
KIF5B...6537	2.30021e-70	0.384341	0.595	0.453	2.18695e-65	Endothelial	KIF5B
RTF2...6538	2.51048e-70	-0.256791	0.053	0.142	2.38687e-65	Endothelial	RTF2
SLC26A2...6539	2.59757e-70	0.253751	0.201	0.104	2.46966e-65	Endothelial	SLC26A2
EPB41L3...6540	2.83198e-70	-0.426376	0.071	0.163	2.69254e-65	Endothelial	EPB41L3
INMT	3.10635e-70	-0.379461	0.08	0.178	2.95339e-65	Endothelial	INMT
SRSF7...6542	3.35897e-70	-0.474275	0.586	0.627	3.19357e-65	Endothelial	SRSF7
CTDSP2...6543	4.15457e-70	0.311453	0.345	0.217	3.95e-65	Endothelial	CTDSP2
PGK1...6544	5.70588e-70	0.389127	0.618	0.492	5.42492e-65	Endothelial	PGK1
PSMB6...6545	6.64003e-70	0.30384	0.541	0.399	6.31307e-65	Endothelial	PSMB6
DOCK9	6.96233e-70	0.290032	0.509	0.358	6.6195e-65	Endothelial	DOCK9
BAG6...6547	7.93904e-70	0.263549	0.313	0.19	7.54812e-65	Endothelial	BAG6
PSMA7...6548	1.41406e-69	0.330418	0.736	0.657	1.34443e-64	Endothelial	PSMA7
CNKSR3	1.50517e-69	-0.575394	0.183	0.29	1.43106e-64	Endothelial	CNKSR3
TENC1...6550	1.81183e-69	-0.583322	0.038	0.116	1.72261e-64	Endothelial	TENC1
HNRNPD...6551	2.47366e-69	0.336448	0.544	0.389	2.35186e-64	Endothelial	HNRNPD
KCTD20	4.75911e-69	0.273487	0.301	0.181	4.52477e-64	Endothelial	KCTD20
TAX1BP3	5.04478e-69	0.315917	0.433	0.289	4.79637e-64	Endothelial	TAX1BP3
FAM171A1	1.0974e-68	-0.463622	0.19	0.297	1.04337e-63	Endothelial	FAM171A1
CXorf36	1.34475e-68	-0.44494	0.264	0.385	1.27854e-63	Endothelial	CXorf36
PSMB2...6556	1.39284e-68	0.301633	0.485	0.34	1.32425e-63	Endothelial	PSMB2
FGFR1...6557	1.73468e-68	0.283824	0.332	0.205	1.64926e-63	Endothelial	FGFR1
ALDH9A1...6558	3.88478e-68	0.28718	0.392	0.259	3.69349e-63	Endothelial	ALDH9A1
NFKBIZ...6559	5.07884e-68	-0.58566	0.275	0.378	4.82876e-63	Endothelial	NFKBIZ
NRIP1	5.42373e-68	0.257425	0.274	0.162	5.15667e-63	Endothelial	NRIP1
SNRPD3...6561	6.16417e-68	0.281088	0.482	0.337	5.86065e-63	Endothelial	SNRPD3
PCAT19	1.0774e-67	0.485708	0.48	0.343	1.02434e-62	Endothelial	PCAT19
SSU72...6563	1.10968e-67	0.299429	0.477	0.329	1.05504e-62	Endothelial	SSU72
RNF187...6564	1.17298e-67	0.280588	0.303	0.185	1.11522e-62	Endothelial	RNF187
FOXF1...6565	1.3353e-67	-0.340791	0.057	0.143	1.26955e-62	Endothelial	FOXF1
B4GALT1...6566	1.67594e-67	0.318027	0.319	0.197	1.59342e-62	Endothelial	B4GALT1
BCL3...6567	1.7263e-67	-0.629746	0.217	0.314	1.6413e-62	Endothelial	BCL3
CLEC1A	3.09487e-67	-0.499663	0.173	0.272	2.94248e-62	Endothelial	CLEC1A
ARID1A...6569	5.72912e-67	0.262581	0.313	0.191	5.44702e-62	Endothelial	ARID1A
UBE2S...6570	6.2293e-67	0.255422	0.372	0.234	5.92257e-62	Endothelial	UBE2S
EVL...6571	7.07138e-67	-0.684213	0.286	0.373	6.72318e-62	Endothelial	EVL
LYVE1	7.52517e-67	0.254209	0.107	0.042	7.15464e-62	Endothelial	LYVE1
TMEM127...6573	7.8271e-67	0.315588	0.246	0.141	7.44169e-62	Endothelial	TMEM127
SGCB...6574	1.03987e-66	0.252216	0.205	0.11	9.8867e-62	Endothelial	SGCB
KPNB1...6575	1.12667e-66	0.311403	0.476	0.331	1.07119e-61	Endothelial	KPNB1
FAM210B...6576	1.37812e-66	0.274937	0.277	0.166	1.31026e-61	Endothelial	FAM210B
MLLT4	1.88378e-66	-0.486709	0.059	0.143	1.79102e-61	Endothelial	MLLT4
RHOB...6578	2.45155e-66	0.290212	0.683	0.529	2.33083e-61	Endothelial	RHOB
REXO2...6579	4.77684e-66	0.310094	0.483	0.342	4.54162e-61	Endothelial	REXO2
CYTOR...6580	5.59942e-66	1.0455	0.148	0.076	5.32371e-61	Endothelial	CYTOR
TTC3...6581	5.82728e-66	0.279379	0.432	0.29	5.54034e-61	Endothelial	TTC3
TSC22D3...6582	6.67361e-66	-0.645872	0.625	0.654	6.345e-61	Endothelial	TSC22D3
HLX	8.59483e-66	0.322602	0.25	0.146	8.17162e-61	Endothelial	HLX
MGST3...6584	1.76908e-65	0.412497	0.7	0.592	1.68197e-60	Endothelial	MGST3
C17orf89...6585	2.07044e-65	-0.394972	0.035	0.11	1.96849e-60	Endothelial	C17orf89
COPZ1...6586	2.78531e-65	0.300732	0.375	0.244	2.64816e-60	Endothelial	COPZ1
GRAMD1A...6587	2.8157e-65	0.315534	0.453	0.315	2.67705e-60	Endothelial	GRAMD1A
TAGLN...6588	5.90858e-65	0.516645	0.203	0.11	5.61764e-60	Endothelial	TAGLN
MKNK2...6589	9.4908e-65	0.26066	0.406	0.272	9.02348e-60	Endothelial	MKNK2
CALM2...6590	1.28862e-64	-0.337537	0.719	0.748	1.22517e-59	Endothelial	CALM2
GJA5	1.53426e-64	0.535433	0.125	0.056	1.45871e-59	Endothelial	GJA5
TSPAN13	1.57626e-64	0.356394	0.482	0.352	1.49864e-59	Endothelial	TSPAN13
NCOR2...6593	1.62817e-64	0.272926	0.216	0.12	1.548e-59	Endothelial	NCOR2
SH3GL1...6594	2.27305e-64	0.256041	0.27	0.16	2.16112e-59	Endothelial	SH3GL1
NDUFA7...6595	2.29154e-64	-0.366371	0.062	0.143	2.17871e-59	Endothelial	NDUFA7
NPR3	2.6816e-64	-0.3966	0.062	0.147	2.54956e-59	Endothelial	NPR3
YWHAZ...6597	4.23233e-64	0.372161	0.642	0.496	4.02393e-59	Endothelial	YWHAZ
UBXN4...6598	4.71947e-64	-0.468182	0.462	0.528	4.48708e-59	Endothelial	UBXN4
ELOVL7	5.01748e-64	-0.339169	0.031	0.101	4.77042e-59	Endothelial	ELOVL7
MSL1...6600	6.98529e-64	0.25087	0.256	0.15	6.64134e-59	Endothelial	MSL1
RAB12	7.21236e-64	0.252639	0.127	0.057	6.85722e-59	Endothelial	RAB12
ADM...6602	7.23648e-64	0.404	0.362	0.238	6.88016e-59	Endothelial	ADM
SNRPD2...6603	8.52922e-64	-0.352222	0.491	0.584	8.10924e-59	Endothelial	SNRPD2
HNRNPA2B1...6604	1.05577e-63	0.271251	0.868	0.807	1.00378e-58	Endothelial	HNRNPA2B1
SEC62...6605	1.26636e-63	-0.317539	0.683	0.731	1.20401e-58	Endothelial	SEC62
ID3...6606	2.98434e-63	-0.534689	0.78	0.79	2.83739e-58	Endothelial	ID3
NFIC...6607	3.8364e-63	0.307622	0.519	0.369	3.64749e-58	Endothelial	NFIC
EPN1...6608	4.4837e-63	0.273065	0.378	0.248	4.26293e-58	Endothelial	EPN1
TNFSF10...6609	5.38322e-63	-0.403061	0.462	0.544	5.11815e-58	Endothelial	TNFSF10
SPCS3...6610	5.64538e-63	0.308006	0.542	0.399	5.3674e-58	Endothelial	SPCS3
HIST1H4C...6611	5.89753e-63	-0.351595	0.268	0.376	5.60713e-58	Endothelial	HIST1H4C
NFKBIA...6612	6.78543e-63	-0.445803	0.717	0.769	6.45131e-58	Endothelial	NFKBIA
OSTC...6613	7.02974e-63	0.291298	0.529	0.394	6.68359e-58	Endothelial	OSTC
PLSCR4	7.03233e-63	-0.391072	0.087	0.178	6.68606e-58	Endothelial	PLSCR4
COMMD2	7.54738e-63	0.251806	0.353	0.229	7.17574e-58	Endothelial	COMMD2
C11orf58...6616	8.11575e-63	-0.39201	0.249	0.367	7.71613e-58	Endothelial	C11orf58
VDAC1...6617	1.01564e-62	0.263577	0.463	0.324	9.65628e-58	Endothelial	VDAC1
SFXN3	1.09052e-62	0.265445	0.191	0.102	1.03682e-57	Endothelial	SFXN3
EEF1B2...6619	1.21907e-62	-0.274733	0.761	0.8	1.15904e-57	Endothelial	EEF1B2
TFPI...6620	1.26392e-62	-0.567648	0.285	0.381	1.20169e-57	Endothelial	TFPI
PET100...6621	1.2735e-62	-0.506192	0.223	0.321	1.21079e-57	Endothelial	PET100
LMAN2...6622	1.29262e-62	0.273628	0.516	0.372	1.22897e-57	Endothelial	LMAN2
HNRNPA3...6623	3.23552e-62	0.32297	0.724	0.614	3.07621e-57	Endothelial	HNRNPA3
ACLY	6.86564e-62	0.257561	0.269	0.161	6.52757e-57	Endothelial	ACLY
PUF60...6625	8.88215e-62	0.301429	0.406	0.279	8.44479e-57	Endothelial	PUF60
PGAM1...6626	2.12856e-61	0.281187	0.483	0.347	2.02375e-56	Endothelial	PGAM1
RARB...6627	2.6052e-61	-0.303411	0.038	0.11	2.47692e-56	Endothelial	RARB
ROBO4	2.86979e-61	0.278688	0.517	0.371	2.72848e-56	Endothelial	ROBO4
UBL5...6629	2.99463e-61	-0.301336	0.556	0.665	2.84718e-56	Endothelial	UBL5
AP2M1	3.09605e-61	0.301303	0.621	0.487	2.9436e-56	Endothelial	AP2M1
MBNL2	3.82158e-61	0.261221	0.398	0.267	3.63341e-56	Endothelial	MBNL2
POSTN...6632	4.56597e-61	-0.617906	0.099	0.191	4.34114e-56	Endothelial	POSTN
MAGT1	6.88128e-61	0.279802	0.308	0.193	6.54244e-56	Endothelial	MAGT1
TRMT112...6634	1.09417e-60	-0.400098	0.57	0.616	1.04029e-55	Endothelial	TRMT112
SOCS2...6635	1.52523e-60	-0.602481	0.338	0.418	1.45012e-55	Endothelial	SOCS2
NDUFS6...6636	1.73014e-60	0.319064	0.516	0.383	1.64495e-55	Endothelial	NDUFS6
PSMC3...6637	2.36234e-60	0.256616	0.431	0.295	2.24602e-55	Endothelial	PSMC3
PTBP1...6638	3.47941e-60	0.282952	0.482	0.342	3.30809e-55	Endothelial	PTBP1
TMTC1	3.95505e-60	-0.550886	0.207	0.302	3.7603e-55	Endothelial	TMTC1
SF3B14...6640	4.5233e-60	-0.551724	0.063	0.143	4.30057e-55	Endothelial	SF3B14
DAP...6641	5.44022e-60	0.272585	0.335	0.216	5.17234e-55	Endothelial	DAP
PIAS1...6642	6.87217e-60	-0.526029	0.212	0.302	6.53378e-55	Endothelial	PIAS1
C7...6643	1.07088e-59	-0.693096	0.065	0.146	1.01815e-54	Endothelial	C7
ARF3...6644	1.11416e-59	0.313276	0.368	0.243	1.0593e-54	Endothelial	ARF3
ZFP36L1...6645	1.64182e-59	-0.328466	0.705	0.74	1.56098e-54	Endothelial	ZFP36L1
CDC42EP1...6646	1.8025e-59	0.286867	0.336	0.217	1.71375e-54	Endothelial	CDC42EP1
PSMA6...6647	3.74515e-59	-0.487067	0.135	0.222	3.56074e-54	Endothelial	PSMA6
MPZL2	5.26019e-59	-0.478328	0.319	0.409	5.00118e-54	Endothelial	MPZL2
HNRNPUL1...6649	5.66173e-59	0.378081	0.354	0.235	5.38295e-54	Endothelial	HNRNPUL1
ERBB2IP...6650	7.60729e-59	-0.403002	0.046	0.12	7.23271e-54	Endothelial	ERBB2IP
PRDM1...6651	8.36623e-59	0.278904	0.334	0.212	7.95427e-54	Endothelial	PRDM1
HDAC7	9.85896e-59	0.281032	0.461	0.321	9.3735e-54	Endothelial	HDAC7
DSP...6653	1.10076e-58	-0.373236	0.068	0.15	1.04656e-53	Endothelial	DSP
XRCC5...6654	1.52686e-58	0.322501	0.581	0.45	1.45168e-53	Endothelial	XRCC5
CCT7...6655	2.20758e-58	0.260621	0.477	0.341	2.09888e-53	Endothelial	CCT7
MIER2	3.30785e-58	-0.459818	0.089	0.171	3.14497e-53	Endothelial	MIER2
DDOST...6657	3.99269e-58	0.252311	0.447	0.318	3.79609e-53	Endothelial	DDOST
OST4...6658	4.7215e-58	-0.25421	0.611	0.714	4.48901e-53	Endothelial	OST4
PDK4...6659	5.02787e-58	-0.630094	0.305	0.397	4.7803e-53	Endothelial	PDK4
TPM4...6660	1.15453e-57	0.314511	0.794	0.684	1.09768e-52	Endothelial	TPM4
TLR4...6661	1.29314e-57	-0.468565	0.085	0.168	1.22946e-52	Endothelial	TLR4
SEC13	1.78929e-57	0.28716	0.315	0.203	1.70118e-52	Endothelial	SEC13
MYCT1	1.8927e-57	0.325961	0.532	0.395	1.7995e-52	Endothelial	MYCT1
CAPNS1...6664	2.16143e-57	0.361853	0.578	0.422	2.055e-52	Endothelial	CAPNS1
TMEM94	2.44346e-57	0.289525	0.119	0.055	2.32314e-52	Endothelial	TMEM94
HNRNPU...6666	2.46824e-57	0.272945	0.689	0.552	2.34671e-52	Endothelial	HNRNPU
LAMP2...6667	4.46937e-57	0.304093	0.394	0.268	4.2493e-52	Endothelial	LAMP2
CLPTM1...6668	6.41139e-57	0.261704	0.289	0.181	6.09569e-52	Endothelial	CLPTM1
DPYSL2...6669	1.04232e-56	0.264881	0.496	0.352	9.90998e-52	Endothelial	DPYSL2
ABCG2	2.81955e-56	-0.393085	0.397	0.497	2.68071e-51	Endothelial	ABCG2
SLCO4A1	3.41562e-56	-0.44214	0.072	0.149	3.24743e-51	Endothelial	SLCO4A1
COPB1...6672	4.79914e-56	0.251285	0.352	0.233	4.56283e-51	Endothelial	COPB1
MCF2L	9.32652e-56	0.293733	0.382	0.26	8.86728e-51	Endothelial	MCF2L
UTP11L...6674	1.2473e-55	-0.350166	0.04	0.108	1.18588e-50	Endothelial	UTP11L
STON1	1.86873e-55	-0.351569	0.061	0.136	1.77671e-50	Endothelial	STON1
ITGA8...6676	1.91133e-55	0.479472	0.298	0.193	1.81721e-50	Endothelial	ITGA8
ACYP1...6677	2.1916e-55	-0.416499	0.093	0.175	2.08368e-50	Endothelial	ACYP1
CYB5A...6678	2.38748e-55	0.342224	0.498	0.368	2.26992e-50	Endothelial	CYB5A
TUBA1C...6679	3.47201e-55	0.301066	0.328	0.215	3.30105e-50	Endothelial	TUBA1C
ECHDC2...6680	5.01286e-55	-0.392457	0.081	0.161	4.76603e-50	Endothelial	ECHDC2
OSMR...6681	8.28121e-55	-0.527535	0.217	0.303	7.87344e-50	Endothelial	OSMR
COX5B...6682	1.45496e-54	-0.307557	0.678	0.741	1.38331e-49	Endothelial	COX5B
SCIN	1.76691e-54	0.283251	0.11	0.049	1.6799e-49	Endothelial	SCIN
MTCH1...6684	2.03665e-54	0.283012	0.52	0.379	1.93637e-49	Endothelial	MTCH1
THAP9-AS1...6685	2.26766e-54	-0.338258	0.066	0.144	2.156e-49	Endothelial	THAP9-AS1
P4HB...6686	2.51079e-54	0.304306	0.558	0.439	2.38716e-49	Endothelial	P4HB
TKT...6687	4.74249e-54	0.261452	0.411	0.285	4.50897e-49	Endothelial	TKT
ANKHD1...6688	5.23216e-54	-0.325904	0.054	0.125	4.97453e-49	Endothelial	ANKHD1
YIPF3...6689	8.52304e-54	0.268413	0.459	0.328	8.10336e-49	Endothelial	YIPF3
GALNT18...6690	8.5454e-54	0.311623	0.373	0.258	8.12462e-49	Endothelial	GALNT18
PNRC2...6691	9.18119e-54	0.341137	0.368	0.251	8.72911e-49	Endothelial	PNRC2
ADCY4	1.60708e-53	-0.453235	0.337	0.415	1.52795e-48	Endothelial	ADCY4
C10orf128	1.9442e-53	-0.318438	0.06	0.136	1.84847e-48	Endothelial	C10orf128
GPX3...6694	4.01673e-53	-0.606837	0.15	0.237	3.81895e-48	Endothelial	GPX3
OAZ1...6695	4.56598e-53	0.277565	0.796	0.728	4.34116e-48	Endothelial	OAZ1
TRA2B...6696	4.84258e-53	-0.483337	0.479	0.52	4.60413e-48	Endothelial	TRA2B
TLN1...6697	5.96914e-53	0.317966	0.484	0.35	5.67522e-48	Endothelial	TLN1
C16orf13...6698	8.32312e-53	-0.452865	0.074	0.15	7.91329e-48	Endothelial	C16orf13
LYRM1	1.72574e-52	-0.470257	0.15	0.236	1.64076e-47	Endothelial	LYRM1
TMEM70...6700	2.54904e-52	-0.653076	0.259	0.334	2.42353e-47	Endothelial	TMEM70
KRT10...6701	2.60769e-52	0.284633	0.527	0.402	2.47929e-47	Endothelial	KRT10
ICAM1...6702	2.61014e-52	-0.678109	0.313	0.401	2.48162e-47	Endothelial	ICAM1
ACACB...6703	3.58843e-52	-0.643043	0.114	0.193	3.41174e-47	Endothelial	ACACB
PSMA3...6704	4.9786e-52	0.27049	0.491	0.365	4.73345e-47	Endothelial	PSMA3
XRCC6...6705	6.00117e-52	0.269065	0.503	0.371	5.70567e-47	Endothelial	XRCC6
YWHAE...6706	6.86851e-52	0.323962	0.762	0.654	6.5303e-47	Endothelial	YWHAE
TAP2...6707	6.97892e-52	0.282424	0.265	0.168	6.63528e-47	Endothelial	TAP2
PDCD6...6708	8.11111e-52	0.255234	0.528	0.397	7.71172e-47	Endothelial	PDCD6
MAGED1	1.04027e-51	0.2845	0.2	0.116	9.89048e-47	Endothelial	MAGED1
LRRFIP1...6710	1.46869e-51	-0.370519	0.593	0.625	1.39637e-46	Endothelial	LRRFIP1
VEZF1...6711	3.04645e-51	0.263155	0.284	0.182	2.89645e-46	Endothelial	VEZF1
SYBU	6.64485e-51	-0.371235	0.074	0.148	6.31766e-46	Endothelial	SYBU
DAB2...6713	7.01138e-51	0.29018	0.485	0.352	6.66614e-46	Endothelial	DAB2
SDPR...6714	1.23844e-50	-0.780271	0.366	0.428	1.17746e-45	Endothelial	SDPR
ENO1...6715	1.7344e-50	0.315199	0.652	0.535	1.649e-45	Endothelial	ENO1
STC2	3.04566e-50	0.277276	0.329	0.223	2.89569e-45	Endothelial	STC2
PLCB4...6717	6.71151e-50	-0.416731	0.154	0.24	6.38103e-45	Endothelial	PLCB4
DDX21...6718	7.53474e-50	-0.562813	0.493	0.526	7.16373e-45	Endothelial	DDX21
GABPB1-AS1...6719	8.66388e-50	-0.262389	0.048	0.116	8.23727e-45	Endothelial	GABPB1-AS1
GLTSCR2...6720	9.48532e-50	-0.765607	0.415	0.434	9.01826e-45	Endothelial	GLTSCR2
KIF1C...6721	1.06392e-49	0.266331	0.237	0.146	1.01153e-44	Endothelial	KIF1C
FKBP1A...6722	1.10331e-49	0.299064	0.878	0.853	1.04898e-44	Endothelial	FKBP1A
SLC39A7...6723	1.86576e-49	0.257764	0.329	0.22	1.77389e-44	Endothelial	SLC39A7
CRIP1...6724	2.86613e-49	-0.762936	0.087	0.16	2.725e-44	Endothelial	CRIP1
NUCB1...6725	3.04942e-49	-0.395771	0.552	0.574	2.89927e-44	Endothelial	NUCB1
S100A13...6726	3.22463e-49	-0.378882	0.511	0.572	3.06585e-44	Endothelial	S100A13
C21orf59...6727	4.58343e-49	-0.33528	0.048	0.114	4.35774e-44	Endothelial	C21orf59
HIPK3...6728	5.06858e-49	-0.547532	0.307	0.376	4.81901e-44	Endothelial	HIPK3
CCDC3	5.3083e-49	-0.508352	0.135	0.218	5.04692e-44	Endothelial	CCDC3
ADD1...6730	6.09159e-49	0.325629	0.479	0.351	5.79164e-44	Endothelial	ADD1
ILF2	7.39271e-49	0.265721	0.489	0.362	7.02869e-44	Endothelial	ILF2
MAOA	1.26088e-48	-0.319809	0.122	0.207	1.19879e-43	Endothelial	MAOA
CLIC1...6733	2.23574e-48	0.327541	0.756	0.709	2.12566e-43	Endothelial	CLIC1
IL6ST...6734	2.29129e-48	-0.431728	0.676	0.697	2.17847e-43	Endothelial	IL6ST
C19orf53...6735	2.79701e-48	-0.365907	0.243	0.353	2.65929e-43	Endothelial	C19orf53
EIF3E...6736	3.17602e-48	-0.351721	0.647	0.683	3.01963e-43	Endothelial	EIF3E
BOC	4.6141e-48	-0.402831	0.096	0.172	4.3869e-43	Endothelial	BOC
CYBRD1...6738	4.85148e-48	-0.379978	0.092	0.168	4.61259e-43	Endothelial	CYBRD1
HS3ST1...6739	5.1288e-48	-0.420271	0.122	0.2	4.87626e-43	Endothelial	HS3ST1
PSMC5...6740	5.32981e-48	0.255641	0.51	0.383	5.06737e-43	Endothelial	PSMC5
A2M...6741	6.00464e-48	0.399076	0.886	0.873	5.70897e-43	Endothelial	A2M
C9orf16...6742	6.55443e-48	-0.344177	0.23	0.34	6.23169e-43	Endothelial	C9orf16
C1QTNF1...6743	7.18346e-48	-0.2637	0.04	0.102	6.82975e-43	Endothelial	C1QTNF1
C11orf73...6744	7.73022e-48	-0.364958	0.063	0.133	7.34958e-43	Endothelial	C11orf73
SPCS2...6745	1.06039e-47	0.268167	0.58	0.468	1.00817e-42	Endothelial	SPCS2
TCIM	1.44542e-47	-0.488388	0.103	0.188	1.37425e-42	Endothelial	TCIM
NR4A2...6747	1.82986e-47	0.289637	0.409	0.301	1.73976e-42	Endothelial	NR4A2
NRN1	2.15365e-47	-0.424295	0.331	0.407	2.0476e-42	Endothelial	NRN1
GIGYF1...6749	2.43283e-47	0.268146	0.136	0.071	2.31304e-42	Endothelial	GIGYF1
MBOAT7...6750	4.21703e-47	0.251116	0.18	0.104	4.00939e-42	Endothelial	MBOAT7
WARS...6751	4.47808e-47	-0.436199	0.299	0.376	4.25758e-42	Endothelial	WARS
VCAM1...6752	8.30521e-47	-0.73866	0.145	0.226	7.89626e-42	Endothelial	VCAM1
AFMID	9.40249e-47	-0.287039	0.066	0.135	8.93951e-42	Endothelial	AFMID
CCDC69...6754	1.87872e-46	-0.419624	0.195	0.282	1.78621e-41	Endothelial	CCDC69
CLIC4...6755	2.18726e-46	0.257145	0.594	0.461	2.07956e-41	Endothelial	CLIC4
PFN1...6756	3.75192e-46	0.316573	0.848	0.789	3.56717e-41	Endothelial	PFN1
PSME1...6757	3.8944e-46	-0.335078	0.595	0.615	3.70264e-41	Endothelial	PSME1
HDAC9...6758	5.91837e-46	-0.327097	0.069	0.139	5.62695e-41	Endothelial	HDAC9
LRG1...6759	6.05311e-46	-0.524688	0.078	0.148	5.75505e-41	Endothelial	LRG1
AQP1...6760	7.10182e-46	-0.352701	0.709	0.715	6.75213e-41	Endothelial	AQP1
MAPK3...6761	7.91026e-46	0.250679	0.408	0.289	7.52076e-41	Endothelial	MAPK3
DNASE1L3	8.18141e-46	0.943691	0.142	0.078	7.77855e-41	Endothelial	DNASE1L3
MRPL33...6763	2.34563e-45	-0.380889	0.513	0.565	2.23013e-40	Endothelial	MRPL33
GPR116	3.84289e-45	-0.551581	0.056	0.122	3.65367e-40	Endothelial	GPR116
CACHD1	6.43726e-45	-0.463741	0.113	0.186	6.12029e-40	Endothelial	CACHD1
DDX24...6766	7.3532e-45	-0.377205	0.46	0.509	6.99113e-40	Endothelial	DDX24
HOXB2...6767	9.12291e-45	-0.286107	0.09	0.164	8.6737e-40	Endothelial	HOXB2
C19orf66...6768	9.57382e-45	-0.293805	0.098	0.175	9.1024e-40	Endothelial	C19orf66
BCAP29...6769	9.8846e-45	0.272147	0.5	0.376	9.39788e-40	Endothelial	BCAP29
NPY...6770	2.10284e-44	0.343767	0.232	0.143	1.9993e-39	Endothelial	NPY
RRAGA...6771	2.16232e-44	0.251423	0.407	0.293	2.05585e-39	Endothelial	RRAGA
DDIT4...6772	2.24866e-44	-0.549442	0.527	0.581	2.13794e-39	Endothelial	DDIT4
KDELR2...6773	3.30701e-44	0.276646	0.556	0.445	3.14417e-39	Endothelial	KDELR2
MEOX1	4.25036e-44	-0.355412	0.069	0.137	4.04107e-39	Endothelial	MEOX1
RAB14...6775	5.13915e-44	0.278503	0.466	0.344	4.8861e-39	Endothelial	RAB14
PPAP2A...6776	7.00165e-44	-0.544295	0.07	0.141	6.65689e-39	Endothelial	PPAP2A
LAMP1...6777	7.67037e-44	0.347633	0.57	0.439	7.29268e-39	Endothelial	LAMP1
GDI2...6778	1.36127e-43	0.279883	0.547	0.421	1.29424e-38	Endothelial	GDI2
SERPINB1...6779	1.59839e-43	-0.464202	0.327	0.392	1.51968e-38	Endothelial	SERPINB1
GIMAP7...6780	2.38487e-43	-0.390403	0.559	0.598	2.26744e-38	Endothelial	GIMAP7
UTRN...6781	3.05214e-43	-0.552133	0.476	0.524	2.90186e-38	Endothelial	UTRN
NDUFB9...6782	3.07656e-43	-0.380662	0.437	0.484	2.92507e-38	Endothelial	NDUFB9
LTBR	4.1185e-43	-0.427272	0.24	0.313	3.91571e-38	Endothelial	LTBR
GNG5...6784	4.18046e-43	-0.298874	0.652	0.684	3.97461e-38	Endothelial	GNG5
PEBP1...6785	6.03128e-43	0.341473	0.604	0.489	5.7343e-38	Endothelial	PEBP1
EIF4A2...6786	7.48474e-43	-0.316925	0.662	0.673	7.11619e-38	Endothelial	EIF4A2
HOTAIRM1...6787	8.04446e-43	-0.291822	0.095	0.171	7.64835e-38	Endothelial	HOTAIRM1
TNXB	1.02045e-42	-0.4599	0.166	0.243	9.70204e-38	Endothelial	TNXB
SARNP...6789	1.55616e-42	-0.304947	0.074	0.141	1.47954e-37	Endothelial	SARNP
RAN...6790	2.2721e-42	0.282842	0.667	0.569	2.16022e-37	Endothelial	RAN
CAV2...6791	2.39248e-42	0.276008	0.587	0.475	2.27468e-37	Endothelial	CAV2
RBM4...6792	3.11055e-42	-0.352086	0.122	0.193	2.95739e-37	Endothelial	RBM4
SLC44A2...6793	5.03764e-42	0.44167	0.488	0.367	4.78959e-37	Endothelial	SLC44A2
EIF3L...6794	5.65365e-42	-0.378126	0.474	0.52	5.37527e-37	Endothelial	EIF3L
G3BP1...6795	1.00669e-41	0.259621	0.484	0.362	9.57118e-37	Endothelial	G3BP1
RALGAPA2	1.40391e-41	-0.487958	0.259	0.33	1.33478e-36	Endothelial	RALGAPA2
LITAF...6797	1.48327e-41	-0.424541	0.17	0.249	1.41023e-36	Endothelial	LITAF
TPP1...6798	2.24794e-41	0.300671	0.299	0.205	2.13726e-36	Endothelial	TPP1
TIE1	3.09841e-41	0.25853	0.57	0.446	2.94584e-36	Endothelial	TIE1
CPXM2	4.48062e-41	-0.297504	0.105	0.179	4.25999e-36	Endothelial	CPXM2
RND1	5.3251e-41	-0.519323	0.226	0.306	5.0629e-36	Endothelial	RND1
NCL...6802	1.21634e-40	-0.264375	0.674	0.68	1.15644e-35	Endothelial	NCL
PXN	2.33156e-40	-0.476332	0.292	0.358	2.21675e-35	Endothelial	PXN
SLC25A25	2.7729e-40	-0.534103	0.182	0.251	2.63637e-35	Endothelial	SLC25A25
CD9...6805	4.3443e-40	0.264845	0.712	0.619	4.13039e-35	Endothelial	CD9
PCBP2...6806	6.58614e-40	-0.311844	0.628	0.651	6.26184e-35	Endothelial	PCBP2
DPM3...6807	2.18943e-39	-0.38436	0.287	0.359	2.08162e-34	Endothelial	DPM3
RAP1B...6808	2.48174e-39	-0.402701	0.415	0.461	2.35954e-34	Endothelial	RAP1B
IL15	2.75494e-39	-0.262454	0.05	0.107	2.61929e-34	Endothelial	IL15
IRF9	2.78579e-39	-0.395157	0.133	0.201	2.64862e-34	Endothelial	IRF9
MMRN2	3.29146e-39	0.276275	0.646	0.522	3.12939e-34	Endothelial	MMRN2
BTG1...6812	3.69167e-39	-0.40892	0.743	0.747	3.50989e-34	Endothelial	BTG1
TAF1D...6813	4.31791e-39	-0.439325	0.376	0.425	4.10529e-34	Endothelial	TAF1D
CSDE1...6814	5.20874e-39	0.25933	0.643	0.511	4.95226e-34	Endothelial	CSDE1
SNHG15...6815	5.52287e-39	-0.486556	0.205	0.271	5.25092e-34	Endothelial	SNHG15
MET	7.96393e-39	-0.416664	0.164	0.237	7.57179e-34	Endothelial	MET
CD151...6817	1.14343e-38	-0.296276	0.63	0.637	1.08712e-33	Endothelial	CD151
RSL1D1...6818	1.17639e-38	-0.401692	0.395	0.443	1.11847e-33	Endothelial	RSL1D1
FOXP1...6819	1.39888e-38	-0.336689	0.44	0.496	1.33e-33	Endothelial	FOXP1
CYSTM1...6820	1.71763e-38	-0.384618	0.358	0.417	1.63306e-33	Endothelial	CYSTM1
GYPC...6821	4.39662e-38	0.36001	0.424	0.331	4.18014e-33	Endothelial	GYPC
TJP1...6822	5.14424e-38	-0.398794	0.503	0.533	4.89094e-33	Endothelial	TJP1
MAP3K6	6.16118e-38	-0.408679	0.103	0.169	5.8578e-33	Endothelial	MAP3K6
IQGAP1...6824	7.59445e-38	0.324685	0.564	0.436	7.2205e-33	Endothelial	IQGAP1
C1orf43...6825	9.78202e-38	-0.286789	0.183	0.267	9.30036e-33	Endothelial	C1orf43
LSMD1...6826	9.87415e-38	-0.433405	0.07	0.132	9.38795e-33	Endothelial	LSMD1
POLE4...6827	1.29685e-37	-0.391143	0.356	0.421	1.23299e-32	Endothelial	POLE4
COTL1...6828	2.255e-37	0.438978	0.397	0.312	2.14397e-32	Endothelial	COTL1
CGNL1...6829	2.73392e-37	-0.403671	0.081	0.143	2.5993e-32	Endothelial	CGNL1
GPS2...6830	2.85603e-37	-0.312882	0.078	0.138	2.7154e-32	Endothelial	GPS2
MYBBP1A	3.39959e-37	-0.315442	0.078	0.139	3.23219e-32	Endothelial	MYBBP1A
TPI1...6832	5.71192e-37	0.26925	0.717	0.617	5.43066e-32	Endothelial	TPI1
COX17...6833	1.11469e-36	-0.421674	0.411	0.462	1.0598e-31	Endothelial	COX17
PLCG2...6834	1.56789e-36	-0.658289	0.287	0.19	1.49068e-31	Endothelial	PLCG2
DHRS7...6835	1.60952e-36	-0.391349	0.308	0.368	1.53026e-31	Endothelial	DHRS7
C5orf56...6836	1.95025e-36	-0.293851	0.047	0.101	1.85422e-31	Endothelial	C5orf56
N4BP2L2...6837	2.3806e-36	-0.387165	0.537	0.563	2.26338e-31	Endothelial	N4BP2L2
ADAMTSL1	3.50905e-36	-0.384235	0.096	0.159	3.33627e-31	Endothelial	ADAMTSL1
ARGLU1...6839	3.93264e-36	-0.307891	0.618	0.647	3.739e-31	Endothelial	ARGLU1
SNRPF...6840	5.46656e-36	-0.346697	0.398	0.452	5.19739e-31	Endothelial	SNRPF
TMEM256...6841	8.84863e-36	-0.338361	0.253	0.326	8.41293e-31	Endothelial	TMEM256
C19orf70...6842	1.18803e-35	-0.346504	0.165	0.241	1.12953e-30	Endothelial	C19orf70
KMT2E...6843	1.44082e-35	-0.325799	0.554	0.575	1.36987e-30	Endothelial	KMT2E
UBB...6844	3.93242e-35	-0.279037	0.704	0.812	3.73878e-30	Endothelial	UBB
DUSP11	4.38612e-35	-0.39466	0.187	0.251	4.17015e-30	Endothelial	DUSP11
BEX5	6.68335e-35	-0.47259	0.065	0.121	6.35426e-30	Endothelial	BEX5
C10orf10...6847	6.7615e-35	-0.563245	0.095	0.16	6.42856e-30	Endothelial	C10orf10
U2SURP...6848	6.85172e-35	-0.473256	0.292	0.347	6.51434e-30	Endothelial	U2SURP
GNPTG...6849	7.14403e-35	-0.365521	0.152	0.217	6.79226e-30	Endothelial	GNPTG
NFATC2...6850	8.68977e-35	-0.34192	0.079	0.14	8.26188e-30	Endothelial	NFATC2
TMEM179B...6851	9.68757e-35	-0.433728	0.377	0.419	9.21056e-30	Endothelial	TMEM179B
BTG2...6852	1.09083e-34	-0.478709	0.408	0.464	1.03712e-29	Endothelial	BTG2
C1orf123...6853	2.23762e-34	-0.28766	0.093	0.157	2.12744e-29	Endothelial	C1orf123
LIMS2...6854	4.16667e-34	-0.372075	0.37	0.426	3.9615e-29	Endothelial	LIMS2
C9orf3...6855	4.85335e-34	-0.300236	0.091	0.155	4.61437e-29	Endothelial	C9orf3
SAT1...6856	7.76428e-34	0.84342	0.793	0.787	7.38197e-29	Endothelial	SAT1
FOSL1	7.80769e-34	-0.308802	0.064	0.119	7.42324e-29	Endothelial	FOSL1
C1orf115	2.0612e-33	-0.275048	0.095	0.16	1.95971e-28	Endothelial	C1orf115
EGLN2...6859	2.46056e-33	-0.395465	0.201	0.263	2.3394e-28	Endothelial	EGLN2
HSD17B11...6860	2.87731e-33	-0.391541	0.309	0.366	2.73563e-28	Endothelial	HSD17B11
PDLIM4...6861	3.32755e-33	-0.300906	0.082	0.141	3.1637e-28	Endothelial	PDLIM4
DDIT3...6862	3.75375e-33	-0.545751	0.172	0.232	3.56891e-28	Endothelial	DDIT3
ERVK3-1...6863	3.88345e-33	-0.251845	0.082	0.14	3.69223e-28	Endothelial	ERVK3-1
RAB11B...6864	3.89973e-33	0.326687	0.417	0.314	3.7077e-28	Endothelial	RAB11B
EPS8...6865	5.00589e-33	-0.373928	0.186	0.253	4.7594e-28	Endothelial	EPS8
HOXB4	5.80978e-33	-0.262424	0.078	0.135	5.5237e-28	Endothelial	HOXB4
C1QBP...6867	6.31176e-33	0.262185	0.449	0.353	6.00097e-28	Endothelial	C1QBP
SRSF5...6868	6.89877e-33	-0.310116	0.625	0.628	6.55908e-28	Endothelial	SRSF5
MID1IP1...6869	1.04123e-32	-0.361002	0.082	0.139	9.89955e-28	Endothelial	MID1IP1
MRP63...6870	1.97829e-32	-0.378427	0.05	0.1	1.88088e-27	Endothelial	MRP63
ZFP36L2...6871	2.96946e-32	-0.377103	0.602	0.615	2.82324e-27	Endothelial	ZFP36L2
NDRG1...6872	4.25123e-32	-0.289013	0.585	0.608	4.0419e-27	Endothelial	NDRG1
RAB13...6873	4.34905e-32	0.264678	0.708	0.64	4.13491e-27	Endothelial	RAB13
TLL1	7.73057e-32	-0.271924	0.064	0.118	7.34992e-27	Endothelial	TLL1
C7orf73...6875	1.66633e-31	-0.293848	0.06	0.112	1.58428e-26	Endothelial	C7orf73
CCND3...6876	1.68103e-31	-0.374971	0.285	0.342	1.59826e-26	Endothelial	CCND3
AFAP1L2...6877	2.06114e-31	-0.325888	0.092	0.15	1.95965e-26	Endothelial	AFAP1L2
KLF10...6878	2.42725e-31	-0.540853	0.371	0.401	2.30774e-26	Endothelial	KLF10
PGRMC1...6879	3.76183e-31	-0.405758	0.301	0.351	3.5766e-26	Endothelial	PGRMC1
ARAP2...6880	9.02542e-31	-0.27638	0.063	0.115	8.58101e-26	Endothelial	ARAP2
RAPGEF3	1.14795e-30	-0.454478	0.233	0.291	1.09142e-25	Endothelial	RAPGEF3
S100A11...6882	1.48449e-30	0.285286	0.803	0.736	1.41139e-25	Endothelial	S100A11
MINOS1...6883	2.90684e-30	-0.434718	0.286	0.34	2.76371e-25	Endothelial	MINOS1
CSNK2B...6884	3.32705e-30	-0.330248	0.375	0.416	3.16323e-25	Endothelial	CSNK2B
TUBB...6885	4.38906e-30	0.339967	0.642	0.554	4.17295e-25	Endothelial	TUBB
ITM2A...6886	4.44717e-30	0.438396	0.68	0.626	4.22819e-25	Endothelial	ITM2A
HNRNPU-AS1...6887	8.29763e-30	-0.303898	0.053	0.102	7.88906e-25	Endothelial	HNRNPU-AS1
C8orf59...6888	9.72876e-30	-0.331965	0.145	0.211	9.24972e-25	Endothelial	C8orf59
TAGLN2...6889	1.13698e-29	-0.260317	0.811	0.777	1.081e-24	Endothelial	TAGLN2
CPE...6890	1.16594e-29	-0.322232	0.124	0.185	1.10853e-24	Endothelial	CPE
UACA...6891	3.89034e-29	-0.433703	0.423	0.464	3.69878e-24	Endothelial	UACA
CFI...6892	4.98455e-29	-0.384383	0.338	0.385	4.73911e-24	Endothelial	CFI
PLAC9...6893	7.66659e-29	-0.283064	0.094	0.152	7.28909e-24	Endothelial	PLAC9
UQCR11...6894	1.95937e-28	-0.310171	0.388	0.447	1.86289e-23	Endothelial	UQCR11
C6orf62...6895	1.97024e-28	-0.314084	0.17	0.238	1.87323e-23	Endothelial	C6orf62
IFIT1...6896	2.0626e-28	0.276919	0.202	0.137	1.96104e-23	Endothelial	IFIT1
GPR146	2.41568e-28	-0.433154	0.155	0.211	2.29673e-23	Endothelial	GPR146
RELL1	2.9859e-28	-0.288118	0.107	0.162	2.83887e-23	Endothelial	RELL1
NME3...6899	3.09621e-28	-0.398627	0.4	0.434	2.94375e-23	Endothelial	NME3
BHLHE40...6900	3.59746e-28	-0.553159	0.506	0.506	3.42032e-23	Endothelial	BHLHE40
AGPAT2...6901	3.8812e-28	-0.313255	0.103	0.158	3.69009e-23	Endothelial	AGPAT2
MALL	6.64364e-28	-0.415351	0.334	0.382	6.3165e-23	Endothelial	MALL
RUNDC3B	8.08547e-28	-0.402109	0.167	0.225	7.68734e-23	Endothelial	RUNDC3B
PNRC1...6904	9.3099e-28	-0.395308	0.605	0.592	8.85148e-23	Endothelial	PNRC1
UXT...6905	1.96417e-27	-0.344693	0.383	0.423	1.86745e-22	Endothelial	UXT
ENTPD1...6906	2.29728e-27	-0.354411	0.446	0.474	2.18416e-22	Endothelial	ENTPD1
CALCOCO2...6907	2.5071e-27	-0.324426	0.309	0.358	2.38365e-22	Endothelial	CALCOCO2
PIK3IP1...6908	6.27596e-27	-0.252389	0.062	0.109	5.96693e-22	Endothelial	PIK3IP1
CLK1...6909	1.04811e-26	-0.36604	0.438	0.464	9.96503e-22	Endothelial	CLK1
SELM...6910	1.29973e-26	-0.598368	0.334	0.356	1.23573e-21	Endothelial	SELM
CKLF...6911	1.88231e-26	-0.370922	0.169	0.225	1.78962e-21	Endothelial	CKLF
NDUFC1...6912	3.80622e-26	-0.299382	0.459	0.495	3.6188e-21	Endothelial	NDUFC1
CD52...6913	4.30753e-26	-0.283129	0.079	0.13	4.09542e-21	Endothelial	CD52
IRF1...6914	5.2595e-26	-0.41857	0.462	0.495	5.00052e-21	Endothelial	IRF1
ZFYVE21...6915	5.29632e-26	-0.395787	0.281	0.326	5.03553e-21	Endothelial	ZFYVE21
CRIM1...6916	5.70837e-26	0.258118	0.424	0.334	5.42729e-21	Endothelial	CRIM1
RBM27...6917	1.28963e-25	-0.389829	0.11	0.159	1.22612e-20	Endothelial	RBM27
EBF1...6918	1.52276e-25	-0.352219	0.204	0.259	1.44778e-20	Endothelial	EBF1
PABPC1...6919	3.85635e-25	-0.261116	0.751	0.721	3.66647e-20	Endothelial	PABPC1
SIK1...6920	3.95111e-25	-0.341724	0.06	0.105	3.75656e-20	Endothelial	SIK1
TGFBR2...6921	6.60142e-25	-0.318724	0.693	0.692	6.27636e-20	Endothelial	TGFBR2
DNAJB1...6922	8.4502e-25	-0.341247	0.516	0.552	8.03411e-20	Endothelial	DNAJB1
CRYL1...6923	9.30697e-25	-0.272318	0.111	0.163	8.8487e-20	Endothelial	CRYL1
NUDCD1	9.67928e-25	-0.287323	0.123	0.175	9.20267e-20	Endothelial	NUDCD1
CDK11A...6925	1.31554e-24	-0.307905	0.101	0.151	1.25077e-19	Endothelial	CDK11A
SPOCK2...6926	1.57144e-24	0.266873	0.173	0.116	1.49407e-19	Endothelial	SPOCK2
PHF5A...6927	1.69809e-24	-0.301379	0.153	0.206	1.61448e-19	Endothelial	PHF5A
CPT1A...6928	2.57946e-24	0.356424	0.221	0.16	2.45245e-19	Endothelial	CPT1A
CD34	7.19202e-24	0.37942	0.726	0.622	6.83788e-19	Endothelial	CD34
CLDN5	1.1828e-23	0.281201	0.64	0.579	1.12456e-18	Endothelial	CLDN5
IL6...6931	1.33339e-23	-0.348383	0.075	0.122	1.26773e-18	Endothelial	IL6
ENY2...6932	2.27369e-23	-0.292011	0.533	0.55	2.16173e-18	Endothelial	ENY2
C19orf10...6933	3.13277e-23	-0.275438	0.06	0.104	2.97851e-18	Endothelial	C19orf10
SDR39U1...6934	3.14005e-23	-0.339613	0.117	0.165	2.98543e-18	Endothelial	SDR39U1
RARRES3...6935	3.38431e-23	-0.269217	0.132	0.185	3.21767e-18	Endothelial	RARRES3
MMP28...6936	3.73805e-23	-0.306198	0.111	0.16	3.55399e-18	Endothelial	MMP28
USP53...6937	5.38741e-23	-0.334171	0.118	0.166	5.12213e-18	Endothelial	USP53
ARHGEF3...6938	5.69877e-23	-0.349211	0.219	0.269	5.41816e-18	Endothelial	ARHGEF3
ODF3B...6939	7.31092e-23	-0.299167	0.115	0.166	6.95093e-18	Endothelial	ODF3B
NKTR...6940	9.67366e-23	-0.367843	0.436	0.461	9.19733e-18	Endothelial	NKTR
TOR3A...6941	1.11525e-22	-0.319442	0.111	0.158	1.06033e-17	Endothelial	TOR3A
ZBTB16...6942	1.58336e-22	-0.435217	0.27	0.31	1.50539e-17	Endothelial	ZBTB16
CCDC47...6943	1.60026e-22	-0.308396	0.322	0.36	1.52147e-17	Endothelial	CCDC47
MPHOSPH8...6944	1.62349e-22	-0.301223	0.384	0.419	1.54355e-17	Endothelial	MPHOSPH8
ELF1...6945	1.66047e-22	-0.329219	0.443	0.467	1.57871e-17	Endothelial	ELF1
TMEM14A...6946	1.67248e-22	-0.307098	0.17	0.22	1.59013e-17	Endothelial	TMEM14A
EDN1	2.89826e-22	-0.48462	0.153	0.208	2.75555e-17	Endothelial	EDN1
SRRM1...6948	3.93673e-22	-0.266646	0.48	0.498	3.74289e-17	Endothelial	SRRM1
UBXN1...6949	7.17185e-22	-0.281397	0.518	0.537	6.81871e-17	Endothelial	UBXN1
PTGDS...6950	1.10644e-21	-0.553235	0.143	0.195	1.05196e-16	Endothelial	PTGDS
FXYD6...6951	1.36634e-21	-0.344635	0.252	0.303	1.29906e-16	Endothelial	FXYD6
SLIRP...6952	1.47465e-21	-0.296894	0.385	0.425	1.40204e-16	Endothelial	SLIRP
ARF5...6953	1.60234e-21	-0.366538	0.349	0.377	1.52344e-16	Endothelial	ARF5
UBE2L6...6954	2.67241e-21	-0.362733	0.257	0.301	2.54082e-16	Endothelial	UBE2L6
TPBG	2.78298e-21	-0.280757	0.117	0.163	2.64595e-16	Endothelial	TPBG
EMP3...6956	1.35954e-20	0.304408	0.216	0.158	1.2926e-15	Endothelial	EMP3
ID2...6957	1.42299e-20	-0.555783	0.542	0.553	1.35292e-15	Endothelial	ID2
ERICH1...6958	1.96827e-20	-0.372211	0.248	0.291	1.87135e-15	Endothelial	ERICH1
MTRNR2L2...6959	4.14495e-20	-0.449197	0.06	0.1	3.94085e-15	Endothelial	MTRNR2L2
GIPC2	1.16539e-19	-0.267082	0.106	0.15	1.10801e-14	Endothelial	GIPC2
TEAD2...6961	1.18172e-19	-0.342801	0.165	0.207	1.12353e-14	Endothelial	TEAD2
CD109...6962	1.33196e-19	-0.315641	0.176	0.224	1.26638e-14	Endothelial	CD109
FBXO21...6963	1.5831e-19	-0.373166	0.184	0.227	1.50515e-14	Endothelial	FBXO21
SNCG...6964	1.68088e-19	-0.332656	0.393	0.429	1.59811e-14	Endothelial	SNCG
SPATA13...6965	2.9344e-19	-0.275839	0.098	0.14	2.78991e-14	Endothelial	SPATA13
CD320...6966	3.1899e-19	-0.357794	0.45	0.468	3.03283e-14	Endothelial	CD320
CTSH...6967	4.98721e-19	-0.389205	0.369	0.397	4.74164e-14	Endothelial	CTSH
NOP16	1.41123e-18	-0.29746	0.125	0.168	1.34174e-13	Endothelial	NOP16
CX3CL1...6969	1.42048e-18	0.296301	0.298	0.234	1.35054e-13	Endothelial	CX3CL1
TPRKB...6970	1.46298e-18	-0.386264	0.306	0.334	1.39095e-13	Endothelial	TPRKB
FKBP11...6971	3.50375e-18	-0.372816	0.156	0.197	3.33123e-13	Endothelial	FKBP11
DDX18...6972	3.83558e-18	-0.294312	0.401	0.425	3.64671e-13	Endothelial	DDX18
HAPLN3...6973	5.01459e-18	-0.251942	0.154	0.201	4.76767e-13	Endothelial	HAPLN3
STAT6...6974	5.57805e-18	-0.279991	0.146	0.19	5.30339e-13	Endothelial	STAT6
ASRGL1...6975	9.38843e-18	-0.296782	0.113	0.154	8.92614e-13	Endothelial	ASRGL1
RND3...6976	1.38069e-17	-0.325187	0.132	0.175	1.31271e-12	Endothelial	RND3
FAM110D	1.94852e-17	-0.353266	0.233	0.273	1.85257e-12	Endothelial	FAM110D
TPM1...6978	2.37129e-17	-0.34139	0.395	0.413	2.25453e-12	Endothelial	TPM1
HSD17B12...6979	2.48482e-17	-0.336656	0.337	0.365	2.36247e-12	Endothelial	HSD17B12
ITGB4	3.11425e-17	-0.298465	0.212	0.256	2.9609e-12	Endothelial	ITGB4
SNAI1...6981	3.34732e-17	-0.446776	0.244	0.277	3.1825e-12	Endothelial	SNAI1
STARD3	3.99479e-17	-0.340139	0.211	0.25	3.79808e-12	Endothelial	STARD3
ATOH8...6983	5.33505e-17	-0.30765	0.087	0.125	5.07235e-12	Endothelial	ATOH8
ANKRD10...6984	8.03121e-17	-0.344552	0.329	0.353	7.63576e-12	Endothelial	ANKRD10
FBL...6985	1.28451e-16	-0.29309	0.355	0.382	1.22126e-11	Endothelial	FBL
ELN...6986	1.45038e-16	0.348676	0.166	0.122	1.37897e-11	Endothelial	ELN
LY96...6987	1.56517e-16	-0.340656	0.255	0.294	1.4881e-11	Endothelial	LY96
SERTAD1...6988	4.58539e-16	-0.384473	0.575	0.568	4.35961e-11	Endothelial	SERTAD1
OS9...6989	5.04388e-16	-0.335509	0.385	0.4	4.79552e-11	Endothelial	OS9
MCTP1	1.05736e-15	-0.463016	0.276	0.309	1.0053e-10	Endothelial	MCTP1
WDR60...6991	1.08418e-15	-0.280702	0.183	0.223	1.0308e-10	Endothelial	WDR60
ARC...6992	1.31447e-15	-0.306317	0.09	0.126	1.24974e-10	Endothelial	ARC
SMAD1	1.84411e-15	-0.258502	0.256	0.295	1.75331e-10	Endothelial	SMAD1
PKM...6994	1.95525e-15	0.255903	0.622	0.532	1.85897e-10	Endothelial	PKM
BLOC1S1...6995	2.42918e-15	-0.271062	0.321	0.357	2.30957e-10	Endothelial	BLOC1S1
UAP1...6996	4.46811e-15	-0.360081	0.183	0.217	4.2481e-10	Endothelial	UAP1
ARL5A...6997	4.67657e-15	-0.349457	0.195	0.229	4.4463e-10	Endothelial	ARL5A
HINT2...6998	7.22807e-15	-0.261091	0.148	0.187	6.87216e-10	Endothelial	HINT2
RHOU...6999	7.34403e-15	-0.327623	0.155	0.192	6.98241e-10	Endothelial	RHOU
CALHM2...7000	7.99432e-15	-0.26747	0.19	0.228	7.60068e-10	Endothelial	CALHM2
NOB1	8.83733e-15	-0.302026	0.187	0.223	8.40218e-10	Endothelial	NOB1
USP36...7002	1.13568e-14	-0.31752	0.116	0.151	1.07976e-09	Endothelial	USP36
EPB41L4A	1.67837e-14	-0.294779	0.164	0.2	1.59572e-09	Endothelial	EPB41L4A
MAT2A...7004	1.92846e-14	-0.463967	0.321	0.343	1.83351e-09	Endothelial	MAT2A
SRSF3...7005	1.95147e-14	-0.263839	0.673	0.659	1.85538e-09	Endothelial	SRSF3
PPFIBP1...7006	2.28276e-14	-0.276376	0.483	0.483	2.17036e-09	Endothelial	PPFIBP1
PPP1R15A...7007	2.5228e-14	-0.380223	0.677	0.638	2.39858e-09	Endothelial	PPP1R15A
CPNE8	5.67546e-14	-0.285418	0.264	0.294	5.396e-09	Endothelial	CPNE8
INPP1...7009	9.43215e-14	-0.335768	0.295	0.319	8.96771e-09	Endothelial	INPP1
CHURC1...7010	1.09621e-13	-0.250859	0.398	0.411	1.04224e-08	Endothelial	CHURC1
MMRN1	1.24538e-13	-0.342155	0.162	0.197	1.18405e-08	Endothelial	MMRN1
MVP...7012	2.63239e-13	-0.283223	0.235	0.268	2.50277e-08	Endothelial	MVP
BIN3	2.87833e-13	-0.300056	0.116	0.148	2.7366e-08	Endothelial	BIN3
IGFBP2...7014	3.10277e-13	0.255873	0.45	0.398	2.94999e-08	Endothelial	IGFBP2
PKP4	3.63055e-13	-0.285303	0.369	0.386	3.45178e-08	Endothelial	PKP4
UPF2...7016	7.97104e-13	-0.371958	0.238	0.265	7.57855e-08	Endothelial	UPF2
POLR3GL...7017	8.40182e-13	-0.288061	0.237	0.268	7.98812e-08	Endothelial	POLR3GL
ACAP2...7018	8.61917e-13	-0.29339	0.345	0.362	8.19476e-08	Endothelial	ACAP2
CDK5RAP3...7019	1.18301e-12	-0.306897	0.178	0.21	1.12476e-07	Endothelial	CDK5RAP3
SNRPE...7020	1.4205e-12	-0.27757	0.42	0.433	1.35056e-07	Endothelial	SNRPE
UPF3A...7021	1.44453e-12	-0.377301	0.287	0.305	1.3734e-07	Endothelial	UPF3A
CD55...7022	1.55726e-12	-0.297745	0.413	0.426	1.48058e-07	Endothelial	CD55
RALGDS...7023	1.78313e-12	-0.356613	0.243	0.272	1.69533e-07	Endothelial	RALGDS
AFF1...7024	2.29126e-12	-0.354019	0.266	0.289	2.17844e-07	Endothelial	AFF1
RAI14...7025	2.44946e-12	-0.271273	0.405	0.413	2.32885e-07	Endothelial	RAI14
RSL24D1...7026	5.35365e-12	-0.318298	0.452	0.448	5.09004e-07	Endothelial	RSL24D1
PYURF...7027	6.50419e-12	-0.26779	0.478	0.48	6.18393e-07	Endothelial	PYURF
BDP1...7028	1.11749e-11	-0.250062	0.277	0.304	1.06247e-06	Endothelial	BDP1
TRIM22...7029	1.17923e-11	-0.262476	0.194	0.225	1.12116e-06	Endothelial	TRIM22
AHI1...7030	1.23221e-11	-0.280903	0.198	0.228	1.17153e-06	Endothelial	AHI1
ATRAID...7031	1.76218e-11	-0.270286	0.447	0.446	1.67541e-06	Endothelial	ATRAID
TRIP10...7032	2.95508e-11	-0.289154	0.167	0.198	2.80957e-06	Endothelial	TRIP10
XRN2...7033	3.25785e-11	-0.257508	0.39	0.395	3.09743e-06	Endothelial	XRN2
IFRD1...7034	3.50744e-11	-0.331169	0.334	0.348	3.33473e-06	Endothelial	IFRD1
DDT...7035	4.46799e-11	-0.250982	0.365	0.382	4.24798e-06	Endothelial	DDT
EPB41L4A-AS1...7036	4.61862e-11	-0.287985	0.232	0.26	4.3912e-06	Endothelial	EPB41L4A-AS1
NSRP1...7037	5.52734e-11	-0.308364	0.32	0.335	5.25518e-06	Endothelial	NSRP1
PBX1...7038	1.23816e-10	-0.301637	0.234	0.259	1.17719e-05	Endothelial	PBX1
RPGR	1.57829e-10	-0.330217	0.242	0.267	1.50057e-05	Endothelial	RPGR
AHR...7040	2.51619e-10	-0.272121	0.297	0.32	2.39229e-05	Endothelial	AHR
ADAMTS1...7041	5.32572e-10	-0.461132	0.512	0.51	5.06348e-05	Endothelial	ADAMTS1
NMRK1...7042	5.33525e-10	-0.261377	0.184	0.212	5.07254e-05	Endothelial	NMRK1
TBRG1...7043	5.43223e-10	-0.295282	0.218	0.241	5.16475e-05	Endothelial	TBRG1
MAN1A1...7044	7.22524e-10	-0.275906	0.182	0.209	6.86947e-05	Endothelial	MAN1A1
SORBS2...7045	1.02426e-09	-0.298349	0.238	0.265	9.73824e-05	Endothelial	SORBS2
SLC20A1...7046	1.50636e-09	-0.346434	0.247	0.268	0.000143218	Endothelial	SLC20A1
IFNGR1...7047	2.1105e-09	-0.269098	0.409	0.417	0.000200658	Endothelial	IFNGR1
ST6GAL1...7048	2.58529e-09	-0.260595	0.209	0.236	0.000245799	Endothelial	ST6GAL1
ARID5A...7049	4.2824e-09	-0.374072	0.314	0.327	0.000407153	Endothelial	ARID5A
CYTH1...7050	2.52992e-08	-0.299005	0.237	0.255	0.00240534	Endothelial	CYTH1
NR2F2...7051	9.03761e-08	0.263403	0.34	0.302	0.0085926	Endothelial	NR2F2
AKR1C3...7052	9.17047e-08	-0.337352	0.287	0.298	0.00871891	Endothelial	AKR1C3
MLKL...7053	2.26155e-07	-0.379719	0.265	0.277	0.0215019	Endothelial	MLKL
MYO5C	3.30323e-07	-0.2529	0.157	0.179	0.0314057	Endothelial	MYO5C
ADAMTS9	4.40155e-07	-0.313904	0.446	0.373	0.0418482	Endothelial	ADAMTS9
USP34...7056	4.98201e-07	-0.324805	0.263	0.273	0.047367	Endothelial	USP34
LDLR...7057	4.99918e-07	-0.312033	0.248	0.266	0.0475302	Endothelial	LDLR
ITPR1...7058	6.49986e-07	-0.309268	0.19	0.208	0.0617981	Endothelial	ITPR1
DNAJB4...7059	7.00616e-07	-0.265554	0.322	0.332	0.0666118	Endothelial	DNAJB4
C11orf96...7060	1.34779e-06	-0.375177	0.147	0.175	0.128142	Endothelial	C11orf96
TCEB1...7061	1.57093e-06	-0.28988	0.412	0.313	0.149358	Endothelial	TCEB1
VPS13C...7062	1.84918e-06	-0.295547	0.264	0.273	0.175813	Endothelial	VPS13C
UBE3A...7063	3.01296e-06	-0.287023	0.26	0.267	0.28646	Endothelial	UBE3A
ITPKC	3.04865e-06	-0.34207	0.198	0.214	0.289853	Endothelial	ITPKC
METTL12...7065	3.21351e-06	-0.290225	0.091	0.108	0.305527	Endothelial	METTL12
CCL2...7066	3.48735e-06	-0.431307	0.183	0.207	0.331564	Endothelial	CCL2
MED28...7067	3.57146e-06	-0.258316	0.246	0.257	0.33956	Endothelial	MED28
CHD9...7068	4.57709e-06	-0.295105	0.41	0.4	0.435172	Endothelial	CHD9
IRAK3...7069	7.04533e-06	-0.262093	0.193	0.209	0.669842	Endothelial	IRAK3
TMBIM4...7070	7.72449e-06	-0.264543	0.398	0.383	0.734414	Endothelial	TMBIM4
U2AF2...7071	9.4479e-06	-0.254049	0.175	0.191	0.898268	Endothelial	U2AF2
NOLC1...7072	1.27171e-05	-0.281845	0.237	0.247	1	Endothelial	NOLC1
BAG3...7073	1.85255e-05	-0.334204	0.457	0.438	1	Endothelial	BAG3
HOXD9	2.44008e-05	0.260187	0.262	0.234	1	Endothelial	HOXD9
ZNF593...7075	4.40711e-05	-0.288391	0.194	0.205	1	Endothelial	ZNF593
CEBPZ...7076	4.55098e-05	-0.252682	0.282	0.287	1	Endothelial	CEBPZ
CTGF...7077	4.88163e-05	-0.634674	0.314	0.257	1	Endothelial	CTGF
SELENON	5.73839e-05	0.38681	0.13	0.117	1	Endothelial	SELENON
HES1...7079	6.04558e-05	-0.412599	0.569	0.545	1	Endothelial	HES1
ARRDC3...7080	6.21194e-05	-0.311419	0.425	0.414	1	Endothelial	ARRDC3
INSIG1...7081	8.7263e-05	-0.364222	0.304	0.304	1	Endothelial	INSIG1
CERS2...7082	0.000165214	-0.254026	0.268	0.271	1	Endothelial	CERS2
SUMF2...7083	0.000200547	-0.265171	0.268	0.271	1	Endothelial	SUMF2
CAVIN1...7084	0.000334106	0.857577	0.268	0.283	1	Endothelial	CAVIN1
MYCBP2...7085	0.0012453	-0.25649	0.356	0.345	1	Endothelial	MYCBP2
NANS...7086	0.00178887	-0.284663	0.325	0.313	1	Endothelial	NANS
SPSB3...7087	0.00194881	-0.280059	0.255	0.253	1	Endothelial	SPSB3
TNFRSF10D	0.00241707	-0.365831	0.327	0.313	1	Endothelial	TNFRSF10D
SUN2...7089	0.00363395	-0.26981	0.239	0.24	1	Endothelial	SUN2
USP16...7090	0.00517757	-0.260833	0.233	0.234	1	Endothelial	USP16
UPP1...7091	0.00599287	-0.275642	0.446	0.428	1	Endothelial	UPP1
LINC00493...7092	0.00777305	-0.275803	0.266	0.219	1	Endothelial	LINC00493
HERC2...7093	0.00906177	-0.260021	0.279	0.273	1	Endothelial	HERC2
MTRNR2L12...7094	0.0103321	-0.348795	0.533	0.43	1	Endothelial	MTRNR2L12
PSAP...7095	0.0123346	0.330217	0.76	0.686	1	Endothelial	PSAP
SYNE1...7096	0.0144586	-0.29906	0.224	0.224	1	Endothelial	SYNE1
MKL2...7097	0.0181376	-0.435339	0.329	0.302	1	Endothelial	MKL2
XAF1...7098	0.0419201	-0.262558	0.367	0.347	1	Endothelial	XAF1
JCAD	0.0507231	0.316793	0.117	0.113	1	Endothelial	JCAD
LHFP...7100	0.315231	-0.327336	0.272	0.231	1	Endothelial	LHFP
NBEAL1...7101	0.32398	-0.350127	0.44	0.386	1	Endothelial	NBEAL1
EMP1...7102	0.445115	-0.284798	0.771	0.719	1	Endothelial	EMP1
MTRNR2L8...7103	0.792038	-0.775965	0.519	0.398	1	Endothelial	MTRNR2L8

## Sheet: CAFs
Table S4-2. Summary statistics in differential expression analysis between CAFs in CR and HS
	p_val	avg_log2FC	pct.1	pct.2	p_val_adj	cell_type	gene
PPAP2B...13908	0	-2.78565	0.021	0.458	0	CAFs	PPAP2B
TMSB10...13909	0	1.53615	0.961	0.863	0	CAFs	TMSB10
SCN7A	0	-2.11671	0.063	0.427	0	CAFs	SCN7A
COL3A1...13911	0	2.34274	0.927	0.634	0	CAFs	COL3A1
SPARCL1...13912	0	-2.56847	0.581	0.956	0	CAFs	SPARCL1
SPOCK3	0	-2.07061	0.032	0.432	0	CAFs	SPOCK3
GNB2L1...13914	0	-1.73617	0.164	0.723	0	CAFs	GNB2L1
TCF21...13915	0	-2.33132	0.156	0.579	0	CAFs	TCF21
COL1A2...13916	0	2.04888	0.969	0.83	0	CAFs	COL1A2
PAGE4	0	-3.5619	0.009	0.457	0	CAFs	PAGE4
CTHRC1...13918	0	2.60837	0.749	0.165	0	CAFs	CTHRC1
RORB...13919	0	-2.02073	0.051	0.444	0	CAFs	RORB
NNMT...13920	0	2.12307	0.791	0.242	0	CAFs	NNMT
IGF1...13921	0	-3.0745	0.241	0.775	0	CAFs	IGF1
COL1A1...13922	0	3.30513	0.939	0.624	0	CAFs	COL1A1
TMBIM4.1...13923	0	-1.4695	0	0.28	0	CAFs	TMBIM4.1
UQCR11.1...13924	0	-1.70177	0	0.304	0	CAFs	UQCR11.1
RACK1...13925	0	2.29689	0.764	0.185	0	CAFs	RACK1
CLUSTER...13926	1.16973e-302	4.17183	0.502	0	1.11213e-297	CAFs	CLUSTER
GPM6B...13927	4.01239e-301	-1.90875	0.144	0.537	3.81482e-296	CAFs	GPM6B
S100A11...13928	1.29038e-293	1.32788	0.92	0.636	1.22684e-288	CAFs	S100A11
THBS2	7.84703e-291	1.72472	0.665	0.152	7.46064e-286	CAFs	THBS2
NDUFB8.1...13930	3.90768e-289	-1.32453	0	0.252	3.71526e-284	CAFs	NDUFB8.1
POSTN...13931	1.65019e-288	3.55576	0.564	0.068	1.56893e-283	CAFs	POSTN
MARCKS...13932	2.09504e-283	1.68167	0.706	0.223	1.99188e-278	CAFs	MARCKS
TMEM66...13933	1.52107e-275	-1.69917	0.079	0.43	1.44617e-270	CAFs	TMEM66
PTN...13934	5.21284e-268	-1.53129	0.432	0.802	4.95616e-263	CAFs	PTN
IFI27...13935	3.85688e-256	2.35251	0.571	0.097	3.66697e-251	CAFs	IFI27
RNA28S5...13936	1.19732e-255	-3.2906	0	0.225	1.13837e-250	CAFs	RNA28S5
MSMB...13937	3.37758e-255	-1.70743	0.01	0.261	3.21127e-250	CAFs	MSMB
SPARC...13938	7.04887e-254	1.58549	0.923	0.773	6.70178e-249	CAFs	SPARC
NGFRAP1...13939	1.06077e-249	-1.66028	0.13	0.498	1.00854e-244	CAFs	NGFRAP1
ISL1...13940	1.20473e-249	-1.30474	0.045	0.342	1.1454e-244	CAFs	ISL1
CFD...13941	2.78353e-248	-1.894	0.282	0.662	2.64647e-243	CAFs	CFD
TPT1...13942	6.20382e-246	1.06139	0.983	0.958	5.89834e-241	CAFs	TPT1
S100A10...13943	2.13834e-244	1.58398	0.77	0.322	2.03305e-239	CAFs	S100A10
TCEAL9...13944	3.02097e-238	1.42601	0.575	0.125	2.87221e-233	CAFs	TCEAL9
COL5A2...13945	4.3046e-235	1.55038	0.707	0.271	4.09264e-230	CAFs	COL5A2
YBX1...13946	6.59749e-234	1.26342	0.804	0.427	6.27263e-229	CAFs	YBX1
INHBA...13947	3.75736e-230	1.70599	0.594	0.145	3.57235e-225	CAFs	INHBA
COPS9...13948	6.9131e-229	1.50241	0.52	0.101	6.5727e-224	CAFs	COPS9
MYDGF...13949	6.03471e-227	1.3803	0.597	0.159	5.73756e-222	CAFs	MYDGF
TIMP1...13950	1.30374e-223	1.81348	0.969	0.886	1.23954e-218	CAFs	TIMP1
PTGDS...13951	4.8518e-223	-2.39478	0.268	0.629	4.6129e-218	CAFs	PTGDS
PPP1R14B...13952	2.14207e-220	1.52705	0.501	0.084	2.0366e-215	CAFs	PPP1R14B
ALDH1A1...13953	1.90867e-219	-1.61968	0.195	0.537	1.81469e-214	CAFs	ALDH1A1
VCAN...13954	2.30389e-216	1.41673	0.784	0.357	2.19044e-211	CAFs	VCAN
PTMS...13955	1.10075e-212	1.20375	0.779	0.381	1.04655e-207	CAFs	PTMS
THY1...13956	3.96111e-211	1.39773	0.73	0.31	3.76606e-206	CAFs	THY1
BRI3...13957	4.2186e-209	1.26012	0.6	0.177	4.01087e-204	CAFs	BRI3
SF3B6...13958	1.15832e-208	1.17909	0.578	0.156	1.10129e-203	CAFs	SF3B6
FN1...13959	7.53931e-208	1.82147	0.866	0.607	7.16808e-203	CAFs	FN1
FXYD6...13960	2.93896e-206	-1.51824	0.272	0.591	2.79424e-201	CAFs	FXYD6
CTGF...13961	9.4504e-203	1.38235	0.737	0.297	8.98506e-198	CAFs	CTGF
BEX3...13962	1.50764e-202	1.27783	0.601	0.161	1.4334e-197	CAFs	BEX3
SNU13...13963	1.21292e-200	1.11342	0.591	0.172	1.1532e-195	CAFs	SNU13
SERF2...13964	5.35245e-199	0.914007	0.944	0.845	5.08889e-194	CAFs	SERF2
GPR124...13965	2.27707e-198	-1.38905	0.016	0.23	2.16495e-193	CAFs	GPR124
BGN...13966	4.05283e-193	1.01788	0.895	0.693	3.85327e-188	CAFs	BGN
MCRIP1...13967	2.41308e-192	1.11796	0.466	0.079	2.29426e-187	CAFs	MCRIP1
ITGBL1...13968	3.24255e-190	1.61484	0.458	0.069	3.08289e-185	CAFs	ITGBL1
HES4...13969	2.66704e-183	1.26352	0.46	0.079	2.53572e-178	CAFs	HES4
MATN2...13970	3.06407e-183	-1.97866	0.281	0.568	2.9132e-178	CAFs	MATN2
PDLIM2...13971	3.79917e-183	1.09026	0.706	0.334	3.6121e-178	CAFs	PDLIM2
C19ORF43...13972	7.23181e-183	1.3371	0.342	0	6.87572e-178	CAFs	C19ORF43
OSR2...13973	1.75674e-182	-1.65074	0.146	0.439	1.67023e-177	CAFs	OSR2
RAC1...13974	5.30602e-181	0.964223	0.774	0.413	5.04475e-176	CAFs	RAC1
IER3IP1.1...13975	4.60673e-179	-0.856769	0	0.16	4.3799e-174	CAFs	IER3IP1.1
SNHG29...13976	1.90504e-178	-1.27332	0	0.159	1.81124e-173	CAFs	SNHG29
C14ORF166...13977	3.18119e-178	1.34777	0.335	0	3.02455e-173	CAFs	C14ORF166
PPIC...13978	1.07385e-177	1.07064	0.702	0.326	1.02098e-172	CAFs	PPIC
PSAP...13979	2.3257e-176	-1.04556	0.821	0.856	2.21119e-171	CAFs	PSAP
CD63...13980	2.95051e-176	0.750203	0.961	0.882	2.80523e-171	CAFs	CD63
SRD5A2	2.9979e-175	-1.06752	0.006	0.177	2.85028e-170	CAFs	SRD5A2
EVA1B...13982	5.67936e-175	1.13564	0.538	0.153	5.39971e-170	CAFs	EVA1B
FAP	8.46683e-175	1.03612	0.523	0.131	8.04992e-170	CAFs	FAP
ISG15...13984	1.00973e-174	1.48352	0.548	0.151	9.60014e-170	CAFs	ISG15
CRISPLD2...13985	9.20068e-174	-1.9099	0.451	0.679	8.74764e-169	CAFs	CRISPLD2
MYL12A...13986	3.1528e-173	1.11611	0.833	0.573	2.99755e-168	CAFs	MYL12A
LINC00478	1.24557e-172	-1.10728	0.019	0.216	1.18424e-167	CAFs	LINC00478
SEPTIN7...13988	7.80176e-170	-0.818494	0	0.152	7.4176e-165	CAFs	SEPTIN7
ALDH1A2	1.14362e-169	-1.08442	0.011	0.19	1.08731e-164	CAFs	ALDH1A2
ADIRF...13990	4.50623e-169	-1.23649	0.413	0.712	4.28434e-164	CAFs	ADIRF
TAGLN...13991	2.50823e-168	1.56974	0.834	0.537	2.38472e-163	CAFs	TAGLN
INAFM1...13992	5.37529e-168	1.02728	0.453	0.091	5.11061e-163	CAFs	INAFM1
MIR4435-2HG...13993	2.16169e-167	1.01966	0.406	0.054	2.05525e-162	CAFs	MIR4435-2HG
DLL1	1.07779e-166	-1.05258	0.023	0.222	1.02472e-161	CAFs	DLL1
BASP1...13995	1.20843e-166	1.15883	0.43	0.074	1.14892e-161	CAFs	BASP1
UQCR11...13996	6.57424e-165	1.18063	0.57	0.195	6.25053e-160	CAFs	UQCR11
PPAP2A...13997	2.77098e-164	-1.22782	0.033	0.241	2.63453e-159	CAFs	PPAP2A
IGFBP7...13998	2.42608e-162	1.29873	0.94	0.82	2.30662e-157	CAFs	IGFBP7
NORAD...13999	3.39945e-162	1.05696	0.488	0.122	3.23206e-157	CAFs	NORAD
NTM...14000	3.77466e-162	1.16475	0.383	0.044	3.5888e-157	CAFs	NTM
LTBP4	1.4676e-161	-1.50263	0.551	0.726	1.39534e-156	CAFs	LTBP4
METTL26...14002	5.10281e-161	0.990157	0.453	0.101	4.85155e-156	CAFs	METTL26
FAM178A	6.52131e-161	-1.09314	0.02	0.208	6.20021e-156	CAFs	FAM178A
C14ORF2...14004	3.07466e-160	1.24588	0.308	0	2.92327e-155	CAFs	C14ORF2
NDRG2...14005	5.57075e-160	-1.27996	0.208	0.491	5.29645e-155	CAFs	NDRG2
WBP5...14006	8.64745e-158	-1.33178	0.114	0.384	8.22165e-153	CAFs	WBP5
APOE...14007	4.34365e-156	2.28153	0.528	0.155	4.12976e-151	CAFs	APOE
COL5A1...14008	1.37502e-155	1.23356	0.669	0.302	1.30731e-150	CAFs	COL5A1
FAM107A...14009	9.70304e-154	-1.05005	0.047	0.263	9.22526e-149	CAFs	FAM107A
MYL6...14010	1.91645e-153	0.80678	0.943	0.862	1.82208e-148	CAFs	MYL6
VIM...14011	2.21438e-153	0.78528	0.985	0.945	2.10535e-148	CAFs	VIM
GAS5...14012	2.31386e-153	-0.726311	0.008	0.169	2.19993e-148	CAFs	GAS5
NDUFB8...14013	4.03537e-152	0.921765	0.534	0.168	3.83667e-147	CAFs	NDUFB8
COL4A1...14014	9.69607e-152	1.50419	0.661	0.327	9.21864e-147	CAFs	COL4A1
C19ORF70...14015	2.74158e-150	1.11102	0.295	0.002	2.60659e-145	CAFs	C19ORF70
SEPTIN2...14016	2.79284e-150	-0.617931	0	0.135	2.65532e-145	CAFs	SEPTIN2
CCN2	2.79284e-150	-2.34619	0	0.135	2.65532e-145	CAFs	CCN2
LINC00657...14018	3.06402e-150	-1.36325	0.096	0.344	2.91315e-145	CAFs	LINC00657
C1orf63...14019	3.89661e-149	-1.25643	0.079	0.322	3.70474e-144	CAFs	C1orf63
CCN1...14020	4.59339e-149	-2.35514	0	0.134	4.36721e-144	CAFs	CCN1
COL11A1	1.47205e-148	1.43223	0.318	0.017	1.39957e-143	CAFs	COL11A1
SMOC1	1.59853e-148	-1.13152	0.01	0.17	1.51982e-143	CAFs	SMOC1
AP2S1...14023	5.19083e-146	0.882735	0.667	0.313	4.93524e-141	CAFs	AP2S1
SRM...14024	9.24941e-146	0.992137	0.478	0.136	8.79397e-141	CAFs	SRM
SNHG5...14025	7.09521e-145	-0.712173	0.013	0.178	6.74584e-140	CAFs	SNHG5
FAIM2	1.62901e-144	-0.993597	0.049	0.257	1.5488e-139	CAFs	FAIM2
NOTCH3	3.68763e-144	0.812077	0.435	0.087	3.50605e-139	CAFs	NOTCH3
PRDX4...14028	1.2611e-143	0.958694	0.636	0.289	1.19901e-138	CAFs	PRDX4
PRELID1...14029	6.60693e-143	0.853733	0.626	0.265	6.2816e-138	CAFs	PRELID1
C8ORF59...14030	3.04389e-142	0.955066	0.283	0.002	2.89401e-137	CAFs	C8ORF59
PAMR1	4.05e-142	-1.38967	0.104	0.346	3.85058e-137	CAFs	PAMR1
MICOS10...14032	3.54434e-141	-0.544704	0	0.127	3.36982e-136	CAFs	MICOS10
PID1	5.17573e-141	-1.06665	0.116	0.366	4.92088e-136	CAFs	PID1
LTBP2	8.07353e-141	0.863011	0.554	0.181	7.67599e-136	CAFs	LTBP2
NHP2L1...14035	1.04282e-140	-1.12999	0.076	0.307	9.9147e-136	CAFs	NHP2L1
C7ORF73...14036	5.9453e-140	0.886245	0.275	0	5.65255e-135	CAFs	C7ORF73
MAP2K2...14037	1.62184e-139	0.876021	0.464	0.127	1.54198e-134	CAFs	MAP2K2
PSMA2.1...14038	2.32002e-139	-0.700125	0	0.125	2.20578e-134	CAFs	PSMA2.1
RASD1...14039	2.63223e-139	-1.81031	0.156	0.409	2.50262e-134	CAFs	RASD1
C8orf4...14040	1.41331e-138	-1.2258	0.013	0.167	1.34372e-133	CAFs	C8orf4
ARPC3...14041	2.11165e-138	0.920364	0.713	0.403	2.00767e-133	CAFs	ARPC3
FOS...14042	3.69055e-138	-1.46662	0.828	0.869	3.50882e-133	CAFs	FOS
MRPL57...14043	5.57027e-138	0.874758	0.46	0.129	5.29599e-133	CAFs	MRPL57
GATA2...14044	1.4979e-137	-1.13657	0.07	0.287	1.42414e-132	CAFs	GATA2
IGKC...14045	1.58793e-137	1.81825	0.28	0.004	1.50974e-132	CAFs	IGKC
LPHN2	2.35868e-136	-1.13742	0.012	0.164	2.24254e-131	CAFs	LPHN2
ANKH	3.53298e-136	0.974199	0.486	0.145	3.35901e-131	CAFs	ANKH
C6ORF48...14048	4.1849e-134	0.968898	0.267	0.001	3.97883e-129	CAFs	C6ORF48
ARL4C...14049	2.83217e-133	1.03793	0.402	0.087	2.69271e-128	CAFs	ARL4C
FZD10-AS1	9.0778e-133	-0.606226	0.003	0.134	8.63081e-128	CAFs	FZD10-AS1
TNFAIP6...14051	1.527e-132	0.941152	0.401	0.086	1.45181e-127	CAFs	TNFAIP6
C19ORF60...14052	1.53504e-132	0.818859	0.263	0	1.45946e-127	CAFs	C19ORF60
RCN3...14053	1.76039e-132	0.922907	0.624	0.281	1.67371e-127	CAFs	RCN3
RPRM	3.45764e-132	-0.930588	0.025	0.196	3.28739e-127	CAFs	RPRM
KDELR3...14055	6.12643e-131	0.842308	0.416	0.1	5.82477e-126	CAFs	KDELR3
RBIS...14056	6.59423e-131	-0.415892	0	0.118	6.26953e-126	CAFs	RBIS
SPATS2L...14057	1.18877e-130	0.822499	0.665	0.325	1.13023e-125	CAFs	SPATS2L
PHLDA2...14058	1.35737e-130	0.919988	0.437	0.113	1.29053e-125	CAFs	PHLDA2
SNHG6...14059	2.1745e-130	-0.591555	0.007	0.145	2.06743e-125	CAFs	SNHG6
FAM153B...14060	5.10009e-130	-0.882641	0.007	0.141	4.84897e-125	CAFs	FAM153B
EPHA7	5.14161e-130	-1.28544	0.025	0.191	4.88844e-125	CAFs	EPHA7
FNDC1	2.73005e-128	0.921779	0.294	0.02	2.59562e-123	CAFs	FNDC1
C11ORF31...14063	2.81661e-128	0.827802	0.256	0	2.67792e-123	CAFs	C11ORF31
U2AF1...14064	4.14569e-128	-1.07261	0.096	0.324	3.94156e-123	CAFs	U2AF1
MYL12B...14065	6.38145e-128	0.83762	0.846	0.632	6.06723e-123	CAFs	MYL12B
RSRP1...14066	1.42789e-127	0.781619	0.508	0.165	1.35758e-122	CAFs	RSRP1
CIRBP...14067	3.5263e-126	-0.956746	0.814	0.833	3.35267e-121	CAFs	CIRBP
SEPTIN11	4.31047e-126	-0.525916	0	0.113	4.09822e-121	CAFs	SEPTIN11
ID4...14069	8.16834e-126	1.17235	0.414	0.103	7.76613e-121	CAFs	ID4
CLIC1...14070	2.04599e-125	0.806867	0.771	0.468	1.94525e-120	CAFs	CLIC1
SEPP1...14071	2.74988e-125	-1.05669	0.309	0.566	2.61447e-120	CAFs	SEPP1
GAPDH...14072	2.89539e-125	0.823198	0.914	0.812	2.75282e-120	CAFs	GAPDH
PRNP...14073	1.30897e-124	-1.24418	0.435	0.61	1.24452e-119	CAFs	PRNP
METRN...14074	7.55049e-124	0.821259	0.312	0.036	7.1787e-119	CAFs	METRN
TUG1...14075	2.86162e-123	-0.991243	0.049	0.239	2.72071e-118	CAFs	TUG1
AOPEP...14076	4.35009e-123	-0.37756	0	0.111	4.1359e-118	CAFs	AOPEP
TOMM6...14077	4.3501e-123	-0.400043	0	0.111	4.1359e-118	CAFs	TOMM6
JUN...14078	1.49752e-122	-1.49645	0.817	0.845	1.42378e-117	CAFs	JUN
CTSZ...14079	5.57627e-122	0.924535	0.527	0.206	5.3017e-117	CAFs	CTSZ
SARAF...14080	9.87915e-122	0.658806	0.585	0.206	9.3927e-117	CAFs	SARAF
TMEM160...14081	1.8489e-121	0.72238	0.385	0.085	1.75786e-116	CAFs	TMEM160
RP11-553L6.5...14082	2.17298e-121	-0.930361	0.036	0.209	2.06598e-116	CAFs	RP11-553L6.5
ARPC2...14083	3.65773e-121	0.748953	0.789	0.537	3.47762e-116	CAFs	ARPC2
ARPC1B...14084	3.90905e-121	0.952733	0.606	0.288	3.71657e-116	CAFs	ARPC1B
COPZ2...14085	5.11876e-121	0.93381	0.449	0.141	4.86671e-116	CAFs	COPZ2
MFAP5	9.01156e-121	1.46763	0.328	0.047	8.56783e-116	CAFs	MFAP5
SPHK1	1.47296e-120	0.749719	0.335	0.054	1.40043e-115	CAFs	SPHK1
COL12A1	3.47789e-120	0.890453	0.5	0.17	3.30664e-115	CAFs	COL12A1
TLE5...14089	4.3467e-120	-0.454132	0	0.108	4.13267e-115	CAFs	TLE5
LSAMP	1.05818e-119	-1.22003	0.103	0.32	1.00608e-114	CAFs	LSAMP
EEF1G...14091	9.4491e-119	-1.03932	0.024	0.178	8.98382e-114	CAFs	EEF1G
FTH1...14092	1.85463e-118	0.776085	0.959	0.904	1.76331e-113	CAFs	FTH1
ALDH1A3	2.16712e-118	-1.6082	0.307	0.523	2.06041e-113	CAFs	ALDH1A3
COL4A2...14094	2.87315e-118	1.22057	0.685	0.397	2.73168e-113	CAFs	COL4A2
LINC00152...14095	4.23148e-118	0.943451	0.38	0.085	4.02312e-113	CAFs	LINC00152
CALM1...14096	4.70397e-118	0.767605	0.867	0.679	4.47235e-113	CAFs	CALM1
OLFML2B...14097	1.30893e-117	1.00111	0.459	0.145	1.24448e-112	CAFs	OLFML2B
FAM173A...14098	1.51993e-117	0.583428	0.307	0.036	1.44509e-112	CAFs	FAM173A
NRP2...14099	1.60301e-117	0.723245	0.372	0.076	1.52408e-112	CAFs	NRP2
ANO4	1.69693e-117	-0.719105	0.014	0.151	1.61337e-112	CAFs	ANO4
ID3...14101	1.83729e-117	0.802096	0.777	0.467	1.74682e-112	CAFs	ID3
FAAP20...14102	4.50485e-117	0.774092	0.447	0.141	4.28303e-112	CAFs	FAAP20
COL10A1	5.16155e-117	1.60354	0.31	0.039	4.9074e-112	CAFs	COL10A1
TPM1...14104	5.99945e-117	1.22352	0.831	0.635	5.70404e-112	CAFs	TPM1
SULF2...14105	2.7195e-116	0.7684	0.343	0.06	2.5856e-111	CAFs	SULF2
RABAC1...14106	7.52114e-116	0.735001	0.804	0.542	7.1508e-111	CAFs	RABAC1
MATR3.1...14107	1.17566e-115	-0.394902	0.004	0.119	1.11777e-110	CAFs	MATR3.1
SOCS2...14108	1.92826e-115	-1.0839	0.131	0.351	1.83331e-110	CAFs	SOCS2
C17ORF89...14109	2.81925e-115	0.744986	0.233	0	2.68043e-110	CAFs	C17ORF89
SH3BGRL3...14110	7.75939e-115	0.878805	0.751	0.477	7.37731e-110	CAFs	SH3BGRL3
CIAO2B...14111	1.06346e-114	-0.356337	0	0.103	1.01109e-109	CAFs	CIAO2B
DPT	1.25485e-114	-1.08227	0.16	0.407	1.19307e-109	CAFs	DPT
MLTK...14113	1.47433e-114	-0.902221	0.029	0.186	1.40173e-109	CAFs	MLTK
DACH1	1.80368e-114	-0.86476	0.032	0.193	1.71487e-109	CAFs	DACH1
CA4...14115	3.94703e-114	-0.916539	0.001	0.107	3.75268e-109	CAFs	CA4
PHLDA3...14116	7.24404e-114	0.798152	0.472	0.157	6.88734e-109	CAFs	PHLDA3
RP11-572C15.6	1.4685e-113	-1.13138	0.023	0.172	1.39619e-108	CAFs	RP11-572C15.6
TYMP...14118	2.28283e-113	0.751243	0.426	0.124	2.17042e-108	CAFs	TYMP
TMEM35B...14119	8.97364e-113	-0.336511	0	0.103	8.53178e-108	CAFs	TMEM35B
COL6A3...14120	2.51511e-112	0.783759	0.811	0.526	2.39127e-107	CAFs	COL6A3
COTL1...14121	3.21782e-112	0.757183	0.366	0.085	3.05937e-107	CAFs	COTL1
CFI...14122	6.39218e-112	0.766385	0.314	0.047	6.07743e-107	CAFs	CFI
C19orf43...14123	8.84015e-112	-1.02347	0.122	0.349	8.40486e-107	CAFs	C19orf43
CRIP2...14124	7.85954e-111	0.771399	0.473	0.155	7.47253e-106	CAFs	CRIP2
MKX	5.66948e-110	-0.937986	0.047	0.218	5.39032e-105	CAFs	MKX
CNTN1	8.82563e-110	-1.16834	0.054	0.23	8.39105e-105	CAFs	CNTN1
CTSC...14127	1.51813e-109	0.986334	0.545	0.236	1.44338e-104	CAFs	CTSC
LRRC32...14128	5.1955e-109	0.781682	0.357	0.08	4.93967e-104	CAFs	LRRC32
TSPO...14129	2.14762e-108	0.771429	0.677	0.374	2.04187e-103	CAFs	TSPO
OSTC...14130	2.71076e-108	0.835286	0.697	0.424	2.57729e-103	CAFs	OSTC
ECHDC2...14131	6.13439e-108	-1.18178	0.238	0.454	5.83233e-103	CAFs	ECHDC2
ATOX1...14132	8.93734e-108	0.684039	0.631	0.315	8.49726e-103	CAFs	ATOX1
DSTN...14133	9.15383e-108	0.678708	0.876	0.704	8.7031e-103	CAFs	DSTN
FAM89B...14134	1.32044e-106	0.651769	0.329	0.064	1.25542e-101	CAFs	FAM89B
KCNE4...14135	4.17968e-106	0.819334	0.312	0.054	3.97387e-101	CAFs	KCNE4
KDELR2...14136	1.13276e-105	0.764403	0.715	0.436	1.07698e-100	CAFs	KDELR2
CISD1...14137	1.20389e-105	0.694412	0.468	0.164	1.14461e-100	CAFs	CISD1
TPM2...14138	1.297e-105	1.21409	0.825	0.648	1.23313e-100	CAFs	TPM2
C1ORF123...14139	1.35412e-105	0.624905	0.219	0.002	1.28744e-100	CAFs	C1ORF123
UBE2M...14140	2.6626e-105	0.699363	0.359	0.089	2.53149e-100	CAFs	UBE2M
LINC01420...14141	1.47326e-104	0.637571	0.264	0.024	1.40072e-99	CAFs	LINC01420
HOXA13...14142	8.30996e-104	-0.79223	0.028	0.175	7.90078e-99	CAFs	HOXA13
EEF1B2...14143	1.17557e-103	0.725695	0.842	0.62	1.11768e-98	CAFs	EEF1B2
NME1...14144	1.46527e-103	0.643929	0.476	0.173	1.39312e-98	CAFs	NME1
IFNGR2...14145	1.58213e-103	0.656794	0.402	0.118	1.50423e-98	CAFs	IFNGR2
KRT10...14146	1.76076e-103	0.716435	0.641	0.322	1.67406e-98	CAFs	KRT10
TXNL4A...14147	1.95452e-103	0.638431	0.426	0.134	1.85828e-98	CAFs	TXNL4A
JUND...14148	4.08713e-103	0.797929	0.772	0.47	3.88588e-98	CAFs	JUND
CEBPB...14149	5.37708e-103	0.780729	0.566	0.243	5.11231e-98	CAFs	CEBPB
SETD5-AS1...14150	1.62454e-102	-0.973132	0.033	0.184	1.54454e-97	CAFs	SETD5-AS1
CDH11...14151	4.33797e-102	0.682215	0.649	0.332	4.12437e-97	CAFs	CDH11
HIKESHI...14152	4.78592e-102	0.611435	0.318	0.064	4.55026e-97	CAFs	HIKESHI
IFI27L2...14153	6.03486e-102	0.552638	0.604	0.27	5.7377e-97	CAFs	IFI27L2
ATG101...14154	6.04111e-102	0.574426	0.357	0.087	5.74364e-97	CAFs	ATG101
MMP2...14155	8.63765e-102	-0.669333	0.501	0.691	8.21233e-97	CAFs	MMP2
ADAMTS2	2.55867e-101	0.698674	0.389	0.113	2.43268e-96	CAFs	ADAMTS2
C9ORF3...14157	3.03376e-101	0.692275	0.212	0.002	2.88438e-96	CAFs	C9ORF3
C14orf2...14158	3.613e-101	-0.968935	0.148	0.38	3.4351e-96	CAFs	C14orf2
SULF1...14159	5.15995e-101	0.817479	0.619	0.309	4.90587e-96	CAFs	SULF1
C19orf60...14160	7.14946e-101	-1.01879	0.086	0.276	6.79742e-96	CAFs	C19orf60
AC090498.1...14161	1.90583e-100	0.945744	0.297	0.048	1.81199e-95	CAFs	AC090498.1
GPX8...14162	2.61875e-100	0.659864	0.535	0.227	2.4898e-95	CAFs	GPX8
EIF2S2...14163	3.41805e-100	0.660147	0.58	0.269	3.24975e-95	CAFs	EIF2S2
LAMP5	6.65007e-100	1.31582	0.276	0.04	6.32262e-95	CAFs	LAMP5
LMCD1...14165	7.45107e-100	0.747296	0.367	0.097	7.08418e-95	CAFs	LMCD1
VMP1...14166	1.00789e-99	0.721812	0.692	0.373	9.58258e-95	CAFs	VMP1
LDHA...14167	1.69745e-99	0.746055	0.781	0.515	1.61387e-94	CAFs	LDHA
LOXL2...14168	1.98445e-99	0.894732	0.336	0.079	1.88673e-94	CAFs	LOXL2
LSM8...14169	2.34854e-99	0.623866	0.37	0.104	2.2329e-94	CAFs	LSM8
MMP11...14170	3.03905e-99	1.17701	0.301	0.053	2.88941e-94	CAFs	MMP11
F2R...14171	7.19271e-99	0.793397	0.481	0.185	6.83854e-94	CAFs	F2R
NELL2...14172	2.74981e-98	-0.857912	0.014	0.134	2.61441e-93	CAFs	NELL2
POMP...14173	7.08794e-98	0.681186	0.696	0.394	6.73893e-93	CAFs	POMP
MDFIC...14174	9.16031e-98	0.536503	0.269	0.036	8.70926e-93	CAFs	MDFIC
PCDH9	1.00881e-97	-1.06789	0.073	0.25	9.59132e-93	CAFs	PCDH9
P4HB...14176	1.0366e-97	0.736651	0.745	0.478	9.85558e-93	CAFs	P4HB
PSMA7...14177	1.89646e-97	0.664886	0.762	0.529	1.80308e-92	CAFs	PSMA7
CCDC102B...14178	3.14885e-97	1.06075	0.262	0.034	2.9938e-92	CAFs	CCDC102B
CNBP...14179	4.66243e-97	-0.862169	0.669	0.705	4.43286e-92	CAFs	CNBP
RP4-614C10.2...14180	4.8166e-97	0.655021	0.201	0	4.57943e-92	CAFs	RP4-614C10.2
RNASE4...14181	5.02381e-97	-0.532465	0.023	0.157	4.77643e-92	CAFs	RNASE4
TBX3...14182	6.23065e-97	-1.15329	0.197	0.407	5.92386e-92	CAFs	TBX3
SRSF9...14183	6.71785e-97	0.782537	0.515	0.225	6.38707e-92	CAFs	SRSF9
C19ORF24...14184	9.46499e-97	0.585006	0.204	0.002	8.99893e-92	CAFs	C19ORF24
LAMTOR2...14185	1.89598e-96	0.52091	0.489	0.183	1.80262e-91	CAFs	LAMTOR2
S100A16...14186	2.15365e-95	0.680786	0.54	0.239	2.0476e-90	CAFs	S100A16
PYCR1	5.01229e-95	0.601674	0.305	0.061	4.76548e-90	CAFs	PYCR1
OIP5-AS1...14188	1.43241e-94	-0.513518	0.008	0.115	1.36187e-89	CAFs	OIP5-AS1
LGALS1...14189	3.01188e-94	0.800973	0.94	0.907	2.86357e-89	CAFs	LGALS1
PHPT1...14190	3.02084e-94	0.689325	0.734	0.466	2.87209e-89	CAFs	PHPT1
GALNT1...14191	2.22636e-93	0.551102	0.365	0.098	2.11673e-88	CAFs	GALNT1
SDF2L1...14192	2.28752e-93	0.592824	0.402	0.127	2.17488e-88	CAFs	SDF2L1
PTPLAD1	3.48305e-93	-0.812045	0.039	0.185	3.31154e-88	CAFs	PTPLAD1
TXNDC17...14194	4.82737e-93	0.612381	0.469	0.181	4.58967e-88	CAFs	TXNDC17
C1ORF122...14195	7.451e-93	0.959387	0.296	0.069	7.08411e-88	CAFs	C1ORF122
FOXC2...14196	9.65782e-93	0.586656	0.207	0.007	9.18227e-88	CAFs	FOXC2
NECTIN2...14197	1.47823e-92	0.624493	0.349	0.094	1.40544e-87	CAFs	NECTIN2
TMEM263...14198	1.80415e-92	0.617485	0.337	0.089	1.71532e-87	CAFs	TMEM263
TNFRSF12A...14199	2.65477e-92	0.627687	0.499	0.199	2.52405e-87	CAFs	TNFRSF12A
NAA38...14200	2.91448e-92	0.627762	0.564	0.264	2.77097e-87	CAFs	NAA38
ITGB1...14201	3.20505e-92	0.85246	0.819	0.626	3.04724e-87	CAFs	ITGB1
LY96...14202	3.47737e-92	0.53766	0.269	0.042	3.30615e-87	CAFs	LY96
MATR3...14203	5.52107e-92	-1.12216	0.123	0.316	5.24921e-87	CAFs	MATR3
BORCS7...14204	1.10303e-91	0.564353	0.362	0.105	1.04872e-86	CAFs	BORCS7
IFITM3...14205	1.15023e-91	0.6385	0.935	0.848	1.09359e-86	CAFs	IFITM3
C10orf118	1.68086e-91	-0.71761	0.025	0.155	1.59809e-86	CAFs	C10orf118
TWIST1...14207	1.83994e-91	0.719746	0.323	0.078	1.74934e-86	CAFs	TWIST1
SUGCT	1.93394e-91	0.878659	0.241	0.027	1.83872e-86	CAFs	SUGCT
TRPC4	2.59219e-91	-0.699543	0.032	0.17	2.46455e-86	CAFs	TRPC4
PRRX2...14210	4.85571e-91	0.638958	0.332	0.086	4.61662e-86	CAFs	PRRX2
PRSS23...14211	2.0048e-90	0.918048	0.576	0.294	1.90609e-85	CAFs	PRSS23
PXDN...14212	5.49554e-90	0.590763	0.4	0.125	5.22494e-85	CAFs	PXDN
NDUFS6...14213	7.0658e-90	0.627494	0.635	0.34	6.71788e-85	CAFs	NDUFS6
PGM5...14214	8.07707e-90	-0.688497	0.022	0.146	7.67935e-85	CAFs	PGM5
C1orf86...14215	2.95492e-89	-0.882643	0.048	0.199	2.80942e-84	CAFs	C1orf86
BOLA2B...14216	3.11899e-89	0.5591	0.207	0.01	2.96541e-84	CAFs	BOLA2B
LINC00910...14217	5.29839e-89	-1.0501	0.02	0.141	5.03749e-84	CAFs	LINC00910
MRPL41...14218	6.80276e-89	0.58037	0.594	0.292	6.46779e-84	CAFs	MRPL41
SF3B14...14219	8.09901e-89	-0.885415	0.076	0.25	7.70021e-84	CAFs	SF3B14
CALD1...14220	9.29483e-89	0.790704	0.937	0.907	8.83716e-84	CAFs	CALD1
MGP...14221	2.7805e-88	1.07965	0.942	0.896	2.64359e-83	CAFs	MGP
ABCA8	5.35699e-88	-1.3647	0.264	0.456	5.09321e-83	CAFs	ABCA8
ASPSCR1...14223	9.06786e-88	0.71775	0.327	0.085	8.62135e-83	CAFs	ASPSCR1
CDC42EP5...14224	1.03615e-87	0.646673	0.336	0.093	9.85129e-83	CAFs	CDC42EP5
CST1...14225	1.19975e-87	2.91777	0.218	0.019	1.14067e-82	CAFs	CST1
C9ORF142...14226	1.22005e-87	0.524287	0.183	0	1.15998e-82	CAFs	C9ORF142
GSTM5	1.24273e-87	-1.03726	0.143	0.33	1.18154e-82	CAFs	GSTM5
F10...14228	1.705e-87	-1.0117	0.13	0.318	1.62105e-82	CAFs	F10
TPGS1...14229	1.77564e-87	0.543102	0.32	0.081	1.68821e-82	CAFs	TPGS1
SNHG25...14230	1.78219e-87	0.629083	0.238	0.029	1.69444e-82	CAFs	SNHG25
C11ORF96...14231	1.84363e-87	0.583991	0.37	0.111	1.75285e-82	CAFs	C11ORF96
CPED1...14232	2.2491e-87	-1.12935	0.19	0.382	2.13835e-82	CAFs	CPED1
ASPN...14233	4.30522e-87	0.971027	0.486	0.206	4.09323e-82	CAFs	ASPN
LOX	4.52066e-87	0.700853	0.342	0.098	4.29807e-82	CAFs	LOX
IKBIP...14235	5.61093e-87	0.591856	0.391	0.132	5.33465e-82	CAFs	IKBIP
COX7B...14236	9.97864e-87	0.619361	0.672	0.378	9.48729e-82	CAFs	COX7B
GUK1...14237	1.14497e-86	0.617635	0.785	0.583	1.08859e-81	CAFs	GUK1
C4ORF48...14238	1.23314e-86	0.93284	0.283	0.065	1.17242e-81	CAFs	C4ORF48
KLF6...14239	1.48065e-86	0.863502	0.663	0.387	1.40775e-81	CAFs	KLF6
P3H4...14240	1.82889e-86	0.529828	0.264	0.047	1.73884e-81	CAFs	P3H4
UQCRB...14241	2.70956e-86	0.618444	0.806	0.593	2.57614e-81	CAFs	UQCRB
GNAS...14242	3.38271e-86	0.601996	0.83	0.572	3.21614e-81	CAFs	GNAS
CTDNEP1...14243	3.91046e-86	0.455481	0.371	0.112	3.71791e-81	CAFs	CTDNEP1
PGLS...14244	3.12432e-85	0.550287	0.582	0.286	2.97048e-80	CAFs	PGLS
NOP10...14245	3.55349e-85	0.575079	0.599	0.305	3.37852e-80	CAFs	NOP10
FBLN1...14246	3.58262e-85	-1.05476	0.725	0.808	3.40622e-80	CAFs	FBLN1
ENAH...14247	4.39e-85	0.551244	0.452	0.171	4.17383e-80	CAFs	ENAH
CHRDL1	5.87566e-85	-0.990286	0.084	0.258	5.58635e-80	CAFs	CHRDL1
TMEM167A...14249	7.53204e-85	0.523974	0.528	0.235	7.16116e-80	CAFs	TMEM167A
PPIB...14250	1.22165e-84	0.655491	0.858	0.712	1.1615e-79	CAFs	PPIB
CHCHD10...14251	1.82676e-84	0.73471	0.433	0.172	1.73681e-79	CAFs	CHCHD10
HOPX...14252	2.3281e-84	1.17959	0.343	0.109	2.21346e-79	CAFs	HOPX
EGR1...14253	7.29724e-84	-1.34587	0.699	0.742	6.93792e-79	CAFs	EGR1
GLRX5...14254	9.3102e-84	0.505241	0.373	0.122	8.85177e-79	CAFs	GLRX5
C7...14255	1.00227e-83	-1.5218	0.3	0.506	9.52914e-79	CAFs	C7
NUDT10	1.55371e-83	-0.628731	0.023	0.142	1.4772e-78	CAFs	NUDT10
ANAPC11...14257	6.10702e-83	0.539118	0.671	0.381	5.80631e-78	CAFs	ANAPC11
C9ORF16...14258	1.4366e-82	0.918128	0.317	0.096	1.36586e-77	CAFs	C9ORF16
UBA52...14259	2.31889e-82	0.555165	0.888	0.823	2.20471e-77	CAFs	UBA52
SOX15	2.99399e-82	-0.628399	0.034	0.165	2.84656e-77	CAFs	SOX15
MZT2B...14261	3.66608e-82	0.68458	0.657	0.373	3.48556e-77	CAFs	MZT2B
CXCL13	4.28685e-82	-1.13405	0.007	0.1	4.07576e-77	CAFs	CXCL13
DYNC1I2...14263	6.40096e-82	0.475964	0.499	0.208	6.08577e-77	CAFs	DYNC1I2
TXN...14264	8.52324e-82	0.627102	0.735	0.477	8.10356e-77	CAFs	TXN
TMEM165...14265	8.5754e-82	0.630256	0.465	0.2	8.15314e-77	CAFs	TMEM165
FIBP...14266	9.22207e-82	0.50096	0.453	0.179	8.76798e-77	CAFs	FIBP
MFAP4...14267	1.10856e-81	-1.12952	0.419	0.578	1.05398e-76	CAFs	MFAP4
TP53I3	1.85675e-81	0.513977	0.31	0.079	1.76532e-76	CAFs	TP53I3
KRT18...14269	1.93471e-81	1.06749	0.276	0.061	1.83944e-76	CAFs	KRT18
PEMT	5.19812e-81	-1.18412	0.154	0.325	4.94216e-76	CAFs	PEMT
MAGI2-AS3	1.06501e-80	-0.352336	0.01	0.108	1.01257e-75	CAFs	MAGI2-AS3
BAX...14272	1.43246e-80	0.510295	0.508	0.222	1.36193e-75	CAFs	BAX
AR...14273	1.772e-80	-1.02629	0.181	0.373	1.68474e-75	CAFs	AR
MEST...14274	2.47161e-80	0.814037	0.295	0.072	2.34991e-75	CAFs	MEST
GSTT1...14275	4.8067e-80	-0.578522	0.013	0.114	4.57002e-75	CAFs	GSTT1
CDV3...14276	8.10247e-80	0.493406	0.405	0.146	7.7035e-75	CAFs	CDV3
FAM50A...14277	8.93114e-80	0.505953	0.4	0.146	8.49137e-75	CAFs	FAM50A
SEC61G...14278	9.17799e-80	0.615145	0.722	0.479	8.72607e-75	CAFs	SEC61G
RNF150	9.19945e-80	-0.92618	0.047	0.186	8.74647e-75	CAFs	RNF150
ANXA1...14280	1.04841e-79	0.627269	0.793	0.526	9.96785e-75	CAFs	ANXA1
CLEC11A...14281	1.18049e-79	0.602003	0.655	0.363	1.12237e-74	CAFs	CLEC11A
SEPT11...14282	1.22947e-79	0.415443	0.627	0.299	1.16893e-74	CAFs	2025-09-11
PGR	1.29992e-79	-0.906701	0.055	0.199	1.23591e-74	CAFs	PGR
CFAP97...14284	1.85694e-79	0.568518	0.333	0.1	1.76551e-74	CAFs	CFAP97
AES...14285	2.41168e-79	0.463736	0.568	0.245	2.29293e-74	CAFs	AES
NDUFB7...14286	2.4678e-79	0.534707	0.696	0.419	2.34628e-74	CAFs	NDUFB7
TUBA1C...14287	5.93741e-79	0.631303	0.432	0.178	5.64505e-74	CAFs	TUBA1C
RUNX1...14288	6.14456e-79	0.488391	0.426	0.165	5.84201e-74	CAFs	RUNX1
ADAM12...14289	7.66908e-79	0.606778	0.207	0.021	7.29146e-74	CAFs	ADAM12
TMEM54...14290	1.00861e-78	0.525002	0.272	0.06	9.58945e-74	CAFs	TMEM54
TMEM50A...14291	1.15452e-78	0.589918	0.624	0.333	1.09768e-73	CAFs	TMEM50A
MEIS2...14292	1.79489e-78	-1.06974	0.259	0.436	1.70651e-73	CAFs	MEIS2
GS1-251I9.4...14293	3.97758e-78	-0.710281	0.033	0.158	3.78172e-73	CAFs	GS1-251I9.4
ZFP36...14294	5.15765e-78	-1.59931	0.634	0.686	4.90369e-73	CAFs	ZFP36
PNRC2...14295	5.62507e-78	0.579591	0.361	0.122	5.34809e-73	CAFs	PNRC2
BMP7	9.19143e-78	-0.700511	0.034	0.161	8.73884e-73	CAFs	BMP7
GUCY1A3...14297	1.4034e-77	0.714333	0.278	0.062	1.3343e-72	CAFs	GUCY1A3
C10orf32...14298	1.71272e-77	-0.759188	0.047	0.184	1.62839e-72	CAFs	C10orf32
C7orf55-LUC7L2...14299	1.7989e-77	-0.695595	0.035	0.162	1.71032e-72	CAFs	C7orf55-LUC7L2
MOXD1	2.21945e-77	-1.03479	0.174	0.352	2.11016e-72	CAFs	MOXD1
YIF1A...14301	2.2315e-77	0.53341	0.598	0.313	2.12162e-72	CAFs	YIF1A
GNAI2...14302	3.10497e-77	0.53151	0.558	0.272	2.95208e-72	CAFs	GNAI2
ABL2...14303	3.26338e-77	0.595596	0.352	0.114	3.10269e-72	CAFs	ABL2
NUDT1...14304	4.11727e-77	0.432619	0.279	0.062	3.91453e-72	CAFs	NUDT1
C21orf33...14305	4.13259e-77	-0.732203	0.042	0.173	3.92911e-72	CAFs	C21orf33
RTN4...14306	4.21974e-77	0.54807	0.736	0.455	4.01196e-72	CAFs	RTN4
CCDC85B...14307	5.10685e-77	0.593434	0.661	0.368	4.85539e-72	CAFs	CCDC85B
UBE2S...14308	5.42778e-77	0.534671	0.412	0.151	5.16052e-72	CAFs	UBE2S
OST4...14309	7.09816e-77	0.617127	0.806	0.655	6.74864e-72	CAFs	OST4
SNF8...14310	1.10042e-76	0.476838	0.443	0.179	1.04624e-71	CAFs	SNF8
LMO7	1.35073e-76	0.521052	0.298	0.075	1.28422e-71	CAFs	LMO7
DCN...14312	1.44085e-76	-0.336684	0.931	0.974	1.3699e-71	CAFs	DCN
CFAP36...14313	1.69053e-76	0.557643	0.346	0.114	1.60729e-71	CAFs	CFAP36
C19ORF53...14314	1.9938e-76	0.952014	0.327	0.116	1.89562e-71	CAFs	C19ORF53
PTPA...14315	2.53521e-76	0.586152	0.274	0.065	2.41038e-71	CAFs	PTPA
CFL1...14316	2.55602e-76	0.569811	0.872	0.709	2.43016e-71	CAFs	CFL1
MRP63...14317	3.49884e-76	-0.837727	0.059	0.203	3.32656e-71	CAFs	MRP63
C1QBP...14318	4.20891e-76	0.561705	0.463	0.203	4.00166e-71	CAFs	C1QBP
CARHSP1...14319	4.33862e-76	0.558375	0.416	0.161	4.12499e-71	CAFs	CARHSP1
IFT22...14320	9.36836e-76	0.462549	0.273	0.063	8.90706e-71	CAFs	IFT22
ALKBH7...14321	9.82052e-76	0.482951	0.559	0.267	9.33696e-71	CAFs	ALKBH7
UBBP4...14322	1.0355e-75	-0.860379	0.047	0.182	9.8451e-71	CAFs	UBBP4
RAB13...14323	1.17712e-75	0.616125	0.595	0.316	1.11916e-70	CAFs	RAB13
MICAL2...14324	1.36194e-75	0.460089	0.344	0.108	1.29488e-70	CAFs	MICAL2
FARP1...14325	1.86569e-75	0.463111	0.319	0.093	1.77382e-70	CAFs	FARP1
CLTB...14326	2.30464e-75	0.618946	0.52	0.252	2.19116e-70	CAFs	CLTB
COL8A1	2.75945e-75	0.55337	0.596	0.313	2.62357e-70	CAFs	COL8A1
SSR2...14328	4.97653e-75	0.520588	0.794	0.552	4.73148e-70	CAFs	SSR2
YBX3...14329	5.98458e-75	0.67034	0.662	0.376	5.6899e-70	CAFs	YBX3
ZNHIT1...14330	9.49982e-75	0.466814	0.625	0.345	9.03205e-70	CAFs	ZNHIT1
AAK1...14331	1.02267e-74	0.499572	0.328	0.1	9.72315e-70	CAFs	AAK1
IFI16...14332	1.17375e-74	0.508535	0.578	0.293	1.11595e-69	CAFs	IFI16
TMBIM4...14333	1.18177e-74	0.504674	0.441	0.173	1.12358e-69	CAFs	TMBIM4
KRT8...14334	1.80484e-74	0.691622	0.254	0.052	1.71597e-69	CAFs	KRT8
PLCG2...14335	1.95308e-74	0.574122	0.193	0.017	1.85691e-69	CAFs	PLCG2
C11orf31...14336	2.22927e-74	-0.839179	0.112	0.284	2.1195e-69	CAFs	C11orf31
MAMDC2	2.63928e-74	-0.605581	0.021	0.13	2.50932e-69	CAFs	MAMDC2
RAB32...14338	3.82616e-74	0.461937	0.336	0.105	3.63776e-69	CAFs	RAB32
EPHA3	3.93445e-74	-1.20949	0.214	0.391	3.74072e-69	CAFs	EPHA3
ABHD17A...14340	4.64332e-74	0.537019	0.311	0.093	4.41469e-69	CAFs	ABHD17A
BTG2...14341	8.32672e-74	-1.52452	0.425	0.558	7.91671e-69	CAFs	BTG2
MAP4K4...14342	9.45996e-74	0.434529	0.388	0.141	8.99415e-69	CAFs	MAP4K4
C6orf15...14343	1.05529e-73	0.739206	0.157	0	1.00333e-68	CAFs	C6orf15
MXRA7...14344	1.05536e-73	0.467103	0.572	0.264	1.00339e-68	CAFs	MXRA7
APOD...14345	1.06391e-73	-0.345949	0.572	0.789	1.01152e-68	CAFs	APOD
JOSD2...14346	2.40115e-73	0.420077	0.451	0.185	2.28292e-68	CAFs	JOSD2
ENO1...14347	3.56308e-73	0.679898	0.672	0.415	3.38764e-68	CAFs	ENO1
ANXA2...14348	5.72604e-73	0.664511	0.851	0.678	5.44409e-68	CAFs	ANXA2
P3H1...14349	9.52518e-73	0.478925	0.268	0.064	9.05616e-68	CAFs	P3H1
C4ORF3...14350	1.65852e-72	0.931278	0.356	0.138	1.57686e-67	CAFs	C4ORF3
BMP4	2.01387e-72	-1.0018	0.182	0.357	1.91471e-67	CAFs	BMP4
P3H3	2.40203e-72	0.521961	0.262	0.063	2.28376e-67	CAFs	P3H3
SEPT4...14353	5.75292e-72	0.431467	0.233	0.04	5.46964e-67	CAFs	2025-09-04
C4orf48...14354	6.3707e-72	0.796401	0.23	0.044	6.05701e-67	CAFs	C4orf48
GFRA1	8.22027e-72	-0.885878	0.068	0.212	7.8155e-67	CAFs	GFRA1
EIF4EBP1...14356	1.28704e-71	0.472759	0.311	0.091	1.22366e-66	CAFs	EIF4EBP1
PLEKHA5...14357	1.59004e-71	-1.03013	0.282	0.447	1.51175e-66	CAFs	PLEKHA5
CES1...14358	2.40893e-71	-0.936863	0.075	0.222	2.29032e-66	CAFs	CES1
NR4A1...14359	5.14365e-71	-1.28973	0.553	0.645	4.89038e-66	CAFs	NR4A1
DNAJC15...14360	7.96409e-71	0.492814	0.516	0.25	7.57193e-66	CAFs	DNAJC15
TAF10...14361	8.23607e-71	0.533559	0.352	0.122	7.83053e-66	CAFs	TAF10
PDLIM5...14362	1.19844e-70	0.567813	0.481	0.219	1.13942e-65	CAFs	PDLIM5
MANF...14363	1.23624e-70	0.539051	0.501	0.239	1.17537e-65	CAFs	MANF
ACTN4...14364	1.54549e-70	0.560272	0.493	0.232	1.46939e-65	CAFs	ACTN4
IER3IP1...14365	2.79338e-70	0.473792	0.33	0.109	2.65583e-65	CAFs	IER3IP1
C12ORF75...14366	3.58028e-70	0.643995	0.193	0.023	3.40399e-65	CAFs	C12ORF75
MYEOV2...14367	8.4328e-70	-0.773239	0.128	0.306	8.01757e-65	CAFs	MYEOV2
C16orf80	1.05345e-69	-0.653511	0.024	0.13	1.00158e-64	CAFs	C16orf80
PDLIM3...14369	1.08694e-69	0.833765	0.463	0.224	1.03341e-64	CAFs	PDLIM3
BCL7C...14370	1.84806e-69	0.478915	0.43	0.181	1.75706e-64	CAFs	BCL7C
H3F3B...14371	2.06407e-69	-0.543135	0.926	0.915	1.96244e-64	CAFs	H3F3B
COL4A3	2.7874e-69	-0.409835	0.013	0.103	2.65015e-64	CAFs	COL4A3
NEAT1...14373	4.92052e-69	0.678796	0.86	0.653	4.67823e-64	CAFs	NEAT1
SSR4...14374	5.31895e-69	0.548853	0.818	0.615	5.05705e-64	CAFs	SSR4
GTF3C6...14375	1.45333e-68	0.455352	0.449	0.193	1.38177e-63	CAFs	GTF3C6
UQCC3...14376	1.4938e-68	0.432194	0.247	0.056	1.42024e-63	CAFs	UQCC3
LXN...14377	1.88326e-68	0.660133	0.389	0.159	1.79053e-63	CAFs	LXN
MAOB	2.67586e-68	-0.670532	0.045	0.17	2.5441e-63	CAFs	MAOB
ITGB5...14379	3.53283e-68	0.374111	0.423	0.171	3.35887e-63	CAFs	ITGB5
GSTM2...14380	3.66373e-68	-0.398334	0.025	0.133	3.48333e-63	CAFs	GSTM2
C5orf45...14381	3.81094e-68	-0.689618	0.029	0.14	3.62329e-63	CAFs	C5orf45
TRAPPC5...14382	1.10739e-67	-0.306207	0.013	0.102	1.05287e-62	CAFs	TRAPPC5
GNB4...14383	1.35984e-67	0.421041	0.252	0.059	1.29288e-62	CAFs	GNB4
LOXL1	1.40518e-67	0.571123	0.347	0.126	1.33599e-62	CAFs	LOXL1
LSMD1...14385	1.42352e-67	-0.788076	0.065	0.203	1.35342e-62	CAFs	LSMD1
CYTL1...14386	1.71458e-67	-0.753106	0.027	0.135	1.63016e-62	CAFs	CYTL1
LEF1	2.09882e-67	0.438925	0.197	0.028	1.99547e-62	CAFs	LEF1
C21ORF33...14388	2.41505e-67	0.374448	0.144	0	2.29614e-62	CAFs	C21ORF33
CPE...14389	2.60327e-67	1.02448	0.489	0.243	2.47508e-62	CAFs	CPE
MMP28...14390	2.7073e-67	0.428434	0.159	0.007	2.574e-62	CAFs	MMP28
GADD45GIP1...14391	2.95993e-67	0.461398	0.613	0.338	2.81418e-62	CAFs	GADD45GIP1
HEBP2...14392	3.61853e-67	0.445821	0.398	0.159	3.44035e-62	CAFs	HEBP2
NDUFA4...14393	4.28685e-67	0.532959	0.82	0.646	4.07577e-62	CAFs	NDUFA4
SFRP4	5.13676e-67	0.704219	0.583	0.323	4.88382e-62	CAFs	SFRP4
C21ORF59...14395	6.25191e-67	0.35571	0.143	0	5.94407e-62	CAFs	C21ORF59
SLC8A1...14396	9.0844e-67	-0.720743	0.054	0.184	8.63708e-62	CAFs	SLC8A1
UACA...14397	1.04777e-66	0.768459	0.593	0.353	9.96178e-62	CAFs	UACA
IER5L...14398	1.05781e-66	0.596031	0.365	0.138	1.00572e-61	CAFs	IER5L
PLOD2	1.15014e-66	0.500112	0.361	0.134	1.09351e-61	CAFs	PLOD2
NENF...14400	1.29989e-66	0.511324	0.578	0.301	1.23589e-61	CAFs	NENF
PLAU...14401	1.41938e-66	0.597545	0.191	0.025	1.34949e-61	CAFs	PLAU
VEGFB...14402	1.43441e-66	0.54458	0.456	0.202	1.36378e-61	CAFs	VEGFB
PAWR	1.45959e-66	0.399302	0.28	0.077	1.38772e-61	CAFs	PAWR
AP1S1...14404	1.97389e-66	0.401191	0.317	0.101	1.8767e-61	CAFs	AP1S1
POLR2L...14405	2.74529e-66	0.522357	0.746	0.524	2.61012e-61	CAFs	POLR2L
NDUFB2...14406	3.15279e-66	0.500188	0.732	0.489	2.99755e-61	CAFs	NDUFB2
HN1...14407	3.6586e-66	0.470446	0.275	0.071	3.47845e-61	CAFs	HN1
C1QTNF6...14408	4.84736e-66	0.378543	0.178	0.018	4.60868e-61	CAFs	C1QTNF6
EIF4E2...14409	6.32973e-66	0.40869	0.414	0.173	6.01805e-61	CAFs	EIF4E2
FIS1...14410	6.67168e-66	0.452173	0.703	0.433	6.34317e-61	CAFs	FIS1
SERPINH1...14411	1.14022e-65	0.425365	0.764	0.526	1.08408e-60	CAFs	SERPINH1
FGF10	1.2554e-65	-0.476757	0.016	0.109	1.19358e-60	CAFs	FGF10
NRDC...14413	1.62309e-65	0.489255	0.269	0.076	1.54317e-60	CAFs	NRDC
TENC1...14414	1.79519e-65	-0.665606	0.033	0.144	1.70679e-60	CAFs	TENC1
ABRACL...14415	2.03601e-65	0.34624	0.237	0.052	1.93576e-60	CAFs	ABRACL
SLC6A6	2.27758e-65	0.523034	0.207	0.036	2.16543e-60	CAFs	SLC6A6
DAP...14417	3.34994e-65	0.384959	0.428	0.185	3.18499e-60	CAFs	DAP
METRNL...14418	3.55962e-65	0.390523	0.224	0.044	3.38434e-60	CAFs	METRNL
TIMM8B...14419	4.19014e-65	0.385033	0.501	0.236	3.98382e-60	CAFs	TIMM8B
ARL6IP4...14420	4.93476e-65	0.451939	0.707	0.429	4.69178e-60	CAFs	ARL6IP4
C8ORF4...14421	5.64447e-65	0.639369	0.139	0	5.36654e-60	CAFs	C8ORF4
KLF2...14422	7.31769e-65	0.690308	0.463	0.22	6.95737e-60	CAFs	KLF2
CXCL8...14423	8.10273e-65	1.77091	0.178	0.021	7.70375e-60	CAFs	CXCL8
RP11-220I1.1...14424	1.13072e-64	-0.688887	0.031	0.14	1.07505e-59	CAFs	RP11-220I1.1
PSMD8...14425	1.58467e-64	0.502855	0.635	0.376	1.50664e-59	CAFs	PSMD8
SVIL...14426	2.22316e-64	0.530394	0.479	0.229	2.1137e-59	CAFs	SVIL
PGP...14427	3.3037e-64	0.372261	0.205	0.036	3.14102e-59	CAFs	PGP
MARCKSL1...14428	3.34429e-64	0.473211	0.46	0.212	3.17962e-59	CAFs	MARCKSL1
STUB1...14429	3.61138e-64	0.467667	0.483	0.234	3.43355e-59	CAFs	STUB1
C6orf48...14430	4.26574e-64	-0.942205	0.38	0.549	4.0557e-59	CAFs	C6orf48
PARM1...14431	4.95095e-64	-0.987317	0.053	0.177	4.70716e-59	CAFs	PARM1
ITGA1...14432	5.32406e-64	0.496587	0.413	0.173	5.0619e-59	CAFs	ITGA1
RBBP7...14433	5.9956e-64	-1.03458	0.34	0.47	5.70037e-59	CAFs	RBBP7
NACA...14434	6.79973e-64	0.434109	0.936	0.835	6.46491e-59	CAFs	NACA
CHMP2A...14435	6.83301e-64	0.43073	0.61	0.332	6.49655e-59	CAFs	CHMP2A
B4GALT2...14436	7.34989e-64	0.379935	0.221	0.045	6.98798e-59	CAFs	B4GALT2
AGT...14437	1.1004e-63	1.14819	0.213	0.042	1.04622e-58	CAFs	AGT
GPC3	1.15316e-63	-1.32549	0.156	0.318	1.09638e-58	CAFs	GPC3
RRAS...14439	1.20361e-63	0.475383	0.504	0.25	1.14434e-58	CAFs	RRAS
ITGAV...14440	1.33631e-63	0.409023	0.444	0.199	1.27051e-58	CAFs	ITGAV
ACTG1...14441	1.37393e-63	0.45873	0.964	0.916	1.30628e-58	CAFs	ACTG1
SUSD6...14442	1.42536e-63	0.407966	0.183	0.024	1.35518e-58	CAFs	SUSD6
EIF3K...14443	1.49327e-63	0.511348	0.753	0.512	1.41974e-58	CAFs	EIF3K
HTRA1...14444	1.71511e-63	0.586226	0.598	0.335	1.63066e-58	CAFs	HTRA1
C19ORF66...14445	2.25816e-63	0.363845	0.142	0.003	2.14697e-58	CAFs	C19ORF66
C19orf10...14446	2.52487e-63	-0.653703	0.084	0.236	2.40055e-58	CAFs	C19orf10
JUNB...14447	2.63381e-63	-1.43325	0.838	0.814	2.50412e-58	CAFs	JUNB
HPF1...14448	3.44924e-63	0.421677	0.224	0.049	3.2794e-58	CAFs	HPF1
FAM96B...14449	3.95638e-63	0.26243	0.577	0.268	3.76157e-58	CAFs	FAM96B
ADGRA2...14450	4.00958e-63	0.503013	0.301	0.099	3.81215e-58	CAFs	ADGRA2
RAI14...14451	4.68177e-63	0.386404	0.279	0.081	4.45124e-58	CAFs	RAI14
HCFC1R1...14452	7.81639e-63	0.541474	0.603	0.341	7.43151e-58	CAFs	HCFC1R1
HOMER3...14453	8.06627e-63	0.399404	0.244	0.061	7.66909e-58	CAFs	HOMER3
COCH	1.09525e-62	-0.829927	0.026	0.126	1.04132e-57	CAFs	COCH
PTPRS...14455	1.34045e-62	-0.722984	0.056	0.183	1.27445e-57	CAFs	PTPRS
MXD4...14456	2.40409e-62	0.415079	0.369	0.145	2.28572e-57	CAFs	MXD4
TMED3...14457	2.41705e-62	0.45865	0.515	0.257	2.29804e-57	CAFs	TMED3
C17ORF62...14458	3.25193e-62	0.330504	0.134	0	3.0918e-57	CAFs	C17ORF62
RARRES3...14459	3.63992e-62	0.438576	0.452	0.194	3.46069e-57	CAFs	RARRES3
UCHL1	3.96181e-62	0.582863	0.252	0.067	3.76673e-57	CAFs	UCHL1
ZFP36L1...14461	7.38575e-62	-0.807599	0.712	0.739	7.02207e-57	CAFs	ZFP36L1
PARK7...14462	8.15044e-62	0.487157	0.787	0.58	7.74911e-57	CAFs	PARK7
ZNF580...14463	9.77321e-62	0.371546	0.31	0.104	9.29197e-57	CAFs	ZNF580
RHOB...14464	1.26796e-61	-1.26089	0.517	0.597	1.20552e-56	CAFs	RHOB
AEBP1...14465	1.28797e-61	0.586952	0.802	0.575	1.22455e-56	CAFs	AEBP1
HACD3...14466	1.79101e-61	0.502063	0.317	0.114	1.70282e-56	CAFs	HACD3
VKORC1...14467	2.14343e-61	0.493977	0.688	0.439	2.03789e-56	CAFs	VKORC1
NAXE...14468	2.34441e-61	0.432321	0.284	0.09	2.22897e-56	CAFs	NAXE
H2AFJ...14469	2.39623e-61	0.464304	0.652	0.388	2.27824e-56	CAFs	H2AFJ
SEPT7...14470	2.61726e-61	0.462895	0.781	0.479	2.48838e-56	CAFs	2025-09-07
FENDRR	2.78819e-61	-0.573499	0.034	0.143	2.6509e-56	CAFs	FENDRR
FHL3...14472	3.31454e-61	0.435677	0.351	0.133	3.15133e-56	CAFs	FHL3
C10ORF10...14473	4.27178e-61	0.742142	0.132	0	4.06144e-56	CAFs	C10ORF10
C6ORF62...14474	5.07516e-61	0.515772	0.174	0.023	4.82526e-56	CAFs	C6ORF62
IFT20	5.10549e-61	0.355032	0.441	0.192	4.8541e-56	CAFs	IFT20
COPRS...14476	5.49808e-61	0.460202	0.338	0.128	5.22736e-56	CAFs	COPRS
MRPL52...14477	5.54785e-61	0.364113	0.465	0.218	5.27468e-56	CAFs	MRPL52
ANGPT2...14478	6.43044e-61	0.546561	0.18	0.025	6.11381e-56	CAFs	ANGPT2
S100A4...14479	7.70715e-61	-0.496132	0.475	0.636	7.32765e-56	CAFs	S100A4
CD27-AS1...14480	7.94385e-61	-0.492196	0.032	0.139	7.55269e-56	CAFs	CD27-AS1
MTRNR2L12...14481	8.628e-61	0.590662	0.722	0.416	8.20316e-56	CAFs	MTRNR2L12
STK17A...14482	9.5063e-61	0.381703	0.259	0.072	9.03821e-56	CAFs	STK17A
APRT...14483	1.02993e-60	0.410973	0.651	0.394	9.79218e-56	CAFs	APRT
CDH2	1.20246e-60	0.473561	0.147	0.008	1.14325e-55	CAFs	CDH2
EYA4	1.28938e-60	-0.438725	0.019	0.111	1.22589e-55	CAFs	EYA4
NFIA...14486	1.32826e-60	-0.926317	0.474	0.585	1.26286e-55	CAFs	NFIA
WAPAL...14487	1.44772e-60	-0.615278	0.022	0.117	1.37644e-55	CAFs	WAPAL
FAT1...14488	1.95699e-60	0.296727	0.344	0.125	1.86063e-55	CAFs	FAT1
TM4SF1...14489	2.39698e-60	0.504908	0.265	0.076	2.27895e-55	CAFs	TM4SF1
SSSCA1...14490	2.57108e-60	0.289999	0.259	0.067	2.44448e-55	CAFs	SSSCA1
NDUFA2...14491	2.63325e-60	0.400403	0.555	0.293	2.50359e-55	CAFs	NDUFA2
SERPINE2...14492	3.24958e-60	0.546659	0.462	0.214	3.08958e-55	CAFs	SERPINE2
SKAP2...14493	3.27363e-60	0.378593	0.265	0.075	3.11243e-55	CAFs	SKAP2
CALU...14494	4.36085e-60	0.458106	0.672	0.427	4.14612e-55	CAFs	CALU
C14orf166...14495	4.60282e-60	-0.714733	0.11	0.263	4.37617e-55	CAFs	C14orf166
LAMA4...14496	5.41969e-60	0.267225	0.541	0.271	5.15283e-55	CAFs	LAMA4
CRELD2...14497	6.06127e-60	0.371941	0.357	0.14	5.76281e-55	CAFs	CRELD2
CDK2AP1...14498	6.33648e-60	0.629038	0.326	0.127	6.02447e-55	CAFs	CDK2AP1
TSR3...14499	7.2756e-60	0.354863	0.273	0.082	6.91735e-55	CAFs	TSR3
IGLC2...14500	8.76363e-60	1.2459	0.134	0.002	8.33211e-55	CAFs	IGLC2
SRGN...14501	8.96951e-60	0.63973	0.343	0.129	8.52785e-55	CAFs	SRGN
DYNLT1...14502	9.55332e-60	0.422299	0.621	0.364	9.08292e-55	CAFs	DYNLT1
SRSF5...14503	1.12263e-59	-0.827397	0.593	0.64	1.06735e-54	CAFs	SRSF5
CYBA...14504	1.17132e-59	0.547161	0.626	0.368	1.11365e-54	CAFs	CYBA
COX5A...14505	1.18543e-59	0.432567	0.549	0.288	1.12706e-54	CAFs	COX5A
GLS...14506	1.37189e-59	0.309419	0.376	0.15	1.30434e-54	CAFs	GLS
ADRA2C	1.96176e-59	-0.731596	0.016	0.102	1.86516e-54	CAFs	ADRA2C
SERPINF1...14508	2.01199e-59	-0.577806	0.751	0.823	1.91292e-54	CAFs	SERPINF1
AURKAIP1...14509	2.13348e-59	0.403532	0.58	0.318	2.02842e-54	CAFs	AURKAIP1
PLPP1...14510	2.67248e-59	0.534815	0.384	0.162	2.54088e-54	CAFs	PLPP1
BACE2...14511	3.34016e-59	0.374472	0.303	0.105	3.17569e-54	CAFs	BACE2
C1ORF54...14512	3.39841e-59	0.55183	0.216	0.052	3.23107e-54	CAFs	C1ORF54
NAA10...14513	3.83802e-59	0.363599	0.45	0.207	3.64903e-54	CAFs	NAA10
EMP1...14514	4.69967e-59	0.473743	0.634	0.358	4.46826e-54	CAFs	EMP1
CPVL...14515	5.07296e-59	-0.653272	0.072	0.202	4.82317e-54	CAFs	CPVL
RP11-382A20.3	5.64433e-59	0.356853	0.154	0.013	5.3664e-54	CAFs	RP11-382A20.3
ETFB...14517	1.09038e-58	0.370677	0.469	0.222	1.03669e-53	CAFs	ETFB
RP11-304L19.5	1.14228e-58	-0.591147	0.022	0.113	1.08603e-53	CAFs	RP11-304L19.5
COLCA1	1.28954e-58	-0.716459	0.047	0.16	1.22605e-53	CAFs	COLCA1
GADD45A...14520	1.38733e-58	0.533041	0.456	0.22	1.31902e-53	CAFs	GADD45A
C21ORF2...14521	1.40273e-58	0.334081	0.128	0.001	1.33366e-53	CAFs	C21ORF2
GTF3A...14522	1.49888e-58	0.406244	0.465	0.224	1.42507e-53	CAFs	GTF3A
FAM129B...14523	1.66428e-58	0.323836	0.227	0.052	1.58233e-53	CAFs	FAM129B
MMP24-AS1	1.68624e-58	0.317513	0.251	0.067	1.60321e-53	CAFs	MMP24-AS1
TRADD...14525	2.75662e-58	0.351413	0.23	0.058	2.62089e-53	CAFs	TRADD
UQCC2	2.95707e-58	0.364613	0.416	0.183	2.81146e-53	CAFs	UQCC2
TPM4...14527	3.8231e-58	0.55231	0.821	0.65	3.63485e-53	CAFs	TPM4
TGFB1...14528	4.29499e-58	0.491771	0.472	0.233	4.0835e-53	CAFs	TGFB1
SFRP1	4.36888e-58	-1.58063	0.265	0.425	4.15376e-53	CAFs	SFRP1
COL4A4	6.24915e-58	-0.616098	0.039	0.147	5.94144e-53	CAFs	COL4A4
DKK3...14531	7.00049e-58	-0.92945	0.488	0.579	6.65578e-53	CAFs	DKK3
PCSK1N	8.3419e-58	1.03096	0.156	0.015	7.93114e-53	CAFs	PCSK1N
BMP1	1.01301e-57	0.30957	0.298	0.1	9.63128e-53	CAFs	BMP1
VSTM4...14534	1.08264e-57	-1.14899	0.149	0.296	1.02933e-52	CAFs	VSTM4
LAP3...14535	1.19133e-57	0.512133	0.361	0.151	1.13267e-52	CAFs	LAP3
IGFBP6...14536	1.23571e-57	-0.528966	0.704	0.79	1.17487e-52	CAFs	IGFBP6
HNRNPAB...14537	1.29588e-57	0.418993	0.451	0.217	1.23207e-52	CAFs	HNRNPAB
SEC61B...14538	1.35141e-57	0.481062	0.769	0.564	1.28487e-52	CAFs	SEC61B
NSA2...14539	1.36541e-57	0.455002	0.589	0.329	1.29818e-52	CAFs	NSA2
PLA2G16...14540	1.41365e-57	0.357222	0.34	0.123	1.34404e-52	CAFs	PLA2G16
RASAL2	1.61622e-57	0.329657	0.246	0.067	1.53664e-52	CAFs	RASAL2
MCTS1...14542	1.64963e-57	0.316486	0.361	0.146	1.5684e-52	CAFs	MCTS1
BRD2...14543	1.76109e-57	-1.11974	0.517	0.58	1.67438e-52	CAFs	BRD2
UNC5B...14544	1.98533e-57	0.293465	0.372	0.146	1.88757e-52	CAFs	UNC5B
PCDH10	2.35246e-57	-0.905623	0.045	0.156	2.23662e-52	CAFs	PCDH10
PSMB5...14546	2.38434e-57	0.396675	0.601	0.349	2.26694e-52	CAFs	PSMB5
PMEPA1...14547	2.39364e-57	0.46383	0.512	0.263	2.27577e-52	CAFs	PMEPA1
SRPR...14548	2.70154e-57	-0.57815	0.027	0.123	2.56851e-52	CAFs	SRPR
TXNIP...14549	2.7984e-57	-0.893614	0.557	0.667	2.6606e-52	CAFs	TXNIP
CCDC167...14550	2.98115e-57	0.327224	0.245	0.066	2.83436e-52	CAFs	CCDC167
MRPS12...14551	3.13269e-57	0.300083	0.325	0.116	2.97844e-52	CAFs	MRPS12
P4HA2...14552	3.82398e-57	0.412457	0.368	0.155	3.63569e-52	CAFs	P4HA2
YPEL3...14553	3.92779e-57	0.425594	0.392	0.173	3.73439e-52	CAFs	YPEL3
C12orf44...14554	5.37618e-57	-0.613976	0.036	0.14	5.11146e-52	CAFs	C12orf44
MCUB...14555	5.68094e-57	0.375879	0.19	0.036	5.40121e-52	CAFs	MCUB
GPX7	6.09543e-57	0.355057	0.319	0.116	5.79529e-52	CAFs	GPX7
MFSD12...14557	9.10645e-57	0.379255	0.199	0.042	8.65805e-52	CAFs	MFSD12
HAPLN3...14558	1.09773e-56	0.334338	0.184	0.032	1.04368e-51	CAFs	HAPLN3
THOC7...14559	1.10575e-56	0.32697	0.404	0.178	1.05131e-51	CAFs	THOC7
EVA1A	1.24554e-56	0.289566	0.167	0.022	1.18421e-51	CAFs	EVA1A
LINC01082	1.32733e-56	-0.719654	0.062	0.185	1.26198e-51	CAFs	LINC01082
CTB-50L17.10...14562	1.60766e-56	0.319151	0.141	0.009	1.5285e-51	CAFs	CTB-50L17.10
CYTOR...14563	1.71878e-56	1.11748	0.206	0.053	1.63415e-51	CAFs	CYTOR
FMO2	2.10419e-56	0.762057	0.185	0.034	2.00058e-51	CAFs	FMO2
PTMA...14565	2.61028e-56	0.443955	0.961	0.807	2.48175e-51	CAFs	PTMA
PCNX4...14566	3.9996e-56	0.429902	0.189	0.037	3.80266e-51	CAFs	PCNX4
REXO2...14567	4.76283e-56	0.445955	0.609	0.358	4.52831e-51	CAFs	REXO2
HRAS...14568	4.87302e-56	0.343719	0.245	0.07	4.63307e-51	CAFs	HRAS
EDIL3...14569	5.48535e-56	0.405853	0.333	0.129	5.21525e-51	CAFs	EDIL3
MDFI	5.87288e-56	0.368832	0.234	0.061	5.5837e-51	CAFs	MDFI
ERBIN...14571	6.04364e-56	0.440506	0.189	0.037	5.74605e-51	CAFs	ERBIN
FAM207A...14572	6.61041e-56	0.341789	0.2	0.042	6.28491e-51	CAFs	FAM207A
AGTRAP...14573	7.14497e-56	0.303817	0.341	0.133	6.79315e-51	CAFs	AGTRAP
MAZ...14574	1.10697e-55	0.360096	0.365	0.15	1.05247e-50	CAFs	MAZ
NDUFV2...14575	1.26901e-55	0.363084	0.555	0.3	1.20653e-50	CAFs	NDUFV2
NDUFA12...14576	1.37666e-55	0.440362	0.532	0.292	1.30887e-50	CAFs	NDUFA12
NOVA1	1.39344e-55	-0.756958	0.13	0.276	1.32482e-50	CAFs	NOVA1
ISOC2...14578	1.7858e-55	0.374558	0.437	0.203	1.69786e-50	CAFs	ISOC2
PKDCC...14579	2.18382e-55	0.416939	0.265	0.084	2.07629e-50	CAFs	PKDCC
CLEC2B...14580	2.36142e-55	0.499683	0.373	0.159	2.24514e-50	CAFs	CLEC2B
LINC01116	2.61468e-55	0.339495	0.17	0.026	2.48594e-50	CAFs	LINC01116
PSMC1...14582	2.66076e-55	0.330896	0.446	0.209	2.52975e-50	CAFs	PSMC1
RGS2...14583	3.18644e-55	-1.31892	0.275	0.417	3.02954e-50	CAFs	RGS2
SNRPB...14584	3.41433e-55	0.373472	0.556	0.302	3.24621e-50	CAFs	SNRPB
SET...14585	3.62531e-55	0.43382	0.631	0.365	3.4468e-50	CAFs	SET
PLAUR...14586	4.21823e-55	0.445019	0.374	0.159	4.01053e-50	CAFs	PLAUR
LSM3...14587	4.89816e-55	0.349744	0.543	0.288	4.65697e-50	CAFs	LSM3
COPE...14588	8.05983e-55	0.401872	0.641	0.379	7.66296e-50	CAFs	COPE
C11ORF58...14589	9.6224e-55	0.686823	0.331	0.142	9.14859e-50	CAFs	C11ORF58
PDLIM4...14590	1.07268e-54	0.475635	0.45	0.226	1.01986e-49	CAFs	PDLIM4
FLNA...14591	2.31864e-54	0.438542	0.685	0.43	2.20447e-49	CAFs	FLNA
SSU72...14592	2.32947e-54	0.370974	0.5	0.259	2.21477e-49	CAFs	SSU72
NDUFA3...14593	3.10747e-54	0.411785	0.549	0.297	2.95445e-49	CAFs	NDUFA3
SRA1...14594	5.74928e-54	0.321834	0.355	0.146	5.46618e-49	CAFs	SRA1
PGF...14595	5.92262e-54	-1.24769	0.193	0.34	5.63099e-49	CAFs	PGF
AVEN	6.78717e-54	0.316434	0.172	0.029	6.45297e-49	CAFs	AVEN
GADD45G...14597	8.33133e-54	-1.0578	0.113	0.25	7.9211e-49	CAFs	GADD45G
MRPL54...14598	8.54284e-54	0.32718	0.423	0.195	8.12219e-49	CAFs	MRPL54
SMIM10L1...14599	9.37772e-54	0.340218	0.221	0.059	8.91596e-49	CAFs	SMIM10L1
MRPS16...14600	1.20795e-53	0.273323	0.364	0.15	1.14847e-48	CAFs	MRPS16
HIST1H2BK...14601	1.71684e-53	-0.533535	0.037	0.139	1.6323e-48	CAFs	HIST1H2BK
BCAT1...14602	2.61705e-53	0.348121	0.145	0.014	2.48819e-48	CAFs	BCAT1
FOXF1...14603	2.80849e-53	-0.630891	0.08	0.206	2.6702e-48	CAFs	FOXF1
CASP4...14604	3.51778e-53	0.264168	0.326	0.126	3.34456e-48	CAFs	CASP4
CXCL14	3.67154e-53	1.26054	0.333	0.147	3.49075e-48	CAFs	CXCL14
SYNE1...14606	4.47551e-53	-1.57637	0.33	0.446	4.25514e-48	CAFs	SYNE1
PDXK...14607	4.58017e-53	0.269771	0.319	0.12	4.35464e-48	CAFs	PDXK
UQCRH...14608	5.13074e-53	0.440621	0.741	0.529	4.8781e-48	CAFs	UQCRH
POLD4...14609	5.49335e-53	-0.705705	0.125	0.266	5.22286e-48	CAFs	POLD4
LIMS1...14610	5.88122e-53	0.425199	0.527	0.29	5.59163e-48	CAFs	LIMS1
DRAP1...14611	6.21889e-53	0.379458	0.64	0.387	5.91267e-48	CAFs	DRAP1
SNHG19...14612	6.63789e-53	0.451898	0.19	0.042	6.31104e-48	CAFs	SNHG19
PKM...14613	6.78921e-53	0.52234	0.728	0.506	6.45491e-48	CAFs	PKM
YWHAH...14614	1.34489e-52	0.411307	0.446	0.222	1.27867e-47	CAFs	YWHAH
NDUFB11...14615	1.46694e-52	0.371088	0.683	0.431	1.39471e-47	CAFs	NDUFB11
HLF...14616	1.76636e-52	-0.619538	0.05	0.159	1.67938e-47	CAFs	HLF
FAM107B...14617	2.13284e-52	0.423767	0.276	0.097	2.02782e-47	CAFs	FAM107B
TPT1-AS1...14618	2.45228e-52	-0.471329	0.032	0.127	2.33153e-47	CAFs	TPT1-AS1
ANO1...14619	2.84376e-52	0.351563	0.242	0.071	2.70373e-47	CAFs	ANO1
TMEM208...14620	4.46487e-52	0.314181	0.473	0.237	4.24502e-47	CAFs	TMEM208
PPA1...14621	4.6057e-52	0.465069	0.575	0.33	4.37892e-47	CAFs	PPA1
IFI6...14622	6.59106e-52	0.907188	0.555	0.337	6.26652e-47	CAFs	IFI6
RCN2...14623	6.86116e-52	0.385378	0.462	0.237	6.52331e-47	CAFs	RCN2
SUV420H1	7.21306e-52	-0.600216	0.02	0.102	6.85789e-47	CAFs	SUV420H1
CKAP4...14625	7.60134e-52	0.453904	0.492	0.263	7.22705e-47	CAFs	CKAP4
NUPR1...14626	8.86711e-52	0.403582	0.777	0.569	8.43049e-47	CAFs	NUPR1
TMOD3...14627	9.3796e-52	0.395472	0.356	0.153	8.91775e-47	CAFs	TMOD3
ITPA...14628	9.90086e-52	0.288316	0.359	0.15	9.41334e-47	CAFs	ITPA
CXXC5...14629	1.06966e-51	0.346473	0.219	0.058	1.01699e-46	CAFs	CXXC5
HOXC9...14630	1.27977e-51	0.313819	0.125	0.006	1.21676e-46	CAFs	HOXC9
SEC11A...14631	1.81727e-51	0.402728	0.696	0.468	1.72779e-46	CAFs	SEC11A
HIAT1	2.00218e-51	-0.498461	0.022	0.105	1.90359e-46	CAFs	HIAT1
GLUL...14633	2.09071e-51	-0.723428	0.429	0.544	1.98777e-46	CAFs	GLUL
MRPL51...14634	2.10284e-51	0.334562	0.649	0.405	1.99929e-46	CAFs	MRPL51
CCDC23...14635	2.16753e-51	-0.559461	0.028	0.117	2.0608e-46	CAFs	CCDC23
CHCHD1...14636	2.29081e-51	0.320766	0.345	0.142	2.17801e-46	CAFs	CHCHD1
RGN...14637	2.52075e-51	-0.585973	0.056	0.167	2.39663e-46	CAFs	RGN
MRPL36...14638	2.62282e-51	0.3085	0.412	0.191	2.49367e-46	CAFs	MRPL36
MGST3...14639	2.7866e-51	0.469276	0.713	0.494	2.64939e-46	CAFs	MGST3
UQCR10...14640	2.82464e-51	0.42988	0.657	0.432	2.68556e-46	CAFs	UQCR10
TCAF1...14641	2.86296e-51	0.386333	0.229	0.068	2.72199e-46	CAFs	TCAF1
NDUFB5...14642	3.0877e-51	0.363257	0.51	0.268	2.93566e-46	CAFs	NDUFB5
RBP1...14643	3.23514e-51	0.558758	0.539	0.307	3.07584e-46	CAFs	RBP1
ZMAT3...14644	3.73671e-51	0.311875	0.378	0.165	3.55272e-46	CAFs	ZMAT3
CD55...14645	4.32483e-51	0.44104	0.349	0.153	4.11188e-46	CAFs	CD55
SEC22B...14646	6.32027e-51	0.343636	0.285	0.104	6.00906e-46	CAFs	SEC22B
ESR1...14647	6.69001e-51	-0.741417	0.079	0.203	6.36059e-46	CAFs	ESR1
TGFB1I1...14648	7.12893e-51	0.455319	0.515	0.289	6.7779e-46	CAFs	TGFB1I1
ARL6IP1...14649	7.25255e-51	-0.90552	0.362	0.465	6.89543e-46	CAFs	ARL6IP1
EBPL...14650	7.94776e-51	0.349479	0.316	0.125	7.55641e-46	CAFs	EBPL
ZNF483	8.29807e-51	-0.38038	0.022	0.106	7.88947e-46	CAFs	ZNF483
CTSA...14652	8.83587e-51	0.343965	0.449	0.221	8.40079e-46	CAFs	CTSA
BUD31...14653	1.07931e-50	0.330713	0.517	0.274	1.02616e-45	CAFs	BUD31
RNASET2...14654	1.16098e-50	-0.867657	0.279	0.412	1.10381e-45	CAFs	RNASET2
DBI...14655	1.21621e-50	0.388357	0.649	0.403	1.15633e-45	CAFs	DBI
MYO1D...14656	1.50208e-50	0.334559	0.247	0.078	1.42812e-45	CAFs	MYO1D
THSD7A	1.57361e-50	-0.570812	0.029	0.118	1.49613e-45	CAFs	THSD7A
ARPC1A...14658	1.76547e-50	0.37042	0.477	0.245	1.67854e-45	CAFs	ARPC1A
EIF5A...14659	1.79843e-50	0.425651	0.628	0.38	1.70987e-45	CAFs	EIF5A
APLP2...14660	1.82926e-50	-1.04855	0.443	0.534	1.73918e-45	CAFs	APLP2
SF3B5...14661	2.00983e-50	0.334507	0.61	0.367	1.91087e-45	CAFs	SF3B5
COMT...14662	2.06055e-50	0.378356	0.559	0.318	1.95909e-45	CAFs	COMT
SMIM11	2.11468e-50	-0.504563	0.024	0.109	2.01055e-45	CAFs	SMIM11
FOXD1...14664	2.28369e-50	0.631342	0.131	0.011	2.17124e-45	CAFs	FOXD1
CCL2...14665	2.56274e-50	0.438197	0.451	0.233	2.43655e-45	CAFs	CCL2
TRAPPC1...14666	2.60258e-50	0.296638	0.456	0.221	2.47443e-45	CAFs	TRAPPC1
C16ORF52...14667	2.66059e-50	0.294423	0.109	0	2.52959e-45	CAFs	C16ORF52
MRPL14...14668	2.88963e-50	0.295111	0.431	0.205	2.74735e-45	CAFs	MRPL14
SMIM3...14669	3.22256e-50	0.371084	0.353	0.154	3.06388e-45	CAFs	SMIM3
C12ORF57...14670	3.34745e-50	0.691584	0.36	0.162	3.18262e-45	CAFs	C12ORF57
LZTS1...14671	3.54582e-50	0.321445	0.162	0.027	3.37122e-45	CAFs	LZTS1
TFPT	3.74383e-50	0.284541	0.177	0.035	3.55948e-45	CAFs	TFPT
TES...14673	4.56574e-50	0.292975	0.159	0.026	4.34093e-45	CAFs	TES
SLC9A3R2...14674	4.67291e-50	0.481855	0.355	0.158	4.44282e-45	CAFs	SLC9A3R2
WASH4P...14675	4.78796e-50	-0.654037	0.038	0.135	4.5522e-45	CAFs	WASH4P
FYN...14676	8.50851e-50	0.264554	0.262	0.088	8.08955e-45	CAFs	FYN
CRNDE...14677	8.59309e-50	0.368279	0.131	0.011	8.16997e-45	CAFs	CRNDE
RUNX2	9.21284e-50	0.522225	0.221	0.065	8.7592e-45	CAFs	RUNX2
PROCR	9.28474e-50	0.39423	0.287	0.106	8.82756e-45	CAFs	PROCR
AK6...14680	9.99721e-50	0.385882	0.223	0.066	9.50495e-45	CAFs	AK6
COX6B1...14681	1.25138e-49	0.381303	0.764	0.559	1.18977e-44	CAFs	COX6B1
SMCO4...14682	1.51398e-49	0.25464	0.262	0.087	1.43943e-44	CAFs	SMCO4
CXCL2...14683	2.30569e-49	1.22396	0.222	0.068	2.19216e-44	CAFs	CXCL2
PFN1...14684	2.44455e-49	0.52943	0.808	0.636	2.32418e-44	CAFs	PFN1
NRD1...14685	2.76889e-49	-0.679923	0.046	0.147	2.63255e-44	CAFs	NRD1
LRRFIP1...14686	2.83983e-49	0.397586	0.412	0.198	2.69999e-44	CAFs	LRRFIP1
FOXP1...14687	3.04433e-49	0.316456	0.53	0.285	2.89442e-44	CAFs	FOXP1
STEAP2	3.30372e-49	-0.67768	0.105	0.233	3.14105e-44	CAFs	STEAP2
GGCT...14689	3.31317e-49	0.296697	0.352	0.15	3.15003e-44	CAFs	GGCT
NT5DC2...14690	3.63223e-49	0.353385	0.374	0.167	3.45338e-44	CAFs	NT5DC2
CTSB...14691	3.73006e-49	-0.787689	0.676	0.69	3.54639e-44	CAFs	CTSB
GPC1	3.9129e-49	0.355927	0.287	0.108	3.72023e-44	CAFs	GPC1
TCEAL2...14693	4.24243e-49	-0.482456	0.024	0.109	4.03353e-44	CAFs	TCEAL2
FLNB	4.26894e-49	0.383763	0.203	0.053	4.05874e-44	CAFs	FLNB
SMIM37...14695	4.28377e-49	0.374614	0.118	0.005	4.07284e-44	CAFs	SMIM37
ITGA11	4.38194e-49	0.338371	0.251	0.082	4.16617e-44	CAFs	ITGA11
MRPS34...14697	4.51374e-49	0.319702	0.427	0.204	4.29148e-44	CAFs	MRPS34
PSMD7...14698	5.03907e-49	0.326513	0.447	0.226	4.79095e-44	CAFs	PSMD7
CBX3...14699	5.24683e-49	0.282182	0.541	0.295	4.98847e-44	CAFs	CBX3
SRPRA...14700	5.7125e-49	0.355858	0.287	0.109	5.43122e-44	CAFs	SRPRA
MRPS15...14701	7.3166e-49	0.288086	0.42	0.198	6.95633e-44	CAFs	MRPS15
NDNF...14702	7.53409e-49	-0.594492	0.061	0.173	7.16311e-44	CAFs	NDNF
C7ORF50...14703	7.9571e-49	0.47938	0.222	0.068	7.5653e-44	CAFs	C7ORF50
ITGA10...14704	8.41997e-49	0.730461	0.162	0.029	8.00537e-44	CAFs	ITGA10
MATN3	8.90465e-49	0.790077	0.151	0.023	8.46618e-44	CAFs	MATN3
MGST1...14706	8.96297e-49	-0.654453	0.235	0.388	8.52163e-44	CAFs	MGST1
TPSB2...14707	1.00193e-48	0.572402	0.11	0.002	9.52598e-44	CAFs	TPSB2
PDGFA...14708	1.37601e-48	0.35567	0.149	0.021	1.30825e-43	CAFs	PDGFA
SPP1...14709	1.51095e-48	3.05344	0.117	0.005	1.43655e-43	CAFs	SPP1
C11orf57...14710	1.72673e-48	-0.553683	0.025	0.109	1.64171e-43	CAFs	C11orf57
TOMM40...14711	1.92844e-48	0.349805	0.229	0.072	1.83348e-43	CAFs	TOMM40
CD81...14712	2.42543e-48	0.517677	0.805	0.584	2.30601e-43	CAFs	CD81
ENDOG...14713	2.4406e-48	0.318107	0.155	0.026	2.32042e-43	CAFs	ENDOG
AC013461.1...14714	2.48266e-48	0.273733	0.158	0.026	2.36042e-43	CAFs	AC013461.1
PLEKHO1...14715	2.49148e-48	0.31271	0.24	0.077	2.3688e-43	CAFs	PLEKHO1
HEG1	2.49837e-48	0.26243	0.279	0.1	2.37535e-43	CAFs	HEG1
MAPK10...14717	2.66338e-48	-0.713899	0.127	0.259	2.53224e-43	CAFs	MAPK10
PSMB1...14718	3.23697e-48	0.395558	0.725	0.501	3.07758e-43	CAFs	PSMB1
LITAF...14719	3.35153e-48	-0.837392	0.449	0.531	3.1865e-43	CAFs	LITAF
GTF2H5	3.50059e-48	0.29868	0.474	0.243	3.32822e-43	CAFs	GTF2H5
EML4...14721	4.05047e-48	0.409723	0.312	0.129	3.85103e-43	CAFs	EML4
JAZF1...14722	4.38618e-48	-0.735874	0.101	0.224	4.1702e-43	CAFs	JAZF1
TUBA1B...14723	4.7964e-48	0.645352	0.781	0.614	4.56022e-43	CAFs	TUBA1B
FAM234A	5.84552e-48	0.363259	0.19	0.047	5.55769e-43	CAFs	FAM234A
C10orf54...14725	5.85428e-48	-0.547649	0.045	0.146	5.56601e-43	CAFs	C10orf54
DDT...14726	6.41506e-48	0.332086	0.566	0.326	6.09919e-43	CAFs	DDT
GSTO1...14727	6.80667e-48	0.414716	0.575	0.334	6.47151e-43	CAFs	GSTO1
DSP...14728	6.97989e-48	0.473902	0.133	0.014	6.6362e-43	CAFs	DSP
ADAMTS9-AS2...14729	7.07568e-48	-0.353766	0.025	0.11	6.72728e-43	CAFs	ADAMTS9-AS2
LSM4...14730	1.3026e-47	0.269793	0.388	0.176	1.23846e-42	CAFs	LSM4
LSM2...14731	1.50783e-47	0.272372	0.454	0.226	1.43359e-42	CAFs	LSM2
SPPL2A...14732	1.75957e-47	0.285588	0.328	0.139	1.67293e-42	CAFs	SPPL2A
SLC25A5...14733	2.17767e-47	0.402254	0.62	0.376	2.07044e-42	CAFs	SLC25A5
DBN1...14734	2.19724e-47	0.335493	0.33	0.138	2.08905e-42	CAFs	DBN1
MGAT4B...14735	2.29073e-47	0.266791	0.205	0.056	2.17793e-42	CAFs	MGAT4B
HNRNPDL...14736	2.31836e-47	-0.589133	0.699	0.699	2.2042e-42	CAFs	HNRNPDL
UTP11...14737	3.19058e-47	0.320697	0.196	0.052	3.03347e-42	CAFs	UTP11
TNIP2	3.57735e-47	0.27652	0.225	0.069	3.4012e-42	CAFs	TNIP2
SGMS2	3.64305e-47	0.267927	0.172	0.036	3.46366e-42	CAFs	SGMS2
CLPTM1L...14740	3.87033e-47	0.310725	0.219	0.065	3.67976e-42	CAFs	CLPTM1L
SSNA1...14741	4.00423e-47	0.276729	0.385	0.176	3.80706e-42	CAFs	SSNA1
KIAA1217...14742	4.01464e-47	0.284743	0.235	0.075	3.81696e-42	CAFs	KIAA1217
SOX4...14743	4.54482e-47	0.327617	0.649	0.41	4.32103e-42	CAFs	SOX4
ESM1...14744	4.73623e-47	0.515455	0.113	0.005	4.50302e-42	CAFs	ESM1
DOK5	5.20303e-47	0.288949	0.176	0.039	4.94683e-42	CAFs	DOK5
COL13A1	5.40851e-47	-0.715658	0.077	0.19	5.14219e-42	CAFs	COL13A1
SLIRP...14747	6.35858e-47	0.313882	0.554	0.322	6.04549e-42	CAFs	SLIRP
CYSTM1...14748	7.01942e-47	0.332986	0.523	0.289	6.67378e-42	CAFs	CYSTM1
CGREF1	7.26929e-47	0.259021	0.127	0.012	6.91135e-42	CAFs	CGREF1
AIDA...14750	7.83589e-47	0.253734	0.326	0.134	7.45005e-42	CAFs	AIDA
TSPYL2...14751	8.21085e-47	-0.95029	0.305	0.428	7.80655e-42	CAFs	TSPYL2
YIPF2	1.1095e-46	0.315189	0.323	0.136	1.05487e-41	CAFs	YIPF2
SHMT2...14753	1.39927e-46	0.291772	0.259	0.091	1.33037e-41	CAFs	SHMT2
SRPX2	1.86515e-46	0.337665	0.317	0.133	1.77331e-41	CAFs	SRPX2
PLS3...14755	2.2052e-46	0.282751	0.45	0.229	2.09662e-41	CAFs	PLS3
TFF3...14756	2.27031e-46	0.384555	0.151	0.026	2.15852e-41	CAFs	TFF3
EIF3J...14757	2.28868e-46	0.275444	0.401	0.194	2.17598e-41	CAFs	EIF3J
TMEM141...14758	2.40347e-46	0.270533	0.392	0.184	2.28512e-41	CAFs	TMEM141
SCG5	2.8029e-46	0.310912	0.191	0.048	2.66488e-41	CAFs	SCG5
SMEK2...14760	3.59231e-46	-0.516137	0.027	0.11	3.41542e-41	CAFs	SMEK2
NDUFS5...14761	3.60503e-46	0.373446	0.778	0.583	3.42752e-41	CAFs	NDUFS5
DCBLD2...14762	3.77001e-46	0.354738	0.293	0.118	3.58438e-41	CAFs	DCBLD2
MEIS1	4.12417e-46	-0.859633	0.099	0.218	3.9211e-41	CAFs	MEIS1
TMEM176B...14764	4.62077e-46	0.573553	0.364	0.173	4.39324e-41	CAFs	TMEM176B
NUAK1	5.10889e-46	0.25738	0.199	0.054	4.85733e-41	CAFs	NUAK1
COLEC12...14766	6.40252e-46	0.589849	0.259	0.1	6.08726e-41	CAFs	COLEC12
EBLN3P...14767	6.78783e-46	0.337028	0.207	0.061	6.4536e-41	CAFs	EBLN3P
PDCD5...14768	8.14977e-46	0.34735	0.526	0.299	7.74848e-41	CAFs	PDCD5
DAD1...14769	8.32388e-46	0.401105	0.755	0.555	7.91402e-41	CAFs	DAD1
RCC1L...14770	1.21192e-45	0.353022	0.164	0.035	1.15225e-40	CAFs	RCC1L
GIPC1...14771	1.46742e-45	0.276582	0.294	0.116	1.39516e-40	CAFs	GIPC1
TMEM158	2.06686e-45	0.359629	0.146	0.024	1.96509e-40	CAFs	TMEM158
ARF6...14773	2.27297e-45	0.309069	0.297	0.121	2.16105e-40	CAFs	ARF6
GABARAP...14774	2.53612e-45	-1.07447	0.135	0.252	2.41124e-40	CAFs	GABARAP
BAG1...14775	3.99279e-45	0.305574	0.377	0.177	3.79619e-40	CAFs	BAG1
CDKN2B...14776	4.06938e-45	0.419353	0.195	0.054	3.869e-40	CAFs	CDKN2B
YIPF5	4.35205e-45	0.276957	0.367	0.169	4.13775e-40	CAFs	YIPF5
MRAS	6.46708e-45	0.281096	0.265	0.098	6.14864e-40	CAFs	MRAS
PDE5A...14779	6.73484e-45	-1.14232	0.193	0.318	6.40322e-40	CAFs	PDE5A
RNPEPL1...14780	6.77531e-45	0.275028	0.163	0.034	6.44169e-40	CAFs	RNPEPL1
ANGPTL4...14781	7.25013e-45	0.749833	0.231	0.079	6.89314e-40	CAFs	ANGPTL4
CCNI...14782	8.84334e-45	-0.470721	0.805	0.818	8.40789e-40	CAFs	CCNI
SDHAF3...14783	9.03341e-45	0.281932	0.164	0.035	8.58861e-40	CAFs	SDHAF3
DLGAP4...14784	9.26911e-45	0.263307	0.3	0.12	8.8127e-40	CAFs	DLGAP4
NEBL	1.10716e-44	-0.569002	0.032	0.118	1.05265e-39	CAFs	NEBL
ERBB2IP...14786	1.17902e-44	-0.643112	0.032	0.117	1.12097e-39	CAFs	ERBB2IP
RBM27...14787	1.24189e-44	-0.653492	0.094	0.211	1.18074e-39	CAFs	RBM27
EIF4A2...14788	1.28082e-44	-0.625811	0.762	0.753	1.21775e-39	CAFs	EIF4A2
H1FX...14789	1.38172e-44	0.306885	0.428	0.21	1.31368e-39	CAFs	H1FX
C2ORF40...14790	1.52184e-44	0.97369	0.1	0.001	1.44691e-39	CAFs	C2ORF40
EPN1...14791	1.65452e-44	0.29809	0.292	0.119	1.57305e-39	CAFs	EPN1
REEP3...14792	1.66204e-44	0.271436	0.431	0.218	1.5802e-39	CAFs	REEP3
FNIP2...14793	1.85347e-44	0.281299	0.239	0.08	1.76221e-39	CAFs	FNIP2
HOXB2...14794	1.89096e-44	0.309418	0.221	0.071	1.79785e-39	CAFs	HOXB2
MARVELD1	1.97083e-44	0.276302	0.31	0.13	1.87379e-39	CAFs	MARVELD1
HEXIM1...14796	2.12558e-44	-1.06541	0.268	0.389	2.02091e-39	CAFs	HEXIM1
NDUFB3...14797	2.13196e-44	0.266282	0.468	0.248	2.02699e-39	CAFs	NDUFB3
SVBP...14798	2.67789e-44	0.331898	0.213	0.067	2.54603e-39	CAFs	SVBP
PPM1G...14799	3.32374e-44	0.304817	0.395	0.196	3.16008e-39	CAFs	PPM1G
EZR...14800	4.20306e-44	-0.748988	0.191	0.323	3.9961e-39	CAFs	EZR
RAB31...14801	4.39541e-44	0.297163	0.474	0.253	4.17898e-39	CAFs	RAB31
EIF6...14802	4.44346e-44	0.296061	0.451	0.234	4.22467e-39	CAFs	EIF6
SYNJ2...14803	5.66351e-44	0.296065	0.162	0.035	5.38464e-39	CAFs	SYNJ2
MZT2A...14804	8.17483e-44	0.2941	0.489	0.267	7.7723e-39	CAFs	MZT2A
NDUFS8...14805	8.26232e-44	0.315732	0.562	0.329	7.85548e-39	CAFs	NDUFS8
APOA1BP...14806	1.01946e-43	-0.548815	0.041	0.132	9.69259e-39	CAFs	APOA1BP
GLMP	1.03539e-43	0.310907	0.209	0.065	9.84403e-39	CAFs	GLMP
PDE1A	1.12274e-43	0.290982	0.189	0.051	1.06746e-38	CAFs	PDE1A
PXDC1...14809	1.55263e-43	0.300032	0.276	0.108	1.47618e-38	CAFs	PXDC1
DNAJB1...14810	1.82375e-43	-1.2183	0.633	0.684	1.73395e-38	CAFs	DNAJB1
COLGALT1...14811	1.92244e-43	0.320972	0.21	0.065	1.82778e-38	CAFs	COLGALT1
TFG...14812	2.26114e-43	0.279195	0.483	0.263	2.14981e-38	CAFs	TFG
CD200	2.88522e-43	0.295284	0.142	0.024	2.74315e-38	CAFs	CD200
KIF1BP...14814	3.20024e-43	0.312954	0.175	0.044	3.04266e-38	CAFs	KIF1BP
SNHG12...14815	3.40318e-43	-0.543532	0.076	0.186	3.2356e-38	CAFs	SNHG12
ABCA5...14816	3.91775e-43	-0.582836	0.061	0.163	3.72484e-38	CAFs	ABCA5
CGNL1...14817	4.56782e-43	-1.21686	0.151	0.272	4.3429e-38	CAFs	CGNL1
PBX1...14818	5.07172e-43	-0.906839	0.315	0.431	4.82199e-38	CAFs	PBX1
SLC16A3...14819	5.47581e-43	0.374084	0.197	0.058	5.20618e-38	CAFs	SLC16A3
HSD11B1	5.93786e-43	-0.835466	0.166	0.293	5.64548e-38	CAFs	HSD11B1
CD276...14821	6.22331e-43	0.329698	0.349	0.163	5.91687e-38	CAFs	CD276
RABL5	6.43543e-43	-0.480978	0.03	0.112	6.11855e-38	CAFs	RABL5
DDX5...14823	1.60623e-42	-0.471215	0.85	0.813	1.52714e-37	CAFs	DDX5
LCP1...14824	2.18309e-42	-0.542482	0.027	0.106	2.0756e-37	CAFs	LCP1
TALDO1...14825	2.35495e-42	0.336435	0.512	0.289	2.23899e-37	CAFs	TALDO1
ALPL	2.39215e-42	0.604621	0.103	0.005	2.27436e-37	CAFs	ALPL
PSMA5...14827	3.11582e-42	0.259083	0.41	0.209	2.9624e-37	CAFs	PSMA5
FDX1...14828	3.84689e-42	0.270633	0.28	0.113	3.65747e-37	CAFs	FDX1
C11orf83	4.74342e-42	-0.530657	0.031	0.113	4.50985e-37	CAFs	C11orf83
RIC3	4.9342e-42	-0.400605	0.025	0.101	4.69124e-37	CAFs	RIC3
ACTR3...14831	5.00795e-42	0.331543	0.493	0.281	4.76136e-37	CAFs	ACTR3
PACS1...14832	5.0168e-42	0.25242	0.217	0.071	4.76977e-37	CAFs	PACS1
ADGRF5...14833	6.09805e-42	0.387606	0.114	0.011	5.79778e-37	CAFs	ADGRF5
TPM3...14834	6.61746e-42	0.263788	0.499	0.274	6.29162e-37	CAFs	TPM3
GARS	6.64152e-42	0.271639	0.314	0.138	6.3145e-37	CAFs	GARS
CCDC186...14836	6.82424e-42	0.354531	0.225	0.078	6.48822e-37	CAFs	CCDC186
HOXA11	7.59364e-42	-0.425599	0.037	0.124	7.21973e-37	CAFs	HOXA11
FZD3...14838	7.89838e-42	-0.479744	0.031	0.112	7.50947e-37	CAFs	FZD3
TGFBI...14839	8.17564e-42	0.429661	0.482	0.276	7.77308e-37	CAFs	TGFBI
RAN...14840	8.83133e-42	0.383597	0.716	0.489	8.39647e-37	CAFs	RAN
CCL26	9.28274e-42	0.379431	0.129	0.018	8.82566e-37	CAFs	CCL26
CARD16...14842	9.60509e-42	0.262454	0.166	0.039	9.13213e-37	CAFs	CARD16
NCOA7...14843	1.24231e-41	0.258039	0.349	0.163	1.18114e-36	CAFs	NCOA7
DDIT3...14844	1.74574e-41	-1.01146	0.338	0.44	1.65978e-36	CAFs	DDIT3
PDLIM7...14845	2.09349e-41	0.388426	0.561	0.343	1.9904e-36	CAFs	PDLIM7
LIMA1...14846	2.46902e-41	0.310072	0.615	0.383	2.34745e-36	CAFs	LIMA1
CCDC104...14847	2.89319e-41	-0.577122	0.04	0.127	2.75073e-36	CAFs	CCDC104
ZNF358...14848	2.99824e-41	0.267063	0.25	0.094	2.85061e-36	CAFs	ZNF358
DUSP14	3.02015e-41	0.261132	0.215	0.072	2.87144e-36	CAFs	DUSP14
FKBP11...14850	3.02739e-41	0.324505	0.33	0.153	2.87832e-36	CAFs	FKBP11
SIGIRR...14851	3.37623e-41	0.2914	0.313	0.138	3.20998e-36	CAFs	SIGIRR
SERP1...14852	3.95587e-41	0.344625	0.703	0.486	3.76108e-36	CAFs	SERP1
FAM177A1...14853	4.26031e-41	0.255507	0.479	0.26	4.05053e-36	CAFs	FAM177A1
SLC25A3...14854	5.08708e-41	0.37812	0.793	0.618	4.83659e-36	CAFs	SLC25A3
MTUS1...14855	5.80277e-41	-0.845471	0.187	0.31	5.51704e-36	CAFs	MTUS1
TUBB2B	5.85676e-41	0.359288	0.128	0.019	5.56837e-36	CAFs	TUBB2B
SYTL2...14857	6.25709e-41	0.305698	0.183	0.051	5.94899e-36	CAFs	SYTL2
RHEB...14858	6.49638e-41	0.335953	0.561	0.339	6.1765e-36	CAFs	RHEB
RNF145...14859	7.15694e-41	0.250567	0.307	0.136	6.80453e-36	CAFs	RNF145
TMEM176A...14860	7.57463e-41	0.431667	0.308	0.136	7.20166e-36	CAFs	TMEM176A
CCDC71L	7.95851e-41	0.294292	0.237	0.087	7.56664e-36	CAFs	CCDC71L
FTL...14862	1.06813e-40	0.374678	0.981	0.915	1.01553e-35	CAFs	FTL
CFH...14863	1.08482e-40	0.496416	0.598	0.378	1.0314e-35	CAFs	CFH
MRPL13...14864	1.09608e-40	0.292128	0.308	0.136	1.04211e-35	CAFs	MRPL13
MYH11...14865	1.12104e-40	-1.30999	0.086	0.196	1.06584e-35	CAFs	MYH11
PLPP5...14866	1.12374e-40	0.315221	0.214	0.073	1.06841e-35	CAFs	PLPP5
FSTL1...14867	1.21539e-40	0.362244	0.784	0.556	1.15554e-35	CAFs	FSTL1
SRSF10...14868	1.2181e-40	0.267713	0.399	0.202	1.15812e-35	CAFs	SRSF10
TNFRSF4...14869	1.38762e-40	-0.500052	0.033	0.114	1.31929e-35	CAFs	TNFRSF4
PSMB3...14870	1.73285e-40	0.339533	0.597	0.372	1.64753e-35	CAFs	PSMB3
SLCO3A1...14871	1.90673e-40	0.282645	0.191	0.056	1.81284e-35	CAFs	SLCO3A1
LINC01088...14872	2.02499e-40	-0.57843	0.04	0.127	1.92528e-35	CAFs	LINC01088
PKN1...14873	2.06201e-40	0.274456	0.247	0.094	1.96048e-35	CAFs	PKN1
NDUFA4L2...14874	2.7033e-40	0.858698	0.204	0.069	2.57019e-35	CAFs	NDUFA4L2
CTSK...14875	2.75795e-40	0.407008	0.683	0.458	2.62215e-35	CAFs	CTSK
FURIN...14876	2.90933e-40	0.254453	0.16	0.038	2.76608e-35	CAFs	FURIN
RP11-349A22.5...14877	3.14801e-40	-0.534374	0.035	0.118	2.993e-35	CAFs	RP11-349A22.5
UFC1...14878	3.93809e-40	0.282138	0.572	0.342	3.74418e-35	CAFs	UFC1
SCAND1...14879	5.06251e-40	0.280924	0.562	0.327	4.81323e-35	CAFs	SCAND1
NUDT4...14880	7.54265e-40	0.329547	0.38	0.193	7.17125e-35	CAFs	NUDT4
CCPG1...14881	7.76063e-40	0.385575	0.478	0.28	7.37849e-35	CAFs	CCPG1
SSBP1...14882	9.04153e-40	0.332202	0.585	0.359	8.59632e-35	CAFs	SSBP1
LAMC3...14883	9.51899e-40	-0.69966	0.047	0.137	9.05028e-35	CAFs	LAMC3
TSPAN2...14884	1.02636e-39	0.263727	0.135	0.024	9.7582e-35	CAFs	TSPAN2
TGFBR3...14885	1.06783e-39	-0.571596	0.096	0.21	1.01525e-34	CAFs	TGFBR3
C7orf55...14886	1.22666e-39	-0.576368	0.048	0.138	1.16626e-34	CAFs	C7orf55
ACTA2...14887	1.29155e-39	0.998923	0.605	0.428	1.22796e-34	CAFs	ACTA2
NDUFAB1...14888	1.3325e-39	0.29396	0.566	0.337	1.26688e-34	CAFs	NDUFAB1
CARD19...14889	1.54006e-39	0.283985	0.183	0.055	1.46423e-34	CAFs	CARD19
RALA...14890	1.61696e-39	0.280571	0.344	0.164	1.53734e-34	CAFs	RALA
CALR...14891	2.01782e-39	0.458714	0.778	0.59	1.91846e-34	CAFs	CALR
C1QTNF7...14892	2.03234e-39	-0.507824	0.051	0.145	1.93226e-34	CAFs	C1QTNF7
MLEC...14893	2.23442e-39	0.271063	0.462	0.252	2.1244e-34	CAFs	MLEC
ARHGAP6...14894	2.24761e-39	-0.552706	0.074	0.177	2.13694e-34	CAFs	ARHGAP6
TNFSF13B...14895	2.32049e-39	0.377321	0.189	0.058	2.20623e-34	CAFs	TNFSF13B
LSM7...14896	2.46525e-39	0.315265	0.6	0.374	2.34387e-34	CAFs	LSM7
UQCRFS1...14897	3.36647e-39	0.265274	0.429	0.227	3.2007e-34	CAFs	UQCRFS1
ZPR1...14898	3.72685e-39	0.261102	0.153	0.036	3.54334e-34	CAFs	ZPR1
CREB3L1	3.75914e-39	0.293943	0.317	0.145	3.57404e-34	CAFs	CREB3L1
COX5B...14900	8.92524e-39	0.341766	0.756	0.571	8.48576e-34	CAFs	COX5B
C9orf142...14901	1.09483e-38	-0.631572	0.061	0.156	1.04092e-33	CAFs	C9orf142
CEBPZOS...14902	1.2693e-38	0.285405	0.205	0.07	1.2068e-33	CAFs	CEBPZOS
SNX6...14903	1.39478e-38	0.289224	0.461	0.261	1.3261e-33	CAFs	SNX6
C14orf1...14904	1.41889e-38	-0.491312	0.035	0.116	1.34903e-33	CAFs	C14orf1
FOXS1...14905	1.75839e-38	0.306353	0.236	0.088	1.67181e-33	CAFs	FOXS1
RNF7...14906	2.04146e-38	0.260181	0.593	0.361	1.94094e-33	CAFs	RNF7
BTBD3...14907	2.30842e-38	-0.579448	0.062	0.155	2.19475e-33	CAFs	BTBD3
B2M...14908	2.35487e-38	0.390299	0.989	0.965	2.23892e-33	CAFs	B2M
UXT...14909	2.43845e-38	0.27834	0.596	0.364	2.31838e-33	CAFs	UXT
TMEM258...14910	2.93418e-38	0.348314	0.751	0.575	2.7897e-33	CAFs	TMEM258
ODC1...14911	3.23566e-38	0.328176	0.278	0.121	3.07633e-33	CAFs	ODC1
SAMD1...14912	3.38252e-38	0.254652	0.147	0.034	3.21597e-33	CAFs	SAMD1
RNASEK...14913	3.65472e-38	-0.818726	0.104	0.207	3.47476e-33	CAFs	RNASEK
FAM162B...14914	4.382e-38	-0.409105	0.043	0.128	4.16623e-33	CAFs	FAM162B
LGALS9...14915	5.06801e-38	0.301583	0.141	0.03	4.81846e-33	CAFs	LGALS9
FHL2...14916	9.62907e-38	0.394403	0.548	0.337	9.15493e-33	CAFs	FHL2
RBX1...14917	1.54191e-37	0.266596	0.661	0.438	1.46599e-32	CAFs	RBX1
CERCAM	1.57381e-37	0.288785	0.476	0.271	1.49631e-32	CAFs	CERCAM
PTPRE...14919	1.84103e-37	0.259891	0.167	0.047	1.75037e-32	CAFs	PTPRE
RBM3...14920	2.00715e-37	0.373088	0.667	0.465	1.90832e-32	CAFs	RBM3
COX7A2...14921	2.12074e-37	0.352751	0.754	0.593	2.01631e-32	CAFs	COX7A2
RHOC...14922	2.41207e-37	0.333705	0.709	0.517	2.2933e-32	CAFs	RHOC
PLIN3...14923	2.49491e-37	0.251169	0.392	0.206	2.37206e-32	CAFs	PLIN3
SRSF3...14924	2.57175e-37	-0.715033	0.699	0.681	2.44511e-32	CAFs	SRSF3
C11orf96...14925	2.5897e-37	1.36407	0.264	0.126	2.46218e-32	CAFs	C11orf96
NOX4	2.85988e-37	0.252172	0.14	0.031	2.71906e-32	CAFs	NOX4
EYA1	3.61045e-37	-0.460092	0.033	0.109	3.43267e-32	CAFs	EYA1
NOP53...14928	3.80752e-37	1.13209	0.26	0.136	3.62004e-32	CAFs	NOP53
SIL1...14929	3.82205e-37	0.299753	0.349	0.171	3.63385e-32	CAFs	SIL1
LRRC17	4.69587e-37	0.365404	0.265	0.111	4.46465e-32	CAFs	LRRC17
NDUFAF8...14931	4.73011e-37	0.53427	0.172	0.057	4.4972e-32	CAFs	NDUFAF8
ERO1A...14932	5.07996e-37	0.264413	0.146	0.035	4.82982e-32	CAFs	ERO1A
ABLIM1...14933	5.20005e-37	-0.776962	0.16	0.281	4.944e-32	CAFs	ABLIM1
ELOB...14934	5.43111e-37	1.25662	0.28	0.162	5.16369e-32	CAFs	ELOB
C14ORF119...14935	5.47849e-37	0.3372	0.188	0.063	5.20873e-32	CAFs	C14ORF119
SETBP1	5.73816e-37	-1.02905	0.198	0.309	5.45561e-32	CAFs	SETBP1
NPDC1	6.28409e-37	0.377298	0.414	0.228	5.97466e-32	CAFs	NPDC1
SCARA3...14938	6.73734e-37	0.258975	0.164	0.045	6.40559e-32	CAFs	SCARA3
PPP4R3B...14939	7.46451e-37	0.324265	0.178	0.056	7.09695e-32	CAFs	PPP4R3B
RABL6...14940	7.47335e-37	0.282515	0.234	0.09	7.10536e-32	CAFs	RABL6
TIMM13...14941	8.02877e-37	0.254442	0.565	0.34	7.63344e-32	CAFs	TIMM13
PGRMC1...14942	9.02301e-37	-0.79509	0.502	0.539	8.57872e-32	CAFs	PGRMC1
C12orf23	9.23418e-37	-0.495689	0.049	0.135	8.77949e-32	CAFs	C12orf23
GNG5...14944	9.26893e-37	0.294499	0.668	0.45	8.81253e-32	CAFs	GNG5
PSMB6...14945	9.3196e-37	0.288145	0.601	0.386	8.8607e-32	CAFs	PSMB6
ARID5B...14946	9.70808e-37	0.254839	0.644	0.417	9.23005e-32	CAFs	ARID5B
FSTL3...14947	9.7313e-37	0.262864	0.296	0.137	9.25213e-32	CAFs	FSTL3
ALDH3A2...14948	1.07746e-36	-0.6684	0.093	0.196	1.0244e-31	CAFs	ALDH3A2
BBX...14949	1.10017e-36	-0.845337	0.434	0.496	1.046e-31	CAFs	BBX
PFDN2...14950	1.25297e-36	0.25971	0.547	0.327	1.19128e-31	CAFs	PFDN2
LRRC59...14951	1.25573e-36	0.253936	0.375	0.193	1.1939e-31	CAFs	LRRC59
MICALL2...14952	1.57259e-36	0.257836	0.171	0.051	1.49516e-31	CAFs	MICALL2
C16orf13...14953	1.63322e-36	-0.573824	0.084	0.187	1.5528e-31	CAFs	C16orf13
SEMA3C	1.69735e-36	0.392707	0.243	0.099	1.61377e-31	CAFs	SEMA3C
C12ORF10...14955	2.02987e-36	0.300269	0.182	0.059	1.92992e-31	CAFs	C12ORF10
PDK4...14956	2.09626e-36	-0.701025	0.107	0.218	1.99304e-31	CAFs	PDK4
GNB2...14957	2.23761e-36	0.2805	0.486	0.274	2.12743e-31	CAFs	GNB2
CLDN11	2.40654e-36	0.410933	0.282	0.127	2.28804e-31	CAFs	CLDN11
C1ORF198	3.12068e-36	0.298399	0.109	0.015	2.96702e-31	CAFs	C1ORF198
ACTN1...14960	3.67012e-36	0.345368	0.609	0.39	3.48941e-31	CAFs	ACTN1
MEDAG...14961	3.70841e-36	0.299484	0.164	0.046	3.52581e-31	CAFs	MEDAG
PSMA3...14962	5.81417e-36	0.255287	0.458	0.258	5.52788e-31	CAFs	PSMA3
SKP1...14963	7.14654e-36	-0.477793	0.819	0.774	6.79465e-31	CAFs	SKP1
HIC1...14964	7.7606e-36	0.261369	0.324	0.154	7.37846e-31	CAFs	HIC1
ZFPM1...14965	8.06818e-36	0.283586	0.147	0.037	7.6709e-31	CAFs	ZFPM1
PRDX5...14966	9.12897e-36	0.309239	0.775	0.609	8.67946e-31	CAFs	PRDX5
TRAC...14967	1.05254e-35	0.277416	0.119	0.021	1.00071e-30	CAFs	TRAC
RER1...14968	1.19309e-35	0.307397	0.541	0.33	1.13434e-30	CAFs	RER1
PLTP...14969	1.25122e-35	-0.729793	0.44	0.513	1.18961e-30	CAFs	PLTP
LINC01197...14970	1.45608e-35	0.272539	0.107	0.014	1.38439e-30	CAFs	LINC01197
RFNG...14971	1.46602e-35	0.261077	0.232	0.093	1.39383e-30	CAFs	RFNG
CYGB...14972	1.55447e-35	0.452022	0.479	0.29	1.47793e-30	CAFs	CYGB
CLK1...14973	1.56142e-35	-0.833311	0.416	0.486	1.48453e-30	CAFs	CLK1
SLC20A1...14974	1.91596e-35	0.359204	0.293	0.137	1.82161e-30	CAFs	SLC20A1
PPIA...14975	2.01031e-35	0.368677	0.861	0.649	1.91132e-30	CAFs	PPIA
CST2	2.24593e-35	0.423661	0.169	0.052	2.13534e-30	CAFs	CST2
CXCL12...14977	2.42474e-35	-0.362926	0.337	0.454	2.30535e-30	CAFs	CXCL12
SNRPF...14978	2.59076e-35	0.27121	0.552	0.341	2.46319e-30	CAFs	SNRPF
CD151...14979	2.7698e-35	0.352731	0.66	0.441	2.63342e-30	CAFs	CD151
C21orf59...14980	2.99963e-35	-0.428766	0.037	0.114	2.85192e-30	CAFs	C21orf59
GULP1...14981	4.62379e-35	-0.693012	0.228	0.338	4.39611e-30	CAFs	GULP1
PPAPDC1B...14982	7.27479e-35	-0.441641	0.029	0.1	6.91658e-30	CAFs	PPAPDC1B
WWTR1	8.16521e-35	0.257704	0.509	0.302	7.76315e-30	CAFs	WWTR1
CKS2...14984	8.79548e-35	0.291414	0.283	0.13	8.36239e-30	CAFs	CKS2
NR2F2-AS1...14985	9.89974e-35	-0.376669	0.039	0.118	9.41228e-30	CAFs	NR2F2-AS1
NOV...14986	1.0527e-34	1.14742	0.105	0.014	1.00087e-29	CAFs	NOV
NSMCE3...14987	1.33584e-34	0.278518	0.169	0.053	1.27006e-29	CAFs	NSMCE3
KIAA1755	1.85464e-34	0.322793	0.181	0.06	1.76332e-29	CAFs	KIAA1755
GSTP1...14989	2.06467e-34	0.37059	0.843	0.731	1.963e-29	CAFs	GSTP1
TMEM100...14990	2.16209e-34	-0.884234	0.145	0.253	2.05563e-29	CAFs	TMEM100
PSMA2...14991	2.51725e-34	0.302711	0.32	0.157	2.3933e-29	CAFs	PSMA2
CLTA...14992	2.94609e-34	0.292662	0.705	0.504	2.80102e-29	CAFs	CLTA
NTRK2...14993	3.20322e-34	0.438095	0.2	0.075	3.0455e-29	CAFs	NTRK2
RWDD1	4.02395e-34	0.260404	0.618	0.414	3.82581e-29	CAFs	RWDD1
S100A13...14995	4.72111e-34	0.4057	0.688	0.489	4.48864e-29	CAFs	S100A13
PDGFRA	6.12658e-34	-1.01616	0.376	0.454	5.82491e-29	CAFs	PDGFRA
C11orf58...14997	7.88865e-34	-0.712597	0.337	0.438	7.50021e-29	CAFs	C11orf58
C5orf56...14998	9.24217e-34	-0.451925	0.035	0.108	8.78708e-29	CAFs	C5orf56
LNPK...14999	1.33052e-33	0.263207	0.138	0.035	1.26501e-28	CAFs	LNPK
RAB29...15000	1.48137e-33	0.256047	0.117	0.023	1.40842e-28	CAFs	RAB29
GRN...15001	1.91833e-33	0.265185	0.579	0.364	1.82387e-28	CAFs	GRN
ZFAS1...15002	2.0486e-33	-0.454361	0.387	0.562	1.94773e-28	CAFs	ZFAS1
SERPING1...15003	2.17698e-33	-0.46894	0.777	0.765	2.06979e-28	CAFs	SERPING1
NGRN...15004	2.67427e-33	-0.461474	0.062	0.149	2.54259e-28	CAFs	NGRN
ADAM33	3.07074e-33	-0.515241	0.055	0.14	2.91954e-28	CAFs	ADAM33
EPCAM	3.85041e-33	0.374338	0.111	0.019	3.66082e-28	CAFs	EPCAM
KRT19...15007	5.89952e-33	0.351543	0.164	0.051	5.60903e-28	CAFs	KRT19
G0S2...15008	6.85351e-33	-1.00803	0.246	0.359	6.51604e-28	CAFs	G0S2
PRKAR2B...15009	7.28542e-33	-0.493807	0.072	0.164	6.92668e-28	CAFs	PRKAR2B
H3F3A...15010	8.07127e-33	0.253674	0.885	0.706	7.67384e-28	CAFs	H3F3A
SON...15011	8.38179e-33	-0.550853	0.708	0.681	7.96907e-28	CAFs	SON
NUTM2A-AS1...15012	9.00301e-33	-0.430423	0.062	0.149	8.5597e-28	CAFs	NUTM2A-AS1
TMEM120A...15013	1.0523e-32	0.2667	0.206	0.08	1.00048e-27	CAFs	TMEM120A
PGAM1...15014	1.08037e-32	0.29928	0.6	0.388	1.02717e-27	CAFs	PGAM1
PREX2...15015	1.9537e-32	-0.518629	0.058	0.143	1.8575e-27	CAFs	PREX2
PCOLCE2	2.48717e-32	-0.428755	0.104	0.211	2.3647e-27	CAFs	PCOLCE2
JTB...15017	3.27763e-32	0.277375	0.688	0.485	3.11624e-27	CAFs	JTB
LPAR1	4.65867e-32	-0.672727	0.13	0.233	4.42928e-27	CAFs	LPAR1
CACNA1D...15019	4.9927e-32	-0.582288	0.057	0.139	4.74686e-27	CAFs	CACNA1D
CPXM1	5.91593e-32	0.266115	0.225	0.093	5.62463e-27	CAFs	CPXM1
IGFBP2...15021	6.49124e-32	0.948108	0.511	0.34	6.17161e-27	CAFs	IGFBP2
KIAA1715	6.97389e-32	-0.429981	0.033	0.103	6.63049e-27	CAFs	KIAA1715
NEGR1	7.17298e-32	-0.595808	0.085	0.179	6.81979e-27	CAFs	NEGR1
PRDX1...15024	7.68023e-32	0.360155	0.813	0.646	7.30205e-27	CAFs	PRDX1
ZBTB16...15025	7.68399e-32	-0.58716	0.131	0.239	7.30563e-27	CAFs	ZBTB16
FGD5-AS1...15026	8.88161e-32	-0.640378	0.152	0.262	8.44428e-27	CAFs	FGD5-AS1
DYNLRB1...15027	1.18751e-31	0.250143	0.648	0.434	1.12904e-26	CAFs	DYNLRB1
PCOLCE...15028	1.38047e-31	0.467887	0.813	0.667	1.3125e-26	CAFs	PCOLCE
KIAA1430	1.45243e-31	-0.50553	0.047	0.124	1.38091e-26	CAFs	KIAA1430
NR2F1...15030	1.72875e-31	-0.630018	0.452	0.539	1.64363e-26	CAFs	NR2F1
PCDHGC3	1.99938e-31	-0.426374	0.042	0.117	1.90093e-26	CAFs	PCDHGC3
IFI44L...15032	2.4623e-31	0.259117	0.173	0.059	2.34106e-26	CAFs	IFI44L
KMT5B...15033	3.07744e-31	0.261204	0.165	0.056	2.92591e-26	CAFs	KMT5B
GREM1	3.53837e-31	0.365708	0.108	0.02	3.36414e-26	CAFs	GREM1
C16ORF72...15035	3.59354e-31	0.273509	0.129	0.033	3.41659e-26	CAFs	C16ORF72
PVRL2...15036	3.65087e-31	-0.45633	0.044	0.119	3.4711e-26	CAFs	PVRL2
WNT4	4.71215e-31	-0.417183	0.044	0.12	4.48013e-26	CAFs	WNT4
HTRA3	5.01806e-31	0.473132	0.371	0.212	4.77097e-26	CAFs	HTRA3
JPT1...15039	5.7006e-31	0.334461	0.121	0.03	5.4199e-26	CAFs	JPT1
UQCRQ...15040	7.45664e-31	0.304653	0.699	0.534	7.08947e-26	CAFs	UQCRQ
SUB1...15041	7.8935e-31	0.274061	0.745	0.552	7.50482e-26	CAFs	SUB1
ACTB...15042	1.09742e-30	0.256082	0.973	0.866	1.04338e-25	CAFs	ACTB
IL32...15043	1.17138e-30	0.562926	0.505	0.343	1.1137e-25	CAFs	IL32
CDC42EP4	1.24475e-30	-0.58897	0.133	0.235	1.18346e-25	CAFs	CDC42EP4
DIO3OS...15045	1.96112e-30	-0.657228	0.127	0.226	1.86456e-25	CAFs	DIO3OS
PLPPR2...15046	2.15057e-30	0.284322	0.161	0.055	2.04467e-25	CAFs	PLPPR2
HEY1...15047	2.54461e-30	0.331874	0.185	0.07	2.41931e-25	CAFs	HEY1
MT1E...15048	2.60859e-30	0.402383	0.532	0.338	2.48015e-25	CAFs	MT1E
MT2A...15049	2.89886e-30	0.275112	0.814	0.61	2.75612e-25	CAFs	MT2A
WSB1...15050	3.28459e-30	-0.632491	0.569	0.587	3.12286e-25	CAFs	WSB1
CHMP1B...15051	3.89002e-30	0.277586	0.352	0.19	3.69848e-25	CAFs	CHMP1B
NEXN...15052	4.68651e-30	0.330081	0.381	0.216	4.45575e-25	CAFs	NEXN
CSRP1...15053	4.89094e-30	-0.611756	0.526	0.57	4.65011e-25	CAFs	CSRP1
C7orf73...15054	6.40477e-30	-0.480889	0.1	0.2	6.0894e-25	CAFs	C7orf73
SYT1	6.709e-30	-0.594978	0.081	0.17	6.37865e-25	CAFs	SYT1
RP1-241P17.4	6.86548e-30	-0.535847	0.044	0.117	6.52742e-25	CAFs	RP1-241P17.4
HES1...15057	8.77329e-30	0.3554	0.478	0.295	8.34129e-25	CAFs	HES1
SYNM...15058	9.22093e-30	-0.57475	0.049	0.124	8.7669e-25	CAFs	SYNM
GGT5...15059	9.79764e-30	0.374097	0.572	0.371	9.3152e-25	CAFs	GGT5
FOXC1...15060	1.23991e-29	0.392414	0.31	0.163	1.17885e-24	CAFs	FOXC1
TOMM20...15061	1.32168e-29	0.258426	0.649	0.441	1.2566e-24	CAFs	TOMM20
ITGA2...15062	1.34991e-29	0.264777	0.123	0.031	1.28344e-24	CAFs	ITGA2
LMNA...15063	1.61812e-29	0.285073	0.827	0.655	1.53844e-24	CAFs	LMNA
PHLDA1...15064	2.14057e-29	0.344539	0.581	0.391	2.03517e-24	CAFs	PHLDA1
ARL4A...15065	2.17038e-29	0.27892	0.283	0.141	2.06351e-24	CAFs	ARL4A
PRKCA...15066	3.08024e-29	-0.780268	0.125	0.218	2.92857e-24	CAFs	PRKCA
FAU...15067	3.32663e-29	0.283572	0.922	0.849	3.16283e-24	CAFs	FAU
RNH1...15068	5.90525e-29	0.29904	0.653	0.455	5.61448e-24	CAFs	RNH1
MIR99AHG...15069	7.42458e-29	0.361877	0.291	0.151	7.05899e-24	CAFs	MIR99AHG
PCNX1...15070	8.56246e-29	0.269333	0.109	0.024	8.14085e-24	CAFs	PCNX1
FZD1	9.71873e-29	0.252521	0.236	0.107	9.24018e-24	CAFs	FZD1
HILPDA	1.42232e-28	0.40915	0.193	0.078	1.35229e-23	CAFs	HILPDA
RBP4	1.62064e-28	0.621394	0.21	0.093	1.54084e-23	CAFs	RBP4
HAS2	1.68948e-28	0.252615	0.155	0.053	1.60629e-23	CAFs	HAS2
EFEMP2...15075	2.25555e-28	0.252261	0.661	0.462	2.14449e-23	CAFs	EFEMP2
C9ORF78...15076	2.26461e-28	0.279377	0.189	0.076	2.1531e-23	CAFs	C9ORF78
DLX5...15077	2.607e-28	0.498056	0.116	0.029	2.47863e-23	CAFs	DLX5
CCND2...15078	2.78428e-28	-0.823366	0.303	0.389	2.64718e-23	CAFs	CCND2
A2M...15079	3.09967e-28	-1.52205	0.499	0.545	2.94704e-23	CAFs	A2M
PDE4D...15080	3.47638e-28	-0.578468	0.088	0.176	3.3052e-23	CAFs	PDE4D
FBXO44	3.97257e-28	-0.491341	0.076	0.16	3.77696e-23	CAFs	FBXO44
TNS2...15082	4.04448e-28	0.287492	0.215	0.096	3.84533e-23	CAFs	TNS2
C1ORF43...15083	4.79504e-28	0.322248	0.217	0.098	4.55893e-23	CAFs	C1ORF43
DYNLL1...15084	5.03167e-28	0.262842	0.872	0.777	4.78391e-23	CAFs	DYNLL1
SEC62...15085	6.24186e-28	-0.471981	0.74	0.716	5.93451e-23	CAFs	SEC62
CXCL3...15086	7.39442e-28	0.696508	0.12	0.032	7.03032e-23	CAFs	CXCL3
CTD-2336O2.1...15087	8.76547e-28	-0.431721	0.038	0.105	8.33386e-23	CAFs	CTD-2336O2.1
EIF4A1...15088	1.24198e-27	-0.648893	0.62	0.592	1.18082e-22	CAFs	EIF4A1
F3...15089	1.32057e-27	-0.593003	0.21	0.319	1.25554e-22	CAFs	F3
EVC	1.5862e-27	-0.564185	0.038	0.103	1.50809e-22	CAFs	EVC
COL4A5...15091	1.88411e-27	-0.436127	0.042	0.111	1.79134e-22	CAFs	COL4A5
COX16...15092	2.00669e-27	-0.536642	0.138	0.234	1.90788e-22	CAFs	COX16
PODN	2.28705e-27	-0.815153	0.353	0.421	2.17444e-22	CAFs	PODN
BDH2	2.35872e-27	-0.691711	0.291	0.372	2.24258e-22	CAFs	BDH2
C1S...15095	2.36554e-27	-0.515047	0.787	0.77	2.24906e-22	CAFs	C1S
EDNRB...15096	2.90694e-27	-0.389228	0.047	0.119	2.7638e-22	CAFs	EDNRB
SELENOM...15097	3.00255e-27	0.945703	0.282	0.172	2.8547e-22	CAFs	SELENOM
APCDD1...15098	4.12045e-27	-0.805195	0.213	0.309	3.91756e-22	CAFs	APCDD1
CD9...15099	4.32284e-27	0.398914	0.49	0.315	4.10998e-22	CAFs	CD9
PRELP	5.35452e-27	0.604943	0.501	0.342	5.09086e-22	CAFs	PRELP
LMO3	6.60093e-27	-0.45627	0.058	0.133	6.2759e-22	CAFs	LMO3
IFITM2...15102	8.09568e-27	0.362902	0.791	0.619	7.69704e-22	CAFs	IFITM2
EDN3	9.06876e-27	-0.410287	0.042	0.11	8.62222e-22	CAFs	EDN3
PIK3R1...15104	9.4843e-27	-0.889769	0.29	0.378	9.0173e-22	CAFs	PIK3R1
MCAM...15105	1.0627e-26	0.34617	0.112	0.028	1.01037e-21	CAFs	MCAM
NUDT11	1.13712e-26	-0.487677	0.062	0.136	1.08113e-21	CAFs	NUDT11
EGLN2...15107	1.15056e-26	-0.554902	0.136	0.227	1.09391e-21	CAFs	EGLN2
RERG...15108	1.22408e-26	-0.568554	0.149	0.244	1.16381e-21	CAFs	RERG
ADD3...15109	1.62166e-26	-0.703954	0.458	0.506	1.54181e-21	CAFs	ADD3
SFRP2	1.82404e-26	1.42181	0.501	0.418	1.73423e-21	CAFs	SFRP2
SLPI	2.06006e-26	1.35519	0.118	0.034	1.95862e-21	CAFs	SLPI
ENPP2...15112	2.65262e-26	0.396	0.13	0.041	2.522e-21	CAFs	ENPP2
FBXO21...15113	2.79057e-26	-0.61407	0.163	0.255	2.65316e-21	CAFs	FBXO21
PAM...15114	3.89262e-26	-0.988392	0.382	0.435	3.70095e-21	CAFs	PAM
MYL9...15115	3.94116e-26	0.48703	0.791	0.66	3.7471e-21	CAFs	MYL9
CAVIN3...15116	4.17637e-26	0.769992	0.223	0.122	3.97072e-21	CAFs	CAVIN3
C2...15117	4.24779e-26	0.276021	0.125	0.037	4.03863e-21	CAFs	C2
PDLIM1...15118	9.38012e-26	0.264316	0.543	0.357	8.91824e-21	CAFs	PDLIM1
IER2...15119	1.1036e-25	-1.06972	0.653	0.621	1.04926e-20	CAFs	IER2
LAPTM4A...15120	1.90484e-25	-0.378233	0.86	0.821	1.81104e-20	CAFs	LAPTM4A
RAI2	1.92254e-25	-0.477434	0.077	0.155	1.82787e-20	CAFs	RAI2
C9orf16...15122	1.93237e-25	0.444953	0.344	0.212	1.83722e-20	CAFs	C9orf16
REV3L...15123	2.75706e-25	-0.824724	0.222	0.309	2.6213e-20	CAFs	REV3L
ARHGEF7...15124	2.91304e-25	0.264611	0.21	0.096	2.7696e-20	CAFs	ARHGEF7
MMP23B	3.17789e-25	0.351836	0.297	0.165	3.02141e-20	CAFs	MMP23B
RPP21...15126	4.35551e-25	-0.347553	0.063	0.137	4.14104e-20	CAFs	RPP21
RAMP2	4.6174e-25	-0.486621	0.135	0.231	4.39003e-20	CAFs	RAMP2
C5ORF15...15128	5.81693e-25	0.263343	0.183	0.079	5.5305e-20	CAFs	C5ORF15
SPINT2...15129	1.15239e-24	0.381779	0.18	0.076	1.09564e-19	CAFs	SPINT2
CD302...15130	1.81941e-24	-0.710869	0.251	0.331	1.72983e-19	CAFs	CD302
LRRN4CL	3.32583e-24	-0.318398	0.094	0.179	3.16207e-19	CAFs	LRRN4CL
DDX24...15132	3.64349e-24	-0.598373	0.562	0.564	3.46408e-19	CAFs	DDX24
SGK1...15133	4.11533e-24	0.284415	0.242	0.123	3.91269e-19	CAFs	SGK1
C1orf21...15134	4.44853e-24	-0.659407	0.184	0.272	4.22949e-19	CAFs	C1orf21
HOXA10...15135	5.10684e-24	-0.551428	0.114	0.199	4.85538e-19	CAFs	HOXA10
NGFR	6.86215e-24	0.337542	0.156	0.062	6.52425e-19	CAFs	NGFR
INTS6...15137	8.14564e-24	0.350085	0.39	0.244	7.74455e-19	CAFs	INTS6
SMARCE1...15138	8.1872e-24	-0.668595	0.287	0.363	7.78406e-19	CAFs	SMARCE1
C4orf27...15139	9.46543e-24	-0.380108	0.04	0.102	8.99935e-19	CAFs	C4orf27
FGL2...15140	1.02692e-23	0.459095	0.158	0.064	9.76352e-19	CAFs	FGL2
FXYD1...15141	2.76033e-23	-0.752514	0.351	0.424	2.62441e-18	CAFs	FXYD1
VCAM1...15142	2.8368e-23	0.300622	0.222	0.109	2.69712e-18	CAFs	VCAM1
TCEAL1...15143	3.50485e-23	-0.721536	0.22	0.298	3.33228e-18	CAFs	TCEAL1
NFASC...15144	4.52261e-23	-0.50322	0.063	0.132	4.29992e-18	CAFs	NFASC
ICE2...15145	5.50081e-23	0.251046	0.103	0.029	5.22995e-18	CAFs	ICE2
SPRY2...15146	8.6862e-23	-0.7337	0.152	0.233	8.25849e-18	CAFs	SPRY2
PBXIP1...15147	1.2772e-22	-0.730338	0.186	0.267	1.21431e-17	CAFs	PBXIP1
TPI1...15148	1.52258e-22	0.2958	0.78	0.61	1.44761e-17	CAFs	TPI1
ADAMTS1...15149	1.68037e-22	-0.97913	0.252	0.337	1.59763e-17	CAFs	ADAMTS1
C11orf73...15150	2.17174e-22	-0.460493	0.068	0.139	2.0648e-17	CAFs	C11orf73
CARMN...15151	4.80927e-22	0.316948	0.14	0.055	4.57246e-17	CAFs	CARMN
AASS	5.5901e-22	-0.438827	0.071	0.142	5.31485e-17	CAFs	AASS
ARL4D...15153	5.65282e-22	-0.735982	0.151	0.233	5.37447e-17	CAFs	ARL4D
SNHG7...15154	5.75577e-22	-0.605666	0.184	0.274	5.47236e-17	CAFs	SNHG7
CBX7...15155	6.16069e-22	-0.481963	0.069	0.139	5.85733e-17	CAFs	CBX7
REX1BD...15156	6.52445e-22	0.516797	0.209	0.117	6.20318e-17	CAFs	REX1BD
SAT1...15157	6.97879e-22	-0.441675	0.814	0.778	6.63515e-17	CAFs	SAT1
CXCL1	7.36746e-22	0.734104	0.12	0.042	7.00469e-17	CAFs	CXCL1
ITGB8	7.76909e-22	-0.50085	0.044	0.103	7.38654e-17	CAFs	ITGB8
TRIR...15160	9.73272e-22	0.565738	0.242	0.145	9.25348e-17	CAFs	TRIR
MORF4L2...15161	1.44672e-21	-0.52205	0.664	0.642	1.37548e-16	CAFs	MORF4L2
MME	1.50855e-21	-0.57446	0.051	0.114	1.43427e-16	CAFs	MME
GADD45B...15163	1.85565e-21	-0.727677	0.702	0.668	1.76428e-16	CAFs	GADD45B
KCNQ1OT1...15164	4.16536e-21	-0.649432	0.191	0.282	3.96026e-16	CAFs	KCNQ1OT1
SERPINE1...15165	4.75464e-21	-0.360012	0.38	0.22	4.52052e-16	CAFs	SERPINE1
CPNE3...15166	4.9823e-21	-0.61327	0.323	0.383	4.73697e-16	CAFs	CPNE3
NPC2...15167	5.33552e-21	0.415535	0.751	0.611	5.0728e-16	CAFs	NPC2
TSC22D3...15168	1.15491e-20	-0.483323	0.65	0.652	1.09804e-15	CAFs	TSC22D3
TACC1...15169	1.73353e-20	-0.649912	0.498	0.513	1.64817e-15	CAFs	TACC1
SLIT2	1.79379e-20	-1.01653	0.293	0.355	1.70546e-15	CAFs	SLIT2
COL6A2...15171	2.44489e-20	0.394125	0.897	0.834	2.32451e-15	CAFs	COL6A2
PSMA6...15172	3.20495e-20	-0.365521	0.093	0.165	3.04714e-15	CAFs	PSMA6
ZNF516...15173	4.34342e-20	-0.513367	0.062	0.125	4.12955e-15	CAFs	ZNF516
MT1A...15174	5.62414e-20	-0.775231	0.091	0.163	5.34721e-15	CAFs	MT1A
C5ORF24...15175	6.0767e-20	0.257787	0.166	0.078	5.77748e-15	CAFs	C5ORF24
KRTCAP2...15176	6.42458e-20	-0.550764	0.342	0.409	6.10824e-15	CAFs	KRTCAP2
TRIM2	7.0969e-20	-0.542661	0.073	0.14	6.74745e-15	CAFs	TRIM2
PPP1R15A...15178	8.24666e-20	-0.809909	0.679	0.618	7.8406e-15	CAFs	PPP1R15A
EFEMP1	8.65403e-20	0.469813	0.491	0.337	8.22791e-15	CAFs	EFEMP1
TIMP3...15180	9.32576e-20	-0.343909	0.602	0.665	8.86656e-15	CAFs	TIMP3
CX3CL1...15181	1.19466e-19	-0.479786	0.101	0.174	1.13583e-14	CAFs	CX3CL1
SERINC3...15182	1.27021e-19	-0.671787	0.397	0.432	1.20767e-14	CAFs	SERINC3
FAXDC2	1.53876e-19	-0.383286	0.063	0.128	1.46299e-14	CAFs	FAXDC2
LY6E...15184	1.72556e-19	0.31788	0.735	0.561	1.64059e-14	CAFs	LY6E
SELENOW...15185	2.00075e-19	0.596207	0.273	0.175	1.90223e-14	CAFs	SELENOW
FAM105A...15186	2.70009e-19	-0.515963	0.071	0.134	2.56713e-14	CAFs	FAM105A
RGS1...15187	2.90676e-19	-0.55457	0.064	0.125	2.76363e-14	CAFs	RGS1
PPP1CB...15188	3.01027e-19	-0.640567	0.51	0.53	2.86205e-14	CAFs	PPP1CB
HNRNPA1...15189	3.36585e-19	-0.492202	0.823	0.734	3.20011e-14	CAFs	HNRNPA1
SLC38A5	3.53633e-19	-0.397912	0.046	0.102	3.3622e-14	CAFs	SLC38A5
CAVIN1...15191	4.04703e-19	0.576409	0.251	0.153	3.84776e-14	CAFs	CAVIN1
VIPR2	4.11125e-19	-0.419745	0.058	0.12	3.90881e-14	CAFs	VIPR2
KCNMB1...15193	4.12117e-19	-0.649671	0.075	0.139	3.91824e-14	CAFs	KCNMB1
KLF10...15194	4.21945e-19	-0.861565	0.314	0.363	4.01168e-14	CAFs	KLF10
RTRAF...15195	5.21547e-19	0.412143	0.196	0.111	4.95866e-14	CAFs	RTRAF
SELENOK...15196	5.79746e-19	0.638334	0.2	0.119	5.51199e-14	CAFs	SELENOK
HCG11	5.99816e-19	-0.427186	0.071	0.136	5.70281e-14	CAFs	HCG11
NBDY...15198	6.32299e-19	0.394548	0.168	0.089	6.01164e-14	CAFs	NBDY
TMEM25	6.54693e-19	-0.356785	0.062	0.123	6.22456e-14	CAFs	TMEM25
DIO2	7.89022e-19	-0.64463	0.367	0.442	7.50171e-14	CAFs	DIO2
TMEM51...15201	8.81525e-19	-0.318818	0.067	0.13	8.38118e-14	CAFs	TMEM51
COMP	1.29858e-18	1.11203	0.183	0.095	1.23464e-13	CAFs	COMP
MTRNR2L8...15203	2.34542e-18	0.332774	0.622	0.411	2.22994e-13	CAFs	MTRNR2L8
HCG18...15204	2.40947e-18	-0.359157	0.063	0.125	2.29083e-13	CAFs	HCG18
CDKN2AIP...15205	2.77855e-18	-0.514939	0.125	0.196	2.64174e-13	CAFs	CDKN2AIP
EEF1A1...15206	2.97243e-18	0.259993	0.99	0.884	2.82607e-13	CAFs	EEF1A1
FAT4	4.12882e-18	-0.56546	0.06	0.118	3.92551e-13	CAFs	FAT4
HNRNPA0...15208	6.5429e-18	-0.530495	0.622	0.592	6.22073e-13	CAFs	HNRNPA0
STMN1...15209	8.7613e-18	0.298265	0.28	0.165	8.32989e-13	CAFs	STMN1
PHIP...15210	8.77759e-18	-0.809575	0.287	0.343	8.34538e-13	CAFs	PHIP
VLDLR	1.08857e-17	-0.417266	0.052	0.108	1.03497e-12	CAFs	VLDLR
OSR1	1.17393e-17	-0.436334	0.057	0.114	1.11613e-12	CAFs	OSR1
MITF...15213	1.19833e-17	-0.463883	0.129	0.202	1.13933e-12	CAFs	MITF
AKAP12...15214	1.31453e-17	-0.903569	0.499	0.506	1.2498e-12	CAFs	AKAP12
UBB...15215	1.36387e-17	-0.338018	0.861	0.862	1.29671e-12	CAFs	UBB
SECISBP2L...15216	1.40034e-17	-0.588591	0.179	0.249	1.33139e-12	CAFs	SECISBP2L
C4orf3...15217	1.42315e-17	-0.426353	0.387	0.475	1.35307e-12	CAFs	C4orf3
PSMD9...15218	1.73263e-17	-0.404404	0.096	0.163	1.64732e-12	CAFs	PSMD9
IER3...15219	1.98188e-17	0.322341	0.587	0.425	1.88429e-12	CAFs	IER3
SLC22A17	2.35412e-17	-0.538019	0.165	0.236	2.23821e-12	CAFs	SLC22A17
RBM39...15221	3.74603e-17	-0.446742	0.697	0.65	3.56158e-12	CAFs	RBM39
PTPN13...15222	3.90466e-17	-0.798088	0.192	0.26	3.71239e-12	CAFs	PTPN13
PDGFRL	4.59862e-17	0.318752	0.299	0.192	4.37218e-12	CAFs	PDGFRL
SELENOH...15224	4.62245e-17	0.435541	0.207	0.126	4.39484e-12	CAFs	SELENOH
EPHX1...15225	5.75415e-17	-0.456418	0.326	0.394	5.47082e-12	CAFs	EPHX1
PCNP...15226	5.90905e-17	-0.587902	0.482	0.495	5.61809e-12	CAFs	PCNP
ISOC1	6.11984e-17	-0.418668	0.1	0.166	5.81849e-12	CAFs	ISOC1
PCDH18	7.3146e-17	-0.704879	0.213	0.281	6.95443e-12	CAFs	PCDH18
SELENOS...15229	9.18861e-17	0.428106	0.195	0.116	8.73616e-12	CAFs	SELENOS
SRPX	9.5431e-17	-0.558439	0.26	0.333	9.0732e-12	CAFs	SRPX
LSP1...15231	1.0227e-16	0.29571	0.193	0.106	9.72338e-12	CAFs	LSP1
EPB41L1...15232	1.24119e-16	-0.483456	0.075	0.135	1.18008e-11	CAFs	EPB41L1
ISLR	1.27457e-16	0.316864	0.645	0.478	1.21181e-11	CAFs	ISLR
RDH10	1.73698e-16	-0.659535	0.155	0.226	1.65145e-11	CAFs	RDH10
LONRF1...15235	2.13322e-16	-0.400987	0.087	0.149	2.02818e-11	CAFs	LONRF1
HNRNPA2B1...15236	3.13412e-16	-0.285658	0.826	0.758	2.9798e-11	CAFs	HNRNPA2B1
RGCC...15237	3.55404e-16	0.265808	0.217	0.125	3.37904e-11	CAFs	RGCC
RORA...15238	3.68082e-16	-0.598022	0.232	0.297	3.49958e-11	CAFs	RORA
DMAC1...15239	3.91009e-16	0.271912	0.139	0.07	3.71756e-11	CAFs	DMAC1
PRPS2...15240	5.06385e-16	-0.51417	0.128	0.192	4.81451e-11	CAFs	PRPS2
COL15A1	5.48566e-16	-0.535474	0.308	0.376	5.21555e-11	CAFs	COL15A1
ST3GAL1...15242	5.81493e-16	-0.540676	0.122	0.188	5.5286e-11	CAFs	ST3GAL1
DDIT4...15243	6.18413e-16	-0.844495	0.433	0.484	5.87962e-11	CAFs	DDIT4
SARNP...15244	6.50696e-16	-0.321289	0.085	0.146	6.18655e-11	CAFs	SARNP
GPX4...15245	6.58131e-16	0.253681	0.797	0.675	6.25725e-11	CAFs	GPX4
MRGPRF...15246	7.96477e-16	-0.453576	0.13	0.196	7.57259e-11	CAFs	MRGPRF
NUCKS1...15247	8.16192e-16	-0.385139	0.776	0.73	7.76002e-11	CAFs	NUCKS1
ANTXR2...15248	1.46809e-15	-0.669199	0.223	0.282	1.3958e-10	CAFs	ANTXR2
UBC...15249	1.88982e-15	-0.483864	0.9	0.884	1.79677e-10	CAFs	UBC
NR1H3	2.04467e-15	-0.44653	0.125	0.191	1.94399e-10	CAFs	NR1H3
CCDC80...15251	2.05832e-15	-0.297481	0.706	0.709	1.95697e-10	CAFs	CCDC80
C9orf3...15252	2.07422e-15	-0.660613	0.216	0.278	1.97208e-10	CAFs	C9orf3
CHD2...15253	2.19834e-15	-0.722589	0.212	0.273	2.09009e-10	CAFs	CHD2
CAT...15254	2.38881e-15	-0.555363	0.18	0.242	2.27118e-10	CAFs	CAT
SDR39U1...15255	2.53408e-15	-0.490427	0.141	0.206	2.4093e-10	CAFs	SDR39U1
PLK2...15256	3.03364e-15	-0.650584	0.188	0.252	2.88426e-10	CAFs	PLK2
TMEM150C	3.35271e-15	-0.332821	0.066	0.122	3.18762e-10	CAFs	TMEM150C
PHF3...15258	3.79598e-15	-0.685426	0.287	0.338	3.60907e-10	CAFs	PHF3
CLIP4...15259	3.87102e-15	-0.289618	0.057	0.11	3.68041e-10	CAFs	CLIP4
COL7A1	4.40293e-15	-0.419592	0.064	0.118	4.18613e-10	CAFs	COL7A1
LDB2	4.78757e-15	-0.543664	0.174	0.238	4.55183e-10	CAFs	LDB2
OMD	4.79586e-15	0.591472	0.277	0.184	4.55971e-10	CAFs	OMD
HMGN2...15263	5.0987e-15	-0.501925	0.713	0.637	4.84764e-10	CAFs	HMGN2
C12orf65...15264	5.11109e-15	-0.4339	0.069	0.123	4.85942e-10	CAFs	C12orf65
PRRT2	5.45647e-15	-0.314455	0.067	0.123	5.18779e-10	CAFs	PRRT2
BEX4...15266	5.93471e-15	-0.566948	0.309	0.357	5.64248e-10	CAFs	BEX4
SLC16A2	8.89642e-15	-0.49163	0.096	0.155	8.45836e-10	CAFs	SLC16A2
SMARCA2...15268	9.40971e-15	-0.771871	0.314	0.353	8.94638e-10	CAFs	SMARCA2
DOCK5	9.615e-15	-0.538277	0.097	0.155	9.14156e-10	CAFs	DOCK5
FIBIN...15270	9.64814e-15	-0.63085	0.272	0.332	9.17307e-10	CAFs	FIBIN
IL6ST...15271	1.01789e-14	-0.852661	0.55	0.527	9.67765e-10	CAFs	IL6ST
MTRNR2L2...15272	1.54098e-14	-0.306269	0.06	0.114	1.4651e-09	CAFs	MTRNR2L2
IDH1...15273	1.65386e-14	-0.430891	0.12	0.181	1.57242e-09	CAFs	IDH1
PCYOX1...15274	2.18386e-14	-0.653541	0.237	0.293	2.07633e-09	CAFs	PCYOX1
SEM1...15275	2.68764e-14	0.489617	0.237	0.162	2.5553e-09	CAFs	SEM1
KIAA1109...15276	2.72759e-14	-0.778234	0.177	0.234	2.59328e-09	CAFs	KIAA1109
SYNGR2...15277	3.45712e-14	-0.266138	0.069	0.123	3.28689e-09	CAFs	SYNGR2
CLMN...15278	3.56211e-14	-0.373814	0.056	0.105	3.38672e-09	CAFs	CLMN
FRMD4B...15279	3.59582e-14	-0.400818	0.08	0.136	3.41876e-09	CAFs	FRMD4B
ERAP2...15280	4.10691e-14	-0.358486	0.072	0.127	3.90468e-09	CAFs	ERAP2
ASH1L...15281	4.47853e-14	-0.720922	0.349	0.381	4.25801e-09	CAFs	ASH1L
BMP5	4.8134e-14	-0.404185	0.065	0.117	4.57638e-09	CAFs	BMP5
SPTBN1...15283	5.00669e-14	-1.22412	0.615	0.56	4.76016e-09	CAFs	SPTBN1
PER2	5.40266e-14	-0.488959	0.104	0.163	5.13663e-09	CAFs	PER2
EGR2...15285	5.88048e-14	-0.805076	0.225	0.277	5.59092e-09	CAFs	EGR2
COL6A1...15286	7.27245e-14	0.372424	0.798	0.71	6.91436e-09	CAFs	COL6A1
TSKU	7.7908e-14	-0.670706	0.169	0.225	7.40718e-09	CAFs	TSKU
NR1D2...15288	9.00893e-14	-0.633093	0.147	0.207	8.56533e-09	CAFs	NR1D2
DENND4C...15289	1.00066e-13	-0.406225	0.084	0.14	9.51385e-09	CAFs	DENND4C
PAXX...15290	1.11528e-13	0.268041	0.14	0.076	1.06037e-08	CAFs	PAXX
PPP1CC...15291	1.27301e-13	-0.562948	0.48	0.478	1.21033e-08	CAFs	PPP1CC
PABPC1...15292	1.42559e-13	-0.398656	0.753	0.7	1.35539e-08	CAFs	PABPC1
CSDE1...15293	1.76003e-13	-0.581463	0.625	0.579	1.67337e-08	CAFs	CSDE1
CRYZ	1.90566e-13	-0.333817	0.073	0.125	1.81183e-08	CAFs	CRYZ
LDLRAD3	1.93177e-13	-0.356149	0.09	0.146	1.83665e-08	CAFs	LDLRAD3
AHNAK...15296	2.09208e-13	-1.26819	0.674	0.609	1.98906e-08	CAFs	AHNAK
CRY2	2.21334e-13	-0.35885	0.075	0.127	2.10436e-08	CAFs	CRY2
ABCB1...15298	2.436e-13	-0.298721	0.055	0.104	2.31605e-08	CAFs	ABCB1
NME2...15299	2.58614e-13	-0.870088	0.138	0.187	2.4588e-08	CAFs	NME2
CNN3...15300	2.75552e-13	-0.387307	0.724	0.672	2.61984e-08	CAFs	CNN3
ZNF385A...15301	3.39125e-13	-0.32326	0.073	0.125	3.22427e-08	CAFs	ZNF385A
KIAA1191...15302	4.79171e-13	-0.512338	0.16	0.215	4.55577e-08	CAFs	KIAA1191
GLRB	5.35307e-13	-0.270709	0.057	0.104	5.08949e-08	CAFs	GLRB
HIBADH...15304	5.42654e-13	-0.469915	0.179	0.236	5.15934e-08	CAFs	HIBADH
LMBRD1...15305	5.96736e-13	-0.456789	0.176	0.234	5.67352e-08	CAFs	LMBRD1
CRYAB...15306	6.78498e-13	-0.701008	0.514	0.351	6.45089e-08	CAFs	CRYAB
CENPC...15307	7.33862e-13	-0.506748	0.165	0.223	6.97727e-08	CAFs	CENPC
PLA2G4A	7.40318e-13	-0.260781	0.054	0.101	7.03865e-08	CAFs	PLA2G4A
HLA-E...15309	8.52642e-13	-0.459955	0.702	0.663	8.10658e-08	CAFs	HLA-E
FUCA1...15310	8.75466e-13	-0.307116	0.068	0.118	8.32358e-08	CAFs	FUCA1
SMARCC2...15311	9.18675e-13	-0.636897	0.185	0.24	8.7344e-08	CAFs	SMARCC2
MYLIP...15312	1.0118e-12	-0.619588	0.226	0.283	9.61981e-08	CAFs	MYLIP
OLFML3...15313	1.07686e-12	-0.354749	0.521	0.545	1.02384e-07	CAFs	OLFML3
TCF12...15314	1.07798e-12	-0.75533	0.233	0.281	1.0249e-07	CAFs	TCF12
ELOC...15315	1.08878e-12	0.311351	0.181	0.113	1.03517e-07	CAFs	ELOC
POLI	1.2412e-12	-0.311176	0.063	0.11	1.18008e-07	CAFs	POLI
ITM2C...15317	1.28306e-12	-0.522403	0.487	0.479	1.21988e-07	CAFs	ITM2C
SSX2IP	1.53306e-12	-0.371123	0.062	0.108	1.45757e-07	CAFs	SSX2IP
CD82...15319	1.9571e-12	-0.394248	0.116	0.17	1.86073e-07	CAFs	CD82
KMT2E...15320	2.35289e-12	-0.589543	0.452	0.456	2.23703e-07	CAFs	KMT2E
TCEB2...15321	2.77791e-12	0.256825	0.547	0.462	2.64112e-07	CAFs	TCEB2
SMPDL3A	3.67632e-12	-0.405032	0.103	0.155	3.49529e-07	CAFs	SMPDL3A
SMIM26...15323	3.96886e-12	0.320099	0.179	0.114	3.77343e-07	CAFs	SMIM26
TCEAL4...15324	4.924e-12	-0.415709	0.649	0.612	4.68154e-07	CAFs	TCEAL4
TMX4...15325	5.12911e-12	-0.659982	0.261	0.306	4.87655e-07	CAFs	TMX4
LAMA2	5.47708e-12	-0.910821	0.267	0.312	5.20738e-07	CAFs	LAMA2
KAT2A	5.65124e-12	-0.341099	0.073	0.121	5.37297e-07	CAFs	KAT2A
PKIG...15328	5.81592e-12	-0.481192	0.439	0.454	5.52954e-07	CAFs	PKIG
STOM...15329	5.9817e-12	-0.529653	0.399	0.418	5.68716e-07	CAFs	STOM
SCD5	6.0836e-12	-0.403697	0.106	0.159	5.78404e-07	CAFs	SCD5
GNAI3...15331	6.14022e-12	-0.371444	0.152	0.211	5.83787e-07	CAFs	GNAI3
GNG2...15332	6.3524e-12	-0.522387	0.126	0.18	6.03961e-07	CAFs	GNG2
NCL...15333	7.95449e-12	-0.375722	0.677	0.625	7.56281e-07	CAFs	NCL
ZNF331...15334	9.2593e-12	-0.532747	0.162	0.218	8.80337e-07	CAFs	ZNF331
IP6K2...15335	9.98683e-12	-0.577602	0.327	0.358	9.49508e-07	CAFs	IP6K2
ITPR1...15336	1.00536e-11	-0.480835	0.069	0.116	9.5586e-07	CAFs	ITPR1
GPRASP1	1.24314e-11	-0.473506	0.067	0.113	1.18193e-06	CAFs	GPRASP1
TOR1AIP1	1.2859e-11	-0.579712	0.214	0.262	1.22258e-06	CAFs	TOR1AIP1
FGF7	2.02713e-11	-0.356892	0.29	0.349	1.92732e-06	CAFs	FGF7
PTGER2...15340	2.1005e-11	-0.317871	0.071	0.118	1.99707e-06	CAFs	PTGER2
THUMPD1...15341	2.15778e-11	-0.639265	0.248	0.29	2.05153e-06	CAFs	THUMPD1
FLRT2	2.9043e-11	-0.589486	0.155	0.208	2.7613e-06	CAFs	FLRT2
ZNF638...15343	3.02997e-11	-0.606108	0.269	0.311	2.88077e-06	CAFs	ZNF638
VAMP2...15344	3.3986e-11	-0.500303	0.541	0.51	3.23126e-06	CAFs	VAMP2
C1orf35...15345	4.10289e-11	-0.462957	0.091	0.138	3.90086e-06	CAFs	C1orf35
SERINC1...15346	4.48135e-11	-0.593009	0.464	0.455	4.26069e-06	CAFs	SERINC1
CANX...15347	4.49826e-11	-0.680869	0.576	0.53	4.27676e-06	CAFs	CANX
IFITM1...15348	4.54725e-11	-0.938695	0.311	0.334	4.32335e-06	CAFs	IFITM1
SNED1	4.65701e-11	-0.344866	0.078	0.127	4.4277e-06	CAFs	SNED1
FAM13C...15350	7.04557e-11	-0.342565	0.062	0.106	6.69865e-06	CAFs	FAM13C
RNF146	7.10021e-11	-0.421126	0.203	0.251	6.7506e-06	CAFs	RNF146
ARL5A...15352	8.337e-11	-0.491142	0.195	0.243	7.92649e-06	CAFs	ARL5A
CHD9...15353	8.77689e-11	-0.542151	0.513	0.495	8.34471e-06	CAFs	CHD9
USP11...15354	8.92929e-11	-0.515422	0.23	0.275	8.48961e-06	CAFs	USP11
POU2F1	9.28416e-11	-0.338889	0.063	0.106	8.82701e-06	CAFs	POU2F1
PPP1R14A...15356	1.14253e-10	0.364305	0.283	0.203	1.08627e-05	CAFs	PPP1R14A
RBM4...15357	1.22586e-10	-0.303617	0.096	0.145	1.1655e-05	CAFs	RBM4
RGL1	1.23515e-10	-0.542327	0.117	0.166	1.17434e-05	CAFs	RGL1
PCM1...15359	1.45259e-10	-0.714749	0.382	0.392	1.38107e-05	CAFs	PCM1
WAC-AS1	1.55779e-10	-0.253081	0.058	0.101	1.48108e-05	CAFs	WAC-AS1
PER3	1.74409e-10	-0.470382	0.129	0.181	1.65821e-05	CAFs	PER3
DIXDC1	1.7583e-10	-0.523607	0.177	0.225	1.67172e-05	CAFs	DIXDC1
ZC3H6...15363	1.83144e-10	-0.451816	0.126	0.175	1.74126e-05	CAFs	ZC3H6
REV1	1.89049e-10	-0.486868	0.153	0.201	1.7974e-05	CAFs	REV1
EGFLAM	1.97572e-10	-0.525138	0.13	0.18	1.87843e-05	CAFs	EGFLAM
N4BP2L2...15366	2.70617e-10	-0.536733	0.59	0.551	2.57292e-05	CAFs	N4BP2L2
SRSF7...15367	2.87911e-10	-0.458093	0.605	0.563	2.73734e-05	CAFs	SRSF7
PTPRK...15368	3.1093e-10	-0.442878	0.125	0.174	2.9562e-05	CAFs	PTPRK
NISCH	3.66849e-10	-0.548881	0.194	0.241	3.48785e-05	CAFs	NISCH
SYTL4	3.77141e-10	-0.456566	0.088	0.134	3.58571e-05	CAFs	SYTL4
ARRDC3...15371	4.11274e-10	-0.678906	0.254	0.294	3.91023e-05	CAFs	ARRDC3
DDX17...15372	4.5557e-10	-0.515889	0.64	0.579	4.33138e-05	CAFs	DDX17
VWA5A...15373	4.68394e-10	-0.282016	0.061	0.102	4.4533e-05	CAFs	VWA5A
RILPL2...15374	4.75459e-10	-0.4838	0.186	0.231	4.52047e-05	CAFs	RILPL2
TNFRSF19	5.27435e-10	-0.322752	0.063	0.105	5.01464e-05	CAFs	TNFRSF19
CCL5...15376	5.78561e-10	-0.333904	0.069	0.11	5.50073e-05	CAFs	CCL5
SYCE1L	7.61194e-10	-0.341501	0.073	0.116	7.23713e-05	CAFs	SYCE1L
C19orf66...15378	8.9992e-10	-0.425945	0.122	0.168	8.55608e-05	CAFs	C19orf66
SSBP2...15379	9.45906e-10	-0.414542	0.185	0.232	8.9933e-05	CAFs	SSBP2
FAM46A...15380	1.2217e-09	-0.7485	0.285	0.313	0.000116154	CAFs	FAM46A
RALGPS2...15381	1.22596e-09	-0.275953	0.062	0.102	0.000116559	CAFs	RALGPS2
SRSF11...15382	1.31219e-09	-0.380511	0.592	0.553	0.000124758	CAFs	SRSF11
NXPE3	1.3543e-09	-0.298783	0.061	0.1	0.000128761	CAFs	NXPE3
ARGLU1...15384	1.38046e-09	-0.479118	0.564	0.524	0.000131248	CAFs	ARGLU1
FAM110B...15385	1.56789e-09	-0.344173	0.099	0.144	0.000149069	CAFs	FAM110B
IGF2...15386	1.61265e-09	-0.42635	0.147	0.201	0.000153324	CAFs	IGF2
KLF4...15387	1.65664e-09	-0.901303	0.379	0.394	0.000157507	CAFs	KLF4
ROBO1	2.09298e-09	-0.522532	0.136	0.181	0.000198992	CAFs	ROBO1
FBLN5	2.57954e-09	-0.324404	0.391	0.422	0.000245252	CAFs	FBLN5
PTGES3...15390	2.86069e-09	-0.381134	0.721	0.64	0.000271983	CAFs	PTGES3
TMEM50B...15391	2.96166e-09	-0.506668	0.296	0.323	0.000281582	CAFs	TMEM50B
TSHZ3	3.41227e-09	-0.503936	0.116	0.16	0.000324425	CAFs	TSHZ3
KIAA0430	3.67498e-09	-0.511448	0.077	0.115	0.000349403	CAFs	KIAA0430
SERTAD3...15394	3.77808e-09	-0.495164	0.203	0.244	0.000359204	CAFs	SERTAD3
STAT6...15395	4.12396e-09	-0.462002	0.16	0.205	0.00039209	CAFs	STAT6
DAAM2...15396	4.81473e-09	-0.412302	0.083	0.124	0.000457766	CAFs	DAAM2
CD83...15397	5.5921e-09	-0.381488	0.078	0.119	0.000531675	CAFs	CD83
SOD1...15398	5.63747e-09	-0.267976	0.774	0.714	0.000535988	CAFs	SOD1
C16orf45...15399	6.82872e-09	-0.468696	0.129	0.171	0.000649247	CAFs	C16orf45
ANG	7.24637e-09	-0.341389	0.159	0.206	0.000688956	CAFs	ANG
CTSL...15401	7.64331e-09	-0.466202	0.511	0.481	0.000726696	CAFs	CTSL
TGM2...15402	8.46319e-09	-0.73731	0.255	0.294	0.000804646	CAFs	TGM2
LDHB...15403	8.62301e-09	-0.335542	0.658	0.61	0.000819841	CAFs	LDHB
CXCR4...15404	9.03646e-09	-0.55773	0.106	0.147	0.00085915	CAFs	CXCR4
CKB...15405	9.23217e-09	-0.472212	0.265	0.306	0.000877758	CAFs	CKB
SERPINB9...15406	1.09852e-08	-0.330919	0.072	0.111	0.00104443	CAFs	SERPINB9
ZBED5	1.1511e-08	-0.396384	0.125	0.169	0.00109442	CAFs	ZBED5
KIAA2026...15408	1.20133e-08	-0.578804	0.173	0.212	0.00114218	CAFs	KIAA2026
NPHP3	1.20473e-08	-0.362524	0.124	0.168	0.00114541	CAFs	NPHP3
SRSF2...15410	1.31277e-08	-0.555638	0.578	0.531	0.00124813	CAFs	SRSF2
TMEM109...15411	1.46826e-08	-0.447424	0.378	0.386	0.00139596	CAFs	TMEM109
CDKN1B...15412	1.56944e-08	-0.454031	0.163	0.205	0.00149216	CAFs	CDKN1B
SCARA5	1.59461e-08	-0.699565	0.09	0.134	0.00151609	CAFs	SCARA5
FAM217B	1.76041e-08	-0.354307	0.077	0.115	0.00167373	CAFs	FAM217B
HLA-DPB1...15415	2.17347e-08	-0.474164	0.231	0.267	0.00206645	CAFs	HLA-DPB1
SNHG8...15416	2.27965e-08	-0.4429	0.563	0.523	0.0021674	CAFs	SNHG8
TRIP10...15417	2.42107e-08	-0.367688	0.173	0.216	0.00230185	CAFs	TRIP10
NUMA1	2.70496e-08	-0.757384	0.243	0.271	0.00257177	CAFs	NUMA1
PIAS1...15419	2.79908e-08	-0.437362	0.178	0.219	0.00266125	CAFs	PIAS1
GNPDA1...15420	2.87498e-08	-0.308052	0.102	0.144	0.00273342	CAFs	GNPDA1
ZNF518B	3.00674e-08	-0.344142	0.064	0.1	0.00285869	CAFs	ZNF518B
MRVI1...15422	3.09693e-08	-0.578863	0.136	0.178	0.00294444	CAFs	MRVI1
FABP5...15423	3.52698e-08	1.00837	0.328	0.247	0.00335331	CAFs	FABP5
PTPRN2	4.55385e-08	-0.33664	0.077	0.116	0.00432962	CAFs	PTPRN2
VEZF1...15425	5.12049e-08	-0.427936	0.193	0.232	0.00486836	CAFs	VEZF1
CSRNP3...15426	5.26964e-08	-0.341084	0.082	0.12	0.00501016	CAFs	CSRNP3
SF3B1...15427	5.33482e-08	-0.616886	0.473	0.449	0.00507213	CAFs	SF3B1
SPRY1...15428	5.55177e-08	-0.482825	0.365	0.388	0.0052784	CAFs	SPRY1
PTCH1...15429	6.0238e-08	-0.495079	0.174	0.217	0.00572718	CAFs	PTCH1
HERPUD1...15430	6.65693e-08	-0.473745	0.598	0.535	0.00632914	CAFs	HERPUD1
CEP68	7.4584e-08	-0.326281	0.096	0.135	0.00709115	CAFs	CEP68
MCC	7.54663e-08	-0.463158	0.127	0.168	0.00717503	CAFs	MCC
EIF4G2...15433	7.76516e-08	-0.557064	0.687	0.605	0.0073828	CAFs	EIF4G2
RARRES1...15434	8.13505e-08	-0.467308	0.349	0.257	0.00773448	CAFs	RARRES1
TMEM9	8.95122e-08	-0.487871	0.32	0.337	0.00851046	CAFs	TMEM9
MLLT3	9.14104e-08	-0.348808	0.101	0.14	0.00869093	CAFs	MLLT3
BRD8	9.38447e-08	-0.425616	0.131	0.17	0.00892238	CAFs	BRD8
NAB2	1.00545e-07	-0.356448	0.112	0.151	0.00955939	CAFs	NAB2
ZFX	1.02729e-07	-0.476774	0.13	0.169	0.00976707	CAFs	ZFX
LSM14A...15440	1.04062e-07	-0.606968	0.343	0.351	0.00989376	CAFs	LSM14A
SPOCK1	1.07406e-07	-0.557899	0.255	0.292	0.0102117	CAFs	SPOCK1
LEPR...15442	1.16279e-07	0.265624	0.187	0.132	0.0110553	CAFs	LEPR
TMED4	1.17231e-07	-0.458993	0.375	0.38	0.0111458	CAFs	TMED4
RASL12...15444	1.22374e-07	-0.349003	0.104	0.143	0.0116348	CAFs	RASL12
PFKM...15445	1.287e-07	-0.411334	0.122	0.16	0.0122363	CAFs	PFKM
HLA-DPA1...15446	1.53724e-07	-0.443968	0.207	0.242	0.0146155	CAFs	HLA-DPA1
SBDS...15447	1.60129e-07	-0.548726	0.583	0.432	0.0152244	CAFs	SBDS
TRA2B...15448	1.70461e-07	-0.564788	0.495	0.465	0.0162068	CAFs	TRA2B
SELM...15449	1.79004e-07	-0.299422	0.551	0.57	0.017019	CAFs	SELM
SLC25A36	1.83959e-07	-0.520619	0.338	0.347	0.0174901	CAFs	SLC25A36
LINC00672...15451	1.93551e-07	-0.300712	0.068	0.102	0.0184021	CAFs	LINC00672
RBL2...15452	2.32518e-07	-0.579608	0.167	0.203	0.0221068	CAFs	RBL2
CCNT2	2.47262e-07	-0.373933	0.095	0.133	0.0235087	CAFs	CCNT2
LRP6	2.48963e-07	-0.55417	0.166	0.201	0.0236704	CAFs	LRP6
NPY...15455	2.73696e-07	0.759211	0.102	0.062	0.0260219	CAFs	NPY
NFIC...15456	2.74468e-07	-0.381606	0.658	0.587	0.0260953	CAFs	NFIC
SPATA6	2.86347e-07	-0.276962	0.106	0.145	0.0272248	CAFs	SPATA6
KDELC2	2.92809e-07	-0.258486	0.231	0.151	0.0278391	CAFs	KDELC2
PHF1...15459	3.12962e-07	-0.390429	0.197	0.233	0.0297551	CAFs	PHF1
FKBP5...15460	3.15515e-07	-0.57144	0.277	0.306	0.0299979	CAFs	FKBP5
ENC1...15461	3.47879e-07	-0.257768	0.348	0.247	0.0330749	CAFs	ENC1
EIF4G3...15462	3.48077e-07	-0.253845	0.268	0.184	0.0330937	CAFs	EIF4G3
SDC3...15463	3.65442e-07	-0.405032	0.121	0.159	0.0347447	CAFs	SDC3
TMEM184C	3.90463e-07	-0.31765	0.069	0.103	0.0371237	CAFs	TMEM184C
AMZ2...15465	4.18045e-07	-0.468084	0.176	0.21	0.0397461	CAFs	AMZ2
NDUFA13...15466	4.97026e-07	-0.47966	0.484	0.452	0.0472553	CAFs	NDUFA13
MYLK...15467	5.48736e-07	-0.557867	0.369	0.386	0.0521716	CAFs	MYLK
PRICKLE2	5.54034e-07	-0.41818	0.097	0.133	0.0526754	CAFs	PRICKLE2
TMEM106B	7.14478e-07	-0.465582	0.268	0.289	0.0679297	CAFs	TMEM106B
RBBP4...15470	7.67632e-07	-0.473284	0.285	0.304	0.0729834	CAFs	RBBP4
IRS2...15471	8.12138e-07	-0.428065	0.179	0.214	0.0772148	CAFs	IRS2
APBB1	8.36033e-07	-0.274938	0.08	0.114	0.0794867	CAFs	APBB1
THAP9-AS1...15473	8.46123e-07	-0.329616	0.074	0.108	0.080446	CAFs	THAP9-AS1
SF3B2...15474	9.12451e-07	-0.47584	0.468	0.44	0.0867522	CAFs	SF3B2
CLDND1...15475	9.54454e-07	-0.458189	0.309	0.323	0.0907457	CAFs	CLDND1
ANKRD36...15476	9.57344e-07	-0.328402	0.086	0.121	0.0910204	CAFs	ANKRD36
N4BP2L1...15477	1.02116e-06	-0.32207	0.108	0.143	0.0970879	CAFs	N4BP2L1
PBX3	1.06762e-06	-0.487563	0.158	0.191	0.101505	CAFs	PBX3
MFGE8	1.21076e-06	-0.306773	0.642	0.604	0.115115	CAFs	MFGE8
FRZB...15480	1.27347e-06	0.331857	0.351	0.283	0.121076	CAFs	FRZB
KANSL3	1.28306e-06	-0.337787	0.073	0.105	0.121989	CAFs	KANSL3
EIF3L...15482	1.30356e-06	-0.372538	0.617	0.572	0.123937	CAFs	EIF3L
UBE3A...15483	1.38001e-06	-0.462165	0.263	0.284	0.131205	CAFs	UBE3A
NEURL1B...15484	1.59e-06	-0.463963	0.084	0.116	0.151171	CAFs	NEURL1B
FRMD6	1.68795e-06	-0.330634	0.319	0.226	0.160483	CAFs	FRMD6
METTL7A...15486	1.77509e-06	-0.337679	0.189	0.227	0.168769	CAFs	METTL7A
FAM13B	1.79321e-06	-0.452536	0.127	0.161	0.170491	CAFs	FAM13B
AFTPH	1.83157e-06	-0.303852	0.08	0.113	0.174139	CAFs	AFTPH
ASPH	2.03717e-06	-0.592675	0.384	0.376	0.193686	CAFs	ASPH
RGS5...15490	2.23869e-06	-0.914131	0.237	0.274	0.212845	CAFs	RGS5
NIPBL...15491	2.31128e-06	-0.636309	0.279	0.297	0.219747	CAFs	NIPBL
SETD2...15492	2.34921e-06	-0.56987	0.176	0.208	0.223354	CAFs	SETD2
SPG20...15493	2.35738e-06	-0.575638	0.236	0.251	0.22413	CAFs	SPG20
KLHL42...15494	2.37133e-06	-0.527872	0.175	0.203	0.225456	CAFs	KLHL42
NNT-AS1	2.48746e-06	-0.283213	0.072	0.104	0.236498	CAFs	NNT-AS1
ABHD2...15496	2.68039e-06	-0.678669	0.267	0.282	0.254841	CAFs	ABHD2
EXOSC10	2.68047e-06	-0.335518	0.102	0.135	0.254848	CAFs	EXOSC10
PRCP...15498	2.6998e-06	-0.39896	0.293	0.309	0.256686	CAFs	PRCP
TMEM204...15499	2.74321e-06	-0.499978	0.325	0.337	0.260814	CAFs	TMEM204
ZBTB20...15500	2.78036e-06	-0.372452	0.544	0.516	0.264345	CAFs	ZBTB20
UBE2D3...15501	2.90911e-06	-0.332453	0.641	0.587	0.276587	CAFs	UBE2D3
KAT6B...15502	3.06049e-06	-0.504525	0.178	0.209	0.290979	CAFs	KAT6B
PRKAR1A...15503	3.43022e-06	-0.442618	0.496	0.457	0.326132	CAFs	PRKAR1A
BAZ2A...15504	3.46465e-06	-0.492289	0.194	0.222	0.329405	CAFs	BAZ2A
METTL16	3.69565e-06	-0.344357	0.096	0.129	0.351367	CAFs	METTL16
LRPAP1...15506	3.87242e-06	-0.387009	0.614	0.554	0.368174	CAFs	LRPAP1
UTRN...15507	3.97097e-06	-0.847936	0.264	0.278	0.377544	CAFs	UTRN
MAT2B...15508	4.26349e-06	-0.321566	0.129	0.163	0.405355	CAFs	MAT2B
CLIP3	4.39593e-06	-0.311605	0.127	0.161	0.417947	CAFs	CLIP3
NKTR...15510	4.76064e-06	-0.470386	0.376	0.378	0.452622	CAFs	NKTR
NR1D1	5.65879e-06	-0.308338	0.085	0.116	0.538015	CAFs	NR1D1
DYNC2H1	5.75798e-06	-0.400472	0.102	0.134	0.547445	CAFs	DYNC2H1
C14orf119...15513	7.03216e-06	-0.410906	0.138	0.17	0.668589	CAFs	C14orf119
C6orf89...15514	7.22029e-06	-0.453768	0.13	0.16	0.686477	CAFs	C6orf89
ACADVL...15515	7.34231e-06	-0.442029	0.444	0.426	0.698077	CAFs	ACADVL
C6orf62...15516	8.02982e-06	-0.492624	0.182	0.21	0.763443	CAFs	C6orf62
LRRK1	8.17439e-06	-0.401738	0.075	0.104	0.777188	CAFs	LRRK1
SSPN	8.28176e-06	-0.371424	0.535	0.507	0.787397	CAFs	SSPN
KAZALD1	8.52695e-06	-0.289676	0.075	0.105	0.810709	CAFs	KAZALD1
DAZAP2...15520	8.89575e-06	-0.39484	0.39	0.375	0.845773	CAFs	DAZAP2
MLH3	9.28341e-06	-0.49294	0.132	0.162	0.882629	CAFs	MLH3
UNC119...15522	9.45347e-06	-0.317865	0.105	0.135	0.898798	CAFs	UNC119
CD74...15523	9.93985e-06	-0.310949	0.349	0.37	0.945041	CAFs	CD74
EGFR...15524	1.11975e-05	-0.570774	0.22	0.242	1	CAFs	EGFR
MOB3C	1.12165e-05	-0.262461	0.071	0.1	1	CAFs	MOB3C
POLDIP3	1.1374e-05	-0.355508	0.121	0.151	1	CAFs	POLDIP3
TRPS1	1.22929e-05	-0.603353	0.217	0.238	1	CAFs	TRPS1
ANGPT1	1.25882e-05	-0.417306	0.113	0.144	1	CAFs	ANGPT1
PDS5B...15529	1.32758e-05	-0.491925	0.236	0.256	1	CAFs	PDS5B
RYBP...15530	1.33407e-05	-0.26369	0.257	0.183	1	CAFs	RYBP
NT5C2...15531	1.37596e-05	-0.372021	0.093	0.122	1	CAFs	NT5C2
HECTD1...15532	1.38836e-05	-0.630156	0.251	0.268	1	CAFs	HECTD1
TSHZ2...15533	1.49383e-05	-0.448356	0.356	0.371	1	CAFs	TSHZ2
QSOX1	1.5605e-05	-0.45441	0.281	0.295	1	CAFs	QSOX1
MPP5	1.58167e-05	-0.293474	0.08	0.109	1	CAFs	MPP5
PEX19	1.61638e-05	-0.294053	0.112	0.143	1	CAFs	PEX19
PYURF...15537	1.63294e-05	-0.406543	0.509	0.466	1	CAFs	PYURF
LMOD1...15538	1.71638e-05	-0.493213	0.157	0.188	1	CAFs	LMOD1
SPATA20	1.79807e-05	-0.370804	0.145	0.176	1	CAFs	SPATA20
MT1X...15540	2.11297e-05	0.293542	0.402	0.312	1	CAFs	MT1X
CLK4...15541	2.1309e-05	-0.353582	0.158	0.188	1	CAFs	CLK4
TMED2...15542	2.14513e-05	-0.345492	0.635	0.577	1	CAFs	TMED2
CYP27A1	2.15932e-05	-0.365756	0.14	0.171	1	CAFs	CYP27A1
IMMP2L	2.17584e-05	-0.255903	0.103	0.134	1	CAFs	IMMP2L
ACSS3	2.2777e-05	-0.255589	0.078	0.107	1	CAFs	ACSS3
TGFB2...15546	2.40211e-05	-0.497139	0.139	0.167	1	CAFs	TGFB2
CPNE2...15547	2.55833e-05	-0.306513	0.102	0.131	1	CAFs	CPNE2
OBSL1	2.64602e-05	-0.434407	0.144	0.172	1	CAFs	OBSL1
PKN2...15549	2.70502e-05	-0.464886	0.237	0.256	1	CAFs	PKN2
SLC25A38	2.90168e-05	-0.267961	0.1	0.129	1	CAFs	SLC25A38
RPRD2...15551	2.94083e-05	-0.440342	0.133	0.16	1	CAFs	RPRD2
RAB34...15552	3.09043e-05	-0.361643	0.614	0.556	1	CAFs	RAB34
PCF11...15553	3.28297e-05	-0.539862	0.25	0.266	1	CAFs	PCF11
SYPL1...15554	3.4202e-05	-0.429986	0.384	0.372	1	CAFs	SYPL1
TUBG2	3.68977e-05	-0.253564	0.091	0.12	1	CAFs	TUBG2
FNDC3A...15556	4.00729e-05	-0.570026	0.292	0.299	1	CAFs	FNDC3A
H1F0...15557	4.01467e-05	-0.50425	0.324	0.331	1	CAFs	H1F0
DNAJB2	4.24308e-05	-0.363586	0.16	0.187	1	CAFs	DNAJB2
CD40...15559	4.68064e-05	-0.33604	0.196	0.222	1	CAFs	CD40
SAFB2...15560	4.78515e-05	-0.380531	0.207	0.233	1	CAFs	SAFB2
AMD1...15561	4.80936e-05	-0.514388	0.355	0.351	1	CAFs	AMD1
SLC19A2	4.96791e-05	-0.25396	0.096	0.126	1	CAFs	SLC19A2
KANK2...15563	5.17857e-05	-0.572623	0.455	0.422	1	CAFs	KANK2
DHRS7...15564	5.27935e-05	-0.348246	0.377	0.37	1	CAFs	DHRS7
NINJ1...15565	5.36464e-05	-0.358274	0.249	0.274	1	CAFs	NINJ1
COL27A1...15566	5.41239e-05	-0.325101	0.099	0.128	1	CAFs	COL27A1
CSRNP1...15567	5.48663e-05	-0.577102	0.266	0.276	1	CAFs	CSRNP1
MKL2...15568	5.54064e-05	-0.487078	0.094	0.119	1	CAFs	MKL2
PTPRG	5.5814e-05	-0.642827	0.192	0.211	1	CAFs	PTPRG
MYO9A	5.63803e-05	-0.469699	0.16	0.186	1	CAFs	MYO9A
EIF5...15571	5.77743e-05	-0.346969	0.618	0.554	1	CAFs	EIF5
PLA1A...15572	5.80685e-05	-0.340562	0.104	0.133	1	CAFs	PLA1A
SIN3A	5.84836e-05	-0.375404	0.097	0.125	1	CAFs	SIN3A
TSPAN3...15574	6.39077e-05	-0.44068	0.423	0.397	1	CAFs	TSPAN3
VAMP3	6.40963e-05	-0.444286	0.287	0.297	1	CAFs	VAMP3
EPM2AIP1...15576	6.85188e-05	-0.375497	0.155	0.181	1	CAFs	EPM2AIP1
EDNRA...15577	6.86269e-05	-0.532178	0.302	0.309	1	CAFs	EDNRA
STK3...15578	7.17084e-05	-0.401258	0.198	0.22	1	CAFs	STK3
SETX...15579	7.42416e-05	-0.608433	0.217	0.234	1	CAFs	SETX
PRPF8...15580	7.65102e-05	-0.572888	0.224	0.242	1	CAFs	PRPF8
SPIN1	7.70513e-05	-0.585061	0.299	0.303	1	CAFs	SPIN1
DDX39B...15582	7.71475e-05	-0.259717	0.161	0.19	1	CAFs	DDX39B
SEC22C	8.57911e-05	-0.367291	0.185	0.207	1	CAFs	SEC22C
VPS13C...15584	9.17785e-05	-0.539598	0.225	0.242	1	CAFs	VPS13C
KITLG...15585	9.39042e-05	-0.408318	0.101	0.128	1	CAFs	KITLG
FAM127B	9.41571e-05	-0.252433	0.221	0.155	1	CAFs	FAM127B
TNRC6B...15587	9.72495e-05	-0.469611	0.418	0.397	1	CAFs	TNRC6B
RHOJ...15588	9.74985e-05	-0.359974	0.153	0.178	1	CAFs	RHOJ
ACAP2...15589	0.000107407	-0.449345	0.285	0.293	1	CAFs	ACAP2
CEP85L	0.000110235	-0.250858	0.093	0.119	1	CAFs	CEP85L
MRFAP1...15591	0.000110942	-0.309825	0.689	0.61	1	CAFs	MRFAP1
ALDH6A1...15592	0.000126338	-0.281151	0.105	0.132	1	CAFs	ALDH6A1
ITIH5...15593	0.000126767	-0.314425	0.133	0.163	1	CAFs	ITIH5
TPST1	0.000140063	-0.406276	0.278	0.29	1	CAFs	TPST1
ANKRD17	0.000140259	-0.261176	0.236	0.171	1	CAFs	ANKRD17
SMAD3	0.000149687	-0.39499	0.12	0.146	1	CAFs	SMAD3
CDC42EP3...15597	0.000150981	-0.535429	0.283	0.293	1	CAFs	CDC42EP3
MLLT6...15598	0.000151151	-0.388618	0.155	0.179	1	CAFs	MLLT6
GOLGB1...15599	0.000161684	-0.636998	0.461	0.432	1	CAFs	GOLGB1
ADM...15600	0.000162645	-0.289638	0.137	0.166	1	CAFs	ADM
ARHGAP10...15601	0.000166498	-0.399973	0.205	0.227	1	CAFs	ARHGAP10
NBPF1	0.000167478	-0.387329	0.13	0.155	1	CAFs	NBPF1
RC3H1...15603	0.000170756	-0.393219	0.134	0.159	1	CAFs	RC3H1
ERCC6L2...15604	0.000181153	-0.322708	0.111	0.136	1	CAFs	ERCC6L2
ZNF292...15605	0.000183449	-0.266039	0.297	0.22	1	CAFs	ZNF292
SEP15...15606	0.000186539	-0.45714	0.419	0.392	1	CAFs	2025-09-15
CRYL1...15607	0.000202576	-0.280868	0.15	0.175	1	CAFs	CRYL1
RBM23	0.000205873	-0.397634	0.188	0.209	1	CAFs	RBM23
STAT5B...15609	0.00020878	-0.524284	0.116	0.139	1	CAFs	STAT5B
PPP2R5C...15610	0.00021251	-0.262709	0.23	0.167	1	CAFs	PPP2R5C
CCNL1...15611	0.000216787	-0.423142	0.516	0.469	1	CAFs	CCNL1
AVPI1...15612	0.000217832	-0.304392	0.081	0.105	1	CAFs	AVPI1
TGOLN2...15613	0.000223388	-0.261388	0.441	0.331	1	CAFs	TGOLN2
MGLL...15614	0.000224349	-0.386868	0.183	0.208	1	CAFs	MGLL
EIF3J-AS1	0.000230175	-0.39357	0.095	0.118	1	CAFs	EIF3J-AS1
FAM213A...15616	0.000242149	-0.513117	0.216	0.23	1	CAFs	FAM213A
ILF3-AS1	0.000252332	-0.457215	0.131	0.152	1	CAFs	ILF3-AS1
ATAD1	0.000252472	-0.393563	0.198	0.217	1	CAFs	ATAD1
NBL1...15619	0.000260611	-0.374984	0.612	0.546	1	CAFs	NBL1
CD164...15620	0.000262301	-0.368214	0.547	0.489	1	CAFs	CD164
MYH10...15621	0.000265088	-0.283899	0.277	0.209	1	CAFs	MYH10
SCRN2	0.000265381	-0.253621	0.127	0.153	1	CAFs	SCRN2
BRAT1	0.000268278	-0.290092	0.09	0.114	1	CAFs	BRAT1
BAZ1B...15624	0.000269581	-0.577918	0.251	0.261	1	CAFs	BAZ1B
TSPYL1...15625	0.000342109	-0.474404	0.254	0.263	1	CAFs	TSPYL1
BAZ2B...15626	0.000342403	-0.522724	0.234	0.249	1	CAFs	BAZ2B
KMT2C...15627	0.000347248	-0.54471	0.217	0.232	1	CAFs	KMT2C
PTGFRN	0.000348923	-0.253401	0.216	0.159	1	CAFs	PTGFRN
NAA16	0.00036959	-0.270678	0.082	0.105	1	CAFs	NAA16
OLFML1	0.000377798	-0.478068	0.23	0.243	1	CAFs	OLFML1
S1PR3...15631	0.00037817	-0.559162	0.19	0.21	1	CAFs	S1PR3
UBAP1...15632	0.000391824	-0.333442	0.121	0.144	1	CAFs	UBAP1
JAK1...15633	0.000406207	-0.332348	0.485	0.364	1	CAFs	JAK1
PRPF38A	0.000417428	-0.386352	0.187	0.205	1	CAFs	PRPF38A
GPC6	0.000417947	-0.424217	0.24	0.253	1	CAFs	GPC6
CENPT	0.000426846	-0.282455	0.118	0.142	1	CAFs	CENPT
HEYL...15637	0.00043631	-0.428628	0.199	0.219	1	CAFs	HEYL
C1orf52...15638	0.000442385	-0.364999	0.112	0.134	1	CAFs	C1orf52
TXLNG	0.000448119	-0.333902	0.104	0.127	1	CAFs	TXLNG
CEP350...15640	0.0004489	-0.538213	0.197	0.214	1	CAFs	CEP350
AAMP...15641	0.000458878	-0.35761	0.278	0.283	1	CAFs	AAMP
FAM171B	0.000461403	-0.300085	0.088	0.111	1	CAFs	FAM171B
C1orf123...15643	0.00047469	-0.460975	0.192	0.207	1	CAFs	C1orf123
LRP11	0.000487918	-0.301956	0.1	0.124	1	CAFs	LRP11
USP34...15645	0.000497004	-0.482792	0.248	0.258	1	CAFs	USP34
PPM1K...15646	0.000609848	-0.429422	0.191	0.209	1	CAFs	PPM1K
TROVE2...15647	0.000611323	-0.284942	0.336	0.241	1	CAFs	TROVE2
TOB1...15648	0.00061919	-0.46777	0.267	0.275	1	CAFs	TOB1
YAP1	0.000627271	-0.27029	0.266	0.199	1	CAFs	YAP1
C9orf78...15650	0.00062749	-0.357986	0.157	0.177	1	CAFs	C9orf78
HSD17B11...15651	0.000654998	-0.410734	0.28	0.285	1	CAFs	HSD17B11
TAF7...15652	0.000700899	-0.449968	0.441	0.407	1	CAFs	TAF7
EFNB1	0.000707564	-0.339361	0.132	0.155	1	CAFs	EFNB1
PEAK1...15654	0.000722692	-0.27973	0.257	0.194	1	CAFs	PEAK1
CTNNA1...15655	0.000742597	-0.315371	0.409	0.306	1	CAFs	CTNNA1
NFE2L1...15656	0.000746393	-0.343037	0.31	0.231	1	CAFs	NFE2L1
PIAS3	0.000754993	-0.28147	0.102	0.124	1	CAFs	PIAS3
FADS2	0.000770694	-0.282448	0.109	0.133	1	CAFs	FADS2
PDCD4...15659	0.000859856	-0.34928	0.249	0.26	1	CAFs	PDCD4
CLU...15660	0.00087201	0.608608	0.428	0.388	1	CAFs	CLU
GNS...15661	0.000882764	-0.253728	0.212	0.16	1	CAFs	GNS
AMFR	0.000889203	-0.40211	0.14	0.161	1	CAFs	AMFR
PRPF19	0.000913712	-0.2689	0.129	0.151	1	CAFs	PRPF19
INO80E...15664	0.000937879	-0.284907	0.143	0.163	1	CAFs	INO80E
NT5E	0.000950815	-0.395411	0.187	0.204	1	CAFs	NT5E
GNB5...15666	0.000991851	-0.306885	0.148	0.169	1	CAFs	GNB5
SNAI1...15667	0.00100892	-0.312889	0.129	0.151	1	CAFs	SNAI1
EIF4G1...15668	0.00104327	-0.29305	0.312	0.237	1	CAFs	EIF4G1
RAD21...15669	0.00105422	-0.43475	0.335	0.329	1	CAFs	RAD21
GLTSCR2...15670	0.00111174	-0.494577	0.427	0.396	1	CAFs	GLTSCR2
CYLD...15671	0.0011179	-0.409268	0.149	0.168	1	CAFs	CYLD
RSBN1...15672	0.00115714	-0.309664	0.178	0.198	1	CAFs	RSBN1
SMO	0.00116028	-0.285733	0.087	0.108	1	CAFs	SMO
AHCY	0.00116928	-0.452516	0.254	0.258	1	CAFs	AHCY
EIF1B...15675	0.00119023	-0.405065	0.535	0.468	1	CAFs	EIF1B
MPHOSPH8...15676	0.00123154	-0.394567	0.484	0.437	1	CAFs	MPHOSPH8
WLS...15677	0.00127857	-0.386713	0.235	0.246	1	CAFs	WLS
VPS26A...15678	0.0012992	-0.426858	0.238	0.245	1	CAFs	VPS26A
MARCH6...15679	0.00141962	-0.517561	0.295	0.289	1	CAFs	2025-03-06
ETS2...15680	0.00149344	-0.291542	0.135	0.158	1	CAFs	ETS2
ADAR...15681	0.00151499	-0.382886	0.34	0.253	1	CAFs	ADAR
NXF1...15682	0.00153375	-0.330966	0.136	0.157	1	CAFs	NXF1
SART3	0.00157521	-0.281155	0.096	0.116	1	CAFs	SART3
CNOT4...15684	0.00157758	-0.442433	0.249	0.257	1	CAFs	CNOT4
PAK1...15685	0.00157968	-0.375873	0.123	0.141	1	CAFs	PAK1
PARN	0.0016291	-0.288714	0.098	0.118	1	CAFs	PARN
RHBDD2	0.00167402	-0.337308	0.315	0.315	1	CAFs	RHBDD2
AMPD2...15688	0.00168303	-0.377467	0.116	0.135	1	CAFs	AMPD2
STAG2...15689	0.00174104	-0.514377	0.27	0.272	1	CAFs	STAG2
EPB41L4A-AS1...15690	0.00178827	-0.470701	0.36	0.343	1	CAFs	EPB41L4A-AS1
UBE2W...15691	0.00179395	-0.264105	0.121	0.141	1	CAFs	UBE2W
ILF3...15692	0.00186344	-0.509133	0.353	0.338	1	CAFs	ILF3
NEK9	0.00186788	-0.323488	0.104	0.124	1	CAFs	NEK9
RAB28	0.00192055	-0.344355	0.16	0.177	1	CAFs	RAB28
SCRN1...15695	0.00194136	-0.384243	0.103	0.121	1	CAFs	SCRN1
SBF2	0.00196274	-0.349361	0.139	0.159	1	CAFs	SBF2
DDX3X...15697	0.0019667	-0.283609	0.461	0.35	1	CAFs	DDX3X
LHFPL2...15698	0.00197102	-0.541796	0.176	0.19	1	CAFs	LHFPL2
FBXL5...15699	0.00197428	-0.428644	0.232	0.241	1	CAFs	FBXL5
ZCCHC24	0.00207025	-0.273323	0.353	0.271	1	CAFs	ZCCHC24
FBLIM1...15701	0.00207203	-0.43766	0.314	0.31	1	CAFs	FBLIM1
CNRIP1	0.00211166	-0.404409	0.238	0.246	1	CAFs	CNRIP1
LHFPL6	0.00213587	0.303047	0.172	0.142	1	CAFs	LHFPL6
RBM5...15704	0.00219288	-0.491917	0.252	0.257	1	CAFs	RBM5
LNPEP...15705	0.00220387	-0.413174	0.157	0.173	1	CAFs	LNPEP
DSTYK	0.00223459	-0.370826	0.124	0.143	1	CAFs	DSTYK
SGCD	0.0022358	-0.261964	0.195	0.147	1	CAFs	SGCD
BCL2L13	0.00233185	-0.26346	0.098	0.117	1	CAFs	BCL2L13
DPYD	0.00234081	-0.267495	0.118	0.138	1	CAFs	DPYD
CHD4...15710	0.00241287	-0.379322	0.366	0.275	1	CAFs	CHD4
PHF13	0.00241477	-0.280541	0.084	0.104	1	CAFs	PHF13
MT1M...15712	0.00250356	-0.582534	0.184	0.202	1	CAFs	MT1M
PYCR2	0.00256095	-0.251237	0.161	0.179	1	CAFs	PYCR2
SRSF6...15714	0.00257399	-0.501996	0.273	0.272	1	CAFs	SRSF6
H6PD...15715	0.00259681	-0.461413	0.172	0.186	1	CAFs	H6PD
TBL1XR1...15716	0.0026343	-0.267546	0.354	0.271	1	CAFs	TBL1XR1
SF3A1...15717	0.00269126	-0.331182	0.156	0.173	1	CAFs	SF3A1
SLC40A1...15718	0.00282984	-0.283489	0.218	0.235	1	CAFs	SLC40A1
NR2F1-AS1	0.00288568	-0.25159	0.111	0.134	1	CAFs	NR2F1-AS1
PRKD3	0.0029047	-0.275348	0.203	0.153	1	CAFs	PRKD3
IVD...15721	0.00295152	-0.293613	0.125	0.143	1	CAFs	IVD
TMEM47...15722	0.00296762	-0.4237	0.248	0.253	1	CAFs	TMEM47
VPS13B	0.00299266	-0.294159	0.091	0.11	1	CAFs	VPS13B
DST...15724	0.0031697	-0.804835	0.503	0.445	1	CAFs	DST
CLASP1	0.00319249	-0.30231	0.083	0.101	1	CAFs	CLASP1
KLHL9	0.00319981	-0.312943	0.11	0.129	1	CAFs	KLHL9
EFS	0.00326328	-0.330587	0.099	0.117	1	CAFs	EFS
MID1IP1...15728	0.00344046	-0.421657	0.199	0.21	1	CAFs	MID1IP1
MUL1	0.00354806	-0.261018	0.101	0.12	1	CAFs	MUL1
PLEKHA2...15730	0.00357669	-0.316968	0.111	0.129	1	CAFs	PLEKHA2
LTA4H...15731	0.00361297	-0.330017	0.156	0.172	1	CAFs	LTA4H
U2SURP...15732	0.00370659	-0.504532	0.365	0.345	1	CAFs	U2SURP
CCDC47...15733	0.00375657	-0.380851	0.3	0.293	1	CAFs	CCDC47
AGPAT5	0.00376852	-0.273088	0.088	0.106	1	CAFs	AGPAT5
CYBRD1...15735	0.00397275	-0.443571	0.517	0.463	1	CAFs	CYBRD1
HDAC1...15736	0.0040082	-0.357677	0.167	0.181	1	CAFs	HDAC1
EPC2	0.00414061	-0.286189	0.112	0.13	1	CAFs	EPC2
CALCOCO2...15738	0.00414126	-0.363026	0.321	0.313	1	CAFs	CALCOCO2
HIRIP3	0.00428322	-0.310053	0.086	0.103	1	CAFs	HIRIP3
ALDH9A1...15740	0.0044757	-0.371178	0.234	0.24	1	CAFs	ALDH9A1
HSD17B4...15741	0.00448106	-0.311707	0.185	0.199	1	CAFs	HSD17B4
HLA-DRB1...15742	0.00449987	-0.285592	0.143	0.161	1	CAFs	HLA-DRB1
HBP1...15743	0.00475082	-0.381101	0.29	0.288	1	CAFs	HBP1
NOLC1...15744	0.0048197	-0.464152	0.201	0.211	1	CAFs	NOLC1
UBQLN2	0.0049425	-0.339476	0.132	0.148	1	CAFs	UBQLN2
LANCL1	0.00495353	-0.270796	0.088	0.105	1	CAFs	LANCL1
TARDBP...15747	0.00498437	-0.355988	0.191	0.203	1	CAFs	TARDBP
EPS8...15748	0.00513407	-0.259733	0.429	0.341	1	CAFs	EPS8
PRRC2B...15749	0.00523325	-0.637499	0.261	0.257	1	CAFs	PRRC2B
EIF4EBP2...15750	0.00534027	-0.250805	0.263	0.207	1	CAFs	EIF4EBP2
TCF4...15751	0.00558065	-0.357989	0.678	0.592	1	CAFs	TCF4
EFCAB14...15752	0.00565166	-0.460347	0.221	0.228	1	CAFs	EFCAB14
PNISR...15753	0.00572181	-0.387521	0.651	0.561	1	CAFs	PNISR
NFAT5...15754	0.0057713	-0.263189	0.273	0.213	1	CAFs	NFAT5
ABL1	0.00640052	-0.479073	0.157	0.17	1	CAFs	ABL1
CUL4B	0.0065377	-0.375543	0.127	0.142	1	CAFs	CUL4B
ATF3...15757	0.00657482	-0.520119	0.532	0.412	1	CAFs	ATF3
BCLAF1...15758	0.00658248	-0.330883	0.434	0.4	1	CAFs	BCLAF1
THAP7	0.00665146	-0.40006	0.201	0.208	1	CAFs	THAP7
TBL1X...15760	0.00672096	-0.420853	0.125	0.14	1	CAFs	TBL1X
EPC1...15761	0.00673481	-0.379983	0.324	0.313	1	CAFs	EPC1
TMBIM1...15762	0.00676704	-0.327591	0.274	0.274	1	CAFs	TMBIM1
SMCHD1...15763	0.00677916	-0.442244	0.237	0.242	1	CAFs	SMCHD1
CHD6...15764	0.00713382	-0.388389	0.213	0.221	1	CAFs	CHD6
MED30...15765	0.00723346	-0.366474	0.203	0.209	1	CAFs	MED30
RNF20	0.00756908	-0.303182	0.102	0.118	1	CAFs	RNF20
POLR2C...15767	0.00758289	-0.374182	0.28	0.274	1	CAFs	POLR2C
UFM1...15768	0.00777654	-0.389088	0.423	0.387	1	CAFs	UFM1
CHTOP...15769	0.00792801	-0.251725	0.266	0.208	1	CAFs	CHTOP
SPEN...15770	0.0079634	-0.264214	0.207	0.162	1	CAFs	SPEN
FMNL2...15771	0.00799092	-0.438204	0.149	0.162	1	CAFs	FMNL2
CPSF7...15772	0.00809077	-0.286404	0.114	0.131	1	CAFs	CPSF7
YPEL5...15773	0.00812856	-0.436599	0.381	0.355	1	CAFs	YPEL5
OFD1...15774	0.00838862	-0.366397	0.168	0.18	1	CAFs	OFD1
NCOA1...15775	0.00851393	-0.498468	0.19	0.197	1	CAFs	NCOA1
SLK...15776	0.008571	-0.270586	0.241	0.189	1	CAFs	SLK
MRFAP1L1...15777	0.00879407	-0.317999	0.171	0.183	1	CAFs	MRFAP1L1
ERAP1	0.00895107	-0.357925	0.097	0.112	1	CAFs	ERAP1
EVA1C...15779	0.00907345	-0.277647	0.106	0.122	1	CAFs	EVA1C
CTR9	0.00947093	-0.302749	0.138	0.153	1	CAFs	CTR9
USO1...15781	0.00955378	-0.273882	0.317	0.25	1	CAFs	USO1
KIAA1551...15782	0.00974683	-0.273195	0.143	0.109	1	CAFs	KIAA1551
EZH1	0.00977157	-0.307963	0.106	0.122	1	CAFs	EZH1
ST13...15784	0.00977939	-0.273369	0.674	0.583	1	CAFs	ST13
TSHZ1	0.0101128	-0.273225	0.089	0.105	1	CAFs	TSHZ1
RPAP2...15786	0.0105951	-0.305838	0.126	0.14	1	CAFs	RPAP2
WBP2...15787	0.0110727	-0.307098	0.232	0.237	1	CAFs	WBP2
LATS1	0.0114594	-0.344641	0.103	0.118	1	CAFs	LATS1
SP3	0.0118925	-0.387491	0.174	0.184	1	CAFs	SP3
RICTOR...15790	0.0119701	-0.352754	0.135	0.149	1	CAFs	RICTOR
DPF2	0.0120728	-0.327326	0.176	0.186	1	CAFs	DPF2
CCP110	0.0122057	-0.294593	0.091	0.106	1	CAFs	CCP110
HSD17B12...15793	0.0122412	-0.365585	0.292	0.284	1	CAFs	HSD17B12
SEC63...15794	0.0126707	-0.420301	0.437	0.39	1	CAFs	SEC63
PHC3...15795	0.0127483	-0.351583	0.132	0.146	1	CAFs	PHC3
TMEM43...15796	0.0133216	-0.403442	0.324	0.31	1	CAFs	TMEM43
CLK3	0.0146573	-0.300471	0.127	0.141	1	CAFs	CLK3
NFIX	0.0149865	-0.411438	0.425	0.383	1	CAFs	NFIX
TAOK1...15799	0.0151773	-0.388564	0.267	0.207	1	CAFs	TAOK1
XPC...15800	0.0153636	-0.326148	0.188	0.196	1	CAFs	XPC
SNX1...15801	0.015502	-0.351906	0.202	0.208	1	CAFs	SNX1
KIAA0368...15802	0.0156229	-0.502437	0.113	0.124	1	CAFs	KIAA0368
SENP6...15803	0.0159271	-0.386799	0.295	0.285	1	CAFs	SENP6
CREB3L2...15804	0.0159598	-0.532657	0.314	0.296	1	CAFs	CREB3L2
CKAP5	0.0160065	-0.365313	0.112	0.127	1	CAFs	CKAP5
DDR2	0.0160307	-0.499568	0.434	0.39	1	CAFs	DDR2
RPA1...15807	0.0165491	-0.27124	0.12	0.134	1	CAFs	RPA1
SYNPO2...15808	0.016586	-0.406637	0.291	0.291	1	CAFs	SYNPO2
LAMB2	0.0169797	-0.782437	0.406	0.363	1	CAFs	LAMB2
ATRX...15810	0.0176912	-0.371157	0.498	0.445	1	CAFs	ATRX
RAB5B...15811	0.0180002	-0.306153	0.199	0.206	1	CAFs	RAB5B
ACIN1...15812	0.0180186	-0.401174	0.225	0.229	1	CAFs	ACIN1
KMT2A...15813	0.018122	-0.527389	0.324	0.305	1	CAFs	KMT2A
ZNF770...15814	0.0181646	-0.270753	0.132	0.144	1	CAFs	ZNF770
LONP2...15815	0.0182745	-0.443448	0.216	0.218	1	CAFs	LONP2
CYHR1	0.0184084	-0.365498	0.289	0.282	1	CAFs	CYHR1
ZMYND11...15817	0.0186161	-0.470952	0.236	0.235	1	CAFs	ZMYND11
HNRNPH3...15818	0.0186864	-0.342347	0.509	0.45	1	CAFs	HNRNPH3
ZC3H11A...15819	0.0187574	-0.512628	0.225	0.223	1	CAFs	ZC3H11A
NEDD9...15820	0.0187927	-0.482232	0.203	0.207	1	CAFs	NEDD9
CYB5R1	0.0195669	-0.354661	0.196	0.201	1	CAFs	CYB5R1
HHIP	0.0201107	-0.309698	0.15	0.166	1	CAFs	HHIP
WDR26...15823	0.0210498	-0.258427	0.191	0.152	1	CAFs	WDR26
FAM208A...15824	0.021115	-0.343995	0.173	0.134	1	CAFs	FAM208A
IBTK	0.0218612	-0.272956	0.207	0.164	1	CAFs	IBTK
TIA1...15826	0.022063	-0.389988	0.219	0.221	1	CAFs	TIA1
ZNF423	0.0224822	-0.353451	0.105	0.117	1	CAFs	ZNF423
SPRED1...15828	0.0231243	-0.255595	0.207	0.167	1	CAFs	SPRED1
ETV5...15829	0.0231395	-0.253086	0.128	0.141	1	CAFs	ETV5
TNFSF10...15830	0.0231704	-0.287835	0.291	0.292	1	CAFs	TNFSF10
RNF13...15831	0.0232056	-0.309956	0.299	0.29	1	CAFs	RNF13
GRINA...15832	0.0232939	-0.381127	0.332	0.307	1	CAFs	GRINA
AKR1B1...15833	0.0236546	-0.265961	0.244	0.245	1	CAFs	AKR1B1
LPIN1	0.0239668	-0.32855	0.127	0.139	1	CAFs	LPIN1
CREBL2	0.024052	-0.250232	0.121	0.134	1	CAFs	CREBL2
PPP3CA...15836	0.0245459	-0.395669	0.338	0.319	1	CAFs	PPP3CA
ZC3H13...15837	0.0250349	-0.520369	0.38	0.345	1	CAFs	ZC3H13
DDX42...15838	0.0259462	-0.286163	0.245	0.198	1	CAFs	DDX42
TNFRSF14...15839	0.0266717	-0.299659	0.179	0.188	1	CAFs	TNFRSF14
DNAJA4...15840	0.027942	-0.279418	0.147	0.119	1	CAFs	DNAJA4
FGF2	0.0283976	-0.297663	0.095	0.109	1	CAFs	FGF2
ZNF532...15842	0.0288516	-0.258125	0.188	0.151	1	CAFs	ZNF532
COL14A1...15843	0.0291162	-0.509134	0.418	0.394	1	CAFs	COL14A1
JMY...15844	0.0294107	-0.324011	0.116	0.127	1	CAFs	JMY
INSIG1...15845	0.029645	-0.274046	0.164	0.176	1	CAFs	INSIG1
DDX6...15846	0.0297368	-0.488656	0.251	0.244	1	CAFs	DDX6
SPSB3...15847	0.0298893	-0.366495	0.276	0.268	1	CAFs	SPSB3
WAC...15848	0.0300186	-0.321222	0.374	0.296	1	CAFs	WAC
TNRC6C...15849	0.0301698	-0.293672	0.231	0.186	1	CAFs	TNRC6C
ECM1...15850	0.0303466	-0.343044	0.409	0.375	1	CAFs	ECM1
HMGB2...15851	0.0308517	-0.310581	0.28	0.275	1	CAFs	HMGB2
SRRT...15852	0.0321035	-0.302579	0.139	0.149	1	CAFs	SRRT
TOPORS...15853	0.0325336	-0.398791	0.206	0.207	1	CAFs	TOPORS
SAMD8	0.0327248	-0.283413	0.13	0.141	1	CAFs	SAMD8
HIGD1A...15855	0.0339663	-0.417053	0.362	0.331	1	CAFs	HIGD1A
DOCK1	0.0342054	-0.271115	0.206	0.166	1	CAFs	DOCK1
CTSO	0.035986	-0.456557	0.259	0.253	1	CAFs	CTSO
ASAH1...15858	0.0364513	-0.28287	0.421	0.382	1	CAFs	ASAH1
FIP1L1...15859	0.0369299	-0.399254	0.198	0.2	1	CAFs	FIP1L1
USP47...15860	0.037315	-0.425215	0.255	0.248	1	CAFs	USP47
DUSP1...15861	0.0377776	-0.466637	0.68	0.554	1	CAFs	DUSP1
DZIP1	0.0378011	-0.397064	0.147	0.154	1	CAFs	DZIP1
CAPN7...15863	0.0379177	-0.275708	0.133	0.143	1	CAFs	CAPN7
HOOK3...15864	0.0379505	-0.284864	0.342	0.274	1	CAFs	HOOK3
MKLN1...15865	0.0380677	-0.395338	0.214	0.214	1	CAFs	MKLN1
CCL4...15866	0.0387398	-0.635762	0.136	0.144	1	CAFs	CCL4
FNBP4...15867	0.0388631	-0.324955	0.266	0.262	1	CAFs	FNBP4
MYCBP2...15868	0.039319	-0.390371	0.335	0.268	1	CAFs	MYCBP2
SP1	0.039327	-0.398579	0.126	0.134	1	CAFs	SP1
BRD3	0.0410941	-0.387418	0.208	0.209	1	CAFs	BRD3
ARMCX1	0.0420347	-0.34059	0.199	0.202	1	CAFs	ARMCX1
MRPL49	0.0420831	-0.329029	0.131	0.138	1	CAFs	MRPL49
USP10...15873	0.0423839	-0.270479	0.15	0.16	1	CAFs	USP10
MDK...15874	0.0429746	-0.294738	0.689	0.628	1	CAFs	MDK
SH3BP5...15875	0.0432726	-0.252061	0.318	0.262	1	CAFs	SH3BP5
MEAF6...15876	0.0460453	-0.343064	0.4	0.361	1	CAFs	MEAF6
TET2	0.0461266	-0.274245	0.089	0.101	1	CAFs	TET2
NUDT3...15878	0.0462461	-0.336204	0.299	0.237	1	CAFs	NUDT3
DNAJB9...15879	0.046291	-0.365498	0.299	0.284	1	CAFs	DNAJB9
TLK1...15880	0.0464922	-0.338363	0.18	0.185	1	CAFs	TLK1
RAB3GAP1...15881	0.0487855	-0.326843	0.17	0.176	1	CAFs	RAB3GAP1
GLO1...15882	0.0490015	-0.3097	0.382	0.351	1	CAFs	GLO1
ITSN2...15883	0.0492072	-0.316091	0.137	0.146	1	CAFs	ITSN2
RBFOX2...15884	0.0495663	-0.568879	0.386	0.342	1	CAFs	RBFOX2
RBMX...15885	0.0512737	-0.337445	0.523	0.457	1	CAFs	RBMX
EXOC1	0.052239	-0.285696	0.162	0.132	1	CAFs	EXOC1
CRTAP...15887	0.0525102	-0.428463	0.513	0.43	1	CAFs	CRTAP
ZEB1...15888	0.0525885	-0.291943	0.421	0.34	1	CAFs	ZEB1
GPBP1...15889	0.0529185	-0.36706	0.471	0.412	1	CAFs	GPBP1
PPT1...15890	0.0531461	-0.31202	0.276	0.268	1	CAFs	PPT1
GPX3...15891	0.0535843	0.598779	0.172	0.196	1	CAFs	GPX3
KAT5	0.054065	-0.277232	0.141	0.149	1	CAFs	KAT5
GBAS	0.0546452	-0.284242	0.177	0.141	1	CAFs	GBAS
CLSTN1	0.0547175	-0.294375	0.25	0.202	1	CAFs	CLSTN1
HLA-DRA...15895	0.0547271	-0.407387	0.249	0.243	1	CAFs	HLA-DRA
HIST1H4C...15896	0.0552594	-0.288284	0.399	0.365	1	CAFs	HIST1H4C
MKRN1...15897	0.0553522	-0.362115	0.229	0.225	1	CAFs	MKRN1
ADCY3...15898	0.0556468	-0.34573	0.122	0.132	1	CAFs	ADCY3
TIPARP...15899	0.0568141	-0.354676	0.242	0.242	1	CAFs	TIPARP
MAN1A1...15900	0.0576739	-0.345521	0.231	0.188	1	CAFs	MAN1A1
PREPL...15901	0.0580658	-0.366256	0.169	0.174	1	CAFs	PREPL
METTL3	0.058852	-0.275146	0.096	0.105	1	CAFs	METTL3
TMEM14A...15903	0.0592362	-0.319382	0.294	0.281	1	CAFs	TMEM14A
ZHX1...15904	0.0593766	-0.361707	0.197	0.198	1	CAFs	ZHX1
KIAA0232...15905	0.0603653	-0.324169	0.13	0.138	1	CAFs	KIAA0232
[truncated: 384 more rows]

## Sheet: Pericytes
Table S4-3. Summary statistics in differential expression analysis between pericytes in CR and HS
	p_val	avg_log2FC	pct.1	pct.2	p_val_adj	cell_type	gene
ISG15...1	0	1.72987	0.641	0.29	0	Pericytes	ISG15
CAMK2N1...2	0	1.56715	0.66	0.291	0	Pericytes	CAMK2N1
EVA1B...3	0	1.65727	0.551	0.099	0	Pericytes	EVA1B
JUN...4	0	-1.85825	0.793	0.881	0	Pericytes	JUN
S100A6...5	0	-1.01847	0.706	0.903	0	Pericytes	S100A6
AGT...6	0	1.80257	0.47	0.136	0	Pericytes	AGT
C2orf40...7	0	-2.09894	0.021	0.437	0	Pericytes	C2orf40
TNFAIP6...8	0	1.18855	0.274	0.015	0	Pericytes	TNFAIP6
FN1...9	0	2.25251	0.74	0.275	0	Pericytes	FN1
IGFBP7...10	0	1.10532	0.961	0.891	0	Pericytes	IGFBP7
ENPEP	0	1.01408	0.387	0.074	0	Pericytes	ENPEP
C4orf3...12	0	-1.67479	0.107	0.617	0	Pericytes	C4orf3
CPE...13	0	1.55128	0.801	0.559	0	Pericytes	CPE
FOXD1...14	0	1.07098	0.239	0.002	0	Pericytes	FOXD1
EGR1...15	0	-1.87604	0.539	0.751	0	Pericytes	EGR1
SPARC...16	0	1.3762	0.933	0.715	0	Pericytes	SPARC
GNB2L1...17	0	-2.10726	0.135	0.894	0	Pericytes	GNB2L1
C6orf48...18	0	-1.63721	0.105	0.585	0	Pericytes	C6orf48
MARCKS...19	0	1.36193	0.518	0.122	0	Pericytes	MARCKS
COL1A2...20	0	2.06349	0.818	0.431	0	Pericytes	COL1A2
BRI3...21	0	1.24621	0.542	0.166	0	Pericytes	BRI3
TIMP1...22	0	1.90685	0.935	0.748	0	Pericytes	TIMP1
WBP5...23	0	-1.35887	0.066	0.404	0	Pericytes	WBP5
NGFRAP1...24	0	-1.47798	0.087	0.498	0	Pericytes	NGFRAP1
C9orf3...25	0	-1.68971	0.034	0.436	0	Pericytes	C9orf3
IER5L...26	0	1.38837	0.491	0.121	0	Pericytes	IER5L
VIM...27	0	0.865337	0.98	0.962	0	Pericytes	VIM
ADIRF...28	0	-1.16912	0.748	0.943	0	Pericytes	ADIRF
CD81...29	0	2.03396	0.824	0.407	0	Pericytes	CD81
C11orf58...30	0	-1.52132	0.097	0.554	0	Pericytes	C11orf58
FJX1...31	0	1.23313	0.312	0.046	0	Pericytes	FJX1
C11orf96...32	0	-3.11609	0.048	0.539	0	Pericytes	C11orf96
PPP1R14B...33	0	1.57259	0.483	0.074	0	Pericytes	PPP1R14B
CD248	0	1.10969	0.399	0.075	0	Pericytes	CD248
THY1...35	0	1.80053	0.604	0.265	0	Pericytes	THY1
C12orf57...36	0	-1.73054	0.119	0.683	0	Pericytes	C12orf57
NR4A1...37	0	-1.48377	0.569	0.764	0	Pericytes	NR4A1
CD63...38	0	0.942888	0.943	0.878	0	Pericytes	CD63
DCN...39	0	1.47403	0.719	0.277	0	Pericytes	DCN
SRSF9...40	0	1.15865	0.593	0.235	0	Pericytes	SRSF9
CDK2AP1...41	0	1.13551	0.347	0.032	0	Pericytes	CDK2AP1
COL4A1...42	0	1.82165	0.755	0.394	0	Pericytes	COL4A1
COL4A2...43	0	1.36903	0.76	0.432	0	Pericytes	COL4A2
IFI27...44	0	2.88316	0.663	0.138	0	Pericytes	IFI27
GLRX5...45	0	1.37001	0.522	0.124	0	Pericytes	GLRX5
C14orf2...46	0	-1.40595	0.094	0.505	0	Pericytes	C14orf2
UACA...47	0	1.94337	0.623	0.201	0	Pericytes	UACA
METRN...48	0	0.959126	0.324	0.042	0	Pericytes	METRN
MYH11...49	0	-3.30833	0.242	0.737	0	Pericytes	MYH11
MT2A...50	0	-2.01162	0.829	0.915	0	Pericytes	MT2A
MT1E...51	0	-2.04056	0.422	0.695	0	Pericytes	MT1E
MT1M...52	0	-2.32534	0.261	0.587	0	Pericytes	MT1M
MT1A...53	0	-2.41258	0.161	0.527	0	Pericytes	MT1A
MT1X...54	0	-2.28321	0.248	0.589	0	Pericytes	MT1X
CDH11...55	0	1.01575	0.346	0.059	0	Pericytes	CDH11
PLXDC1...56	0	1.32974	0.599	0.203	0	Pericytes	PLXDC1
MYL12A...57	0	1.10205	0.848	0.598	0	Pericytes	MYL12A
MYL9...58	0	-1.07478	0.894	0.955	0	Pericytes	MYL9
ZFAS1...59	0	-1.85083	0.11	0.657	0	Pericytes	ZFAS1
GNAS...60	0	1.5214	0.864	0.552	0	Pericytes	GNAS
CIRBP...61	0	-0.939386	0.752	0.862	0	Pericytes	CIRBP
MAP2K2...62	0	1.17276	0.443	0.079	0	Pericytes	MAP2K2
C19orf43...63	0	-1.59406	0.095	0.565	0	Pericytes	C19orf43
C19orf53...64	0	-1.37394	0.095	0.495	0	Pericytes	C19orf53
JUND...65	0	1.54847	0.808	0.549	0	Pericytes	JUND
ZFP36...66	0	-2.20202	0.651	0.837	0	Pericytes	ZFP36
APOE...67	0	2.07229	0.67	0.274	0	Pericytes	APOE
UBE2M...68	0	1.15165	0.406	0.071	0	Pericytes	UBE2M
PCP4...69	0	-2.51059	0.001	0.317	0	Pericytes	PCP4
COL18A1...70	0	1.41265	0.83	0.559	0	Pericytes	COL18A1
UQCR11.1...71	0	-1.86013	0	0.329	0	Pericytes	UQCR11.1
C1ORF122...72	0	1.64163	0.412	0.005	0	Pericytes	C1ORF122
C1ORF54...73	0	1.22081	0.349	0.012	0	Pericytes	C1ORF54
C1ORF43...74	0	1.04708	0.34	0.017	0	Pericytes	C1ORF43
COPS9...75	0	1.40677	0.364	0.016	0	Pericytes	COPS9
C4ORF3...76	0	1.83627	0.544	0.026	0	Pericytes	C4ORF3
HPF1...77	0	0.8145	0.249	0.005	0	Pericytes	HPF1
RACK1...78	0	3.29966	0.789	0.042	0	Pericytes	RACK1
C7ORF50...79	0	0.926146	0.265	0.009	0	Pericytes	C7ORF50
C9ORF16...80	0	1.43273	0.399	0.012	0	Pericytes	C9ORF16
C9ORF78...81	0	0.855329	0.247	0.01	0	Pericytes	C9ORF78
C11ORF58...82	0	1.70874	0.534	0.025	0	Pericytes	C11ORF58
C11ORF96...83	0	3.6081	0.742	0.028	0	Pericytes	C11ORF96
HIKESHI...84	0	0.905229	0.269	0.008	0	Pericytes	HIKESHI
C12ORF57...85	0	2.04298	0.574	0.032	0	Pericytes	C12ORF57
C12ORF10...86	0	0.911217	0.273	0.009	0	Pericytes	C12ORF10
METTL26...87	0	0.980565	0.275	0.013	0	Pericytes	METTL26
MCRIP1...88	0	1.28691	0.378	0.008	0	Pericytes	MCRIP1
C19ORF53...89	0	1.64761	0.458	0.019	0	Pericytes	C19ORF53
NECTIN2...90	0	0.954593	0.289	0.011	0	Pericytes	NECTIN2
C20ORF27	0	1.54526	0.386	0.019	0	Pericytes	C20ORF27
NORAD...92	0	1.21264	0.348	0.013	0	Pericytes	NORAD
TCEAL9...93	0	1.55225	0.449	0.019	0	Pericytes	TCEAL9
BEX3...94	0	1.70274	0.481	0.019	0	Pericytes	BEX3
C1ORF123...95	0	0.890688	0.262	0.006	0	Pericytes	C1ORF123
C6ORF48...96	0	1.15084	0.295	0.008	0	Pericytes	C6ORF48
C8ORF59...97	0	1.27849	0.338	0.011	0	Pericytes	C8ORF59
C9ORF3...98	0	0.920913	0.258	0.01	0	Pericytes	C9ORF3
C19ORF70...99	0	1.39008	0.371	0.01	0	Pericytes	C19ORF70
C19ORF66...100	0	0.793236	0.227	0.004	0	Pericytes	C19ORF66
CLUSTER...101	0	4.58833	0.846	0	0	Pericytes	CLUSTER
C19ORF60...102	0	1.10699	0.303	0	0	Pericytes	C19ORF60
C14ORF166...103	0	1.83889	0.513	0	0	Pericytes	C14ORF166
C19ORF43...104	0	2.21192	0.59	0	0	Pericytes	C19ORF43
C14ORF2...105	0	1.67347	0.396	0	0	Pericytes	C14ORF2
C10ORF10...106	0	1.31494	0.219	0	0	Pericytes	C10ORF10
C11ORF31...107	0	1.06241	0.277	0	0	Pericytes	C11ORF31
C17ORF89...108	0	0.907091	0.23	0	0	Pericytes	C17ORF89
C7ORF73...109	0	0.892096	0.241	0	0	Pericytes	C7ORF73
C6ORF62...110	1.22818e-305	0.783067	0.207	0.003	1.16771e-300	Pericytes	C6ORF62
C21ORF59...111	3.46547e-300	0.683289	0.195	0	3.29483e-295	Pericytes	C21ORF59
C9ORF142...112	3.46547e-300	0.738842	0.195	0	3.29483e-295	Pericytes	C9ORF142
TPT1...113	3.74381e-299	0.667143	0.979	0.975	3.55946e-294	Pericytes	TPT1
COL3A1...114	5.52767e-299	1.81453	0.687	0.352	5.25549e-294	Pericytes	COL3A1
C4ORF32...115	1.48417e-298	0.748784	0.194	0	1.41109e-293	Pericytes	C4ORF32
MTRNR2L10...116	6.11029e-298	-1.28202	0.103	0.461	5.80942e-293	Pericytes	MTRNR2L10
C5ORF24...117	1.76365e-296	0.727848	0.231	0.012	1.6768e-291	Pericytes	C5ORF24
GPX3...118	1.21133e-293	-1.26961	0.209	0.548	1.15169e-288	Pericytes	GPX3
ATF3...119	2.66158e-293	-1.69515	0.512	0.716	2.53053e-288	Pericytes	ATF3
C14ORF119...120	1.45887e-290	0.679791	0.211	0.007	1.38704e-285	Pericytes	C14ORF119
MYEOV2...121	1.91723e-290	-1.19651	0.087	0.425	1.82283e-285	Pericytes	MYEOV2
PLEKHH3...122	1.37683e-289	0.969183	0.399	0.099	1.30904e-284	Pericytes	PLEKHH3
NDUFB8.1...123	2.57957e-288	-1.45423	0	0.274	2.45255e-283	Pericytes	NDUFB8.1
HES4...124	8.44156e-288	1.10686	0.613	0.266	8.0259e-283	Pericytes	HES4
IFI6...125	3.74513e-286	1.45563	0.559	0.227	3.56072e-281	Pericytes	IFI6
KCNE4...126	2.20665e-284	1.1906	0.533	0.198	2.09799e-279	Pericytes	KCNE4
C4ORF48...127	3.29666e-282	0.815701	0.192	0.002	3.13433e-277	Pericytes	C4ORF48
PPIB...128	5.86951e-282	0.945292	0.816	0.574	5.5805e-277	Pericytes	PPIB
PMEPA1...129	8.38308e-282	1.12846	0.716	0.426	7.97029e-277	Pericytes	PMEPA1
ZIC1	5.75268e-280	0.805093	0.187	0.001	5.46941e-275	Pericytes	ZIC1
NR2F6...131	6.80769e-276	0.77008	0.283	0.04	6.47248e-271	Pericytes	NR2F6
NAXE...132	8.81397e-276	0.712703	0.224	0.015	8.37997e-271	Pericytes	NAXE
LAMA4...133	1.28866e-274	0.92622	0.476	0.149	1.2252e-269	Pericytes	LAMA4
SEPT4...134	1.67883e-273	1.05755	0.597	0.263	1.59616e-268	Pericytes	2025-09-04
BTG2...135	1.27149e-272	-1.79978	0.463	0.676	1.20888e-267	Pericytes	BTG2
NRARP...136	1.34075e-272	0.963904	0.369	0.087	1.27474e-267	Pericytes	NRARP
TWIST1...137	2.85842e-272	0.745794	0.213	0.012	2.71767e-267	Pericytes	TWIST1
C19ORF24...138	8.30155e-272	0.706489	0.188	0.003	7.89278e-267	Pericytes	C19ORF24
C9orf16...139	1.25896e-271	-1.16859	0.074	0.389	1.19696e-266	Pericytes	C9orf16
OLFML2A	3.85297e-270	0.927917	0.398	0.105	3.66325e-265	Pericytes	OLFML2A
FBLN1...141	1.11193e-268	0.959686	0.337	0.07	1.05718e-263	Pericytes	FBLN1
SPATS2L...142	1.42395e-268	1.04488	0.507	0.188	1.35384e-263	Pericytes	SPATS2L
PRSS23...143	1.56728e-267	1.31268	0.384	0.102	1.49011e-262	Pericytes	PRSS23
SLC12A2...144	2.49466e-267	1.23582	0.45	0.149	2.37182e-262	Pericytes	SLC12A2
MARCKSL1...145	2.56508e-267	1.41957	0.495	0.188	2.43877e-262	Pericytes	MARCKSL1
GGT5...146	6.30942e-267	0.977514	0.52	0.184	5.99874e-262	Pericytes	GGT5
DDOST...147	3.0564e-266	0.884812	0.5	0.175	2.90591e-261	Pericytes	DDOST
C5ORF15...148	2.2433e-264	0.626935	0.197	0.008	2.13284e-259	Pericytes	C5ORF15
DNAJB1...149	4.98409e-261	-2.06735	0.404	0.637	4.73867e-256	Pericytes	DNAJB1
PPP1R15A...150	1.73655e-260	-1.36445	0.628	0.761	1.65104e-255	Pericytes	PPP1R15A
MIR4435-2HG...151	2.77657e-260	1.16909	0.403	0.117	2.63985e-255	Pericytes	MIR4435-2HG
TCF15...152	5.89621e-260	0.911968	0.199	0.01	5.60588e-255	Pericytes	TCF15
C19orf70...153	1.79144e-258	-1.12258	0.072	0.376	1.70322e-253	Pericytes	C19orf70
GADD45B...154	1.59501e-257	-1.52865	0.736	0.845	1.51647e-252	Pericytes	GADD45B
C16ORF72...155	4.39611e-255	0.645076	0.18	0.004	4.17965e-250	Pericytes	C16ORF72
TBX2...156	1.42986e-253	1.04897	0.585	0.274	1.35946e-248	Pericytes	TBX2
MSMB...157	1.54104e-252	-1.94797	0.031	0.3	1.46516e-247	Pericytes	MSMB
JUNB...158	3.88901e-252	-1.31647	0.88	0.913	3.69752e-247	Pericytes	JUNB
INAFM1...159	8.48926e-252	0.969898	0.412	0.125	8.07125e-247	Pericytes	INAFM1
C21ORF33...160	2.28794e-251	0.592932	0.165	0	2.17528e-246	Pericytes	C21ORF33
ITM2B...161	7.85754e-251	0.682797	0.915	0.849	7.47063e-246	Pericytes	ITM2B
RP4-614C10.2...162	5.64208e-249	0.689734	0.163	0	5.36427e-244	Pericytes	RP4-614C10.2
UTP11...163	3.27148e-248	0.583661	0.183	0.006	3.11039e-243	Pericytes	UTP11
CCDC102B...164	6.95394e-248	1.10887	0.501	0.188	6.61153e-243	Pericytes	CCDC102B
COL1A1...165	7.65983e-248	2.17682	0.687	0.448	7.28266e-243	Pericytes	COL1A1
LITAF...166	3.03576e-247	-1.28025	0.271	0.552	2.88628e-242	Pericytes	LITAF
TIMP3...167	3.29746e-247	-0.958313	0.66	0.865	3.13509e-242	Pericytes	TIMP3
C8ORF4...168	3.36775e-244	0.849835	0.161	0	3.20192e-239	Pericytes	C8ORF4
CLIC1...169	7.07822e-243	0.891237	0.823	0.625	6.72968e-238	Pericytes	CLIC1
MYL12B...170	2.77678e-242	0.874369	0.81	0.585	2.64005e-237	Pericytes	MYL12B
SARAF...171	3.88846e-242	0.911564	0.538	0.219	3.69699e-237	Pericytes	SARAF
MYDGF...172	1.26243e-241	0.889369	0.413	0.132	1.20027e-236	Pericytes	MYDGF
CDKN1A...173	5.24661e-239	-1.61027	0.432	0.65	4.98827e-234	Pericytes	CDKN1A
PTMS...174	6.9353e-239	0.888751	0.772	0.496	6.5938e-234	Pericytes	PTMS
FXYD1...175	1.09694e-238	-1.226	0.285	0.56	1.04293e-233	Pericytes	FXYD1
NT5DC2...176	3.34113e-238	0.937139	0.491	0.189	3.17661e-233	Pericytes	NT5DC2
PCOLCE...177	3.816e-236	1.06766	0.649	0.343	3.6281e-231	Pericytes	PCOLCE
CFH...178	7.80582e-235	0.817952	0.31	0.065	7.42147e-230	Pericytes	CFH
MAGED2...179	7.11774e-234	0.950394	0.676	0.394	6.76726e-229	Pericytes	MAGED2
C11orf31...180	2.12251e-233	-1.07563	0.071	0.356	2.018e-228	Pericytes	C11orf31
PHC2...181	4.81401e-233	0.776163	0.365	0.099	4.57697e-228	Pericytes	PHC2
COL5A2...182	1.86723e-231	1.02107	0.434	0.148	1.77528e-226	Pericytes	COL5A2
C1orf43...183	4.11991e-229	-1.0301	0.065	0.338	3.91705e-224	Pericytes	C1orf43
C14orf166...184	8.65072e-229	-1.02332	0.081	0.37	8.22476e-224	Pericytes	C14orf166
ERBIN...185	1.21219e-228	0.599464	0.161	0.003	1.15251e-223	Pericytes	ERBIN
ACTG1...186	1.62944e-228	0.715776	0.938	0.89	1.54921e-223	Pericytes	ACTG1
C19orf60...187	2.93541e-228	-1.06895	0.048	0.31	2.79087e-223	Pericytes	C19orf60
IGFBP6...188	8.04262e-228	-1.49851	0.25	0.524	7.6466e-223	Pericytes	IGFBP6
SSTR2...189	8.64583e-228	1.14834	0.398	0.127	8.22011e-223	Pericytes	SSTR2
HIC1...190	1.21004e-227	0.886272	0.293	0.061	1.15046e-222	Pericytes	HIC1
SF3B6...191	6.60059e-227	0.856748	0.529	0.217	6.27558e-222	Pericytes	SF3B6
C8ORF82	6.82081e-226	0.584558	0.161	0.004	6.48495e-221	Pericytes	C8ORF82
CTSZ...193	2.58137e-225	0.878656	0.417	0.141	2.45426e-220	Pericytes	CTSZ
ARPC3...194	5.16606e-225	0.863522	0.721	0.459	4.91169e-220	Pericytes	ARPC3
HEXIM1...195	5.45091e-224	-1.46509	0.275	0.529	5.1825e-219	Pericytes	HEXIM1
C21ORF2...196	6.59348e-224	0.522919	0.153	0.002	6.26881e-219	Pericytes	C21ORF2
C2ORF40...197	1.49331e-223	0.740258	0.19	0.014	1.41978e-218	Pericytes	C2ORF40
CYBA...198	1.69069e-223	0.960983	0.535	0.238	1.60744e-218	Pericytes	CYBA
TUSC1	5.8592e-223	0.817215	0.32	0.079	5.57069e-218	Pericytes	TUSC1
C7orf50...200	2.75831e-221	-1.03457	0.04	0.293	2.62249e-216	Pericytes	C7orf50
MFAP4...201	1.39391e-220	-1.27965	0.045	0.301	1.32528e-215	Pericytes	MFAP4
ADAP2...202	5.30214e-220	0.849973	0.393	0.123	5.04106e-215	Pericytes	ADAP2
NCK2...203	2.30606e-218	0.744643	0.397	0.124	2.19251e-213	Pericytes	NCK2
LHFP...204	4.46256e-217	0.822153	0.802	0.586	4.24283e-212	Pericytes	LHFP
MTRNR2L1...205	4.75046e-216	-1.83072	0.096	0.372	4.51654e-211	Pericytes	MTRNR2L1
SFTA1P	5.7322e-216	0.651832	0.149	0.002	5.44995e-211	Pericytes	SFTA1P
MLTK...207	1.75643e-215	-1.5864	0.064	0.319	1.66994e-210	Pericytes	MLTK
LINGO1	4.32507e-215	0.727631	0.279	0.059	4.1121e-210	Pericytes	LINGO1
LGALS3BP...209	2.3756e-214	0.865493	0.653	0.343	2.25862e-209	Pericytes	LGALS3BP
LGI4...210	1.43145e-213	-1.28032	0.216	0.48	1.36097e-208	Pericytes	LGI4
TGFB1...211	4.20953e-212	0.825737	0.403	0.135	4.00225e-207	Pericytes	TGFB1
PDE7B	1.55163e-210	0.636542	0.179	0.013	1.47523e-205	Pericytes	PDE7B
NDUFA4L2...213	1.71867e-208	0.764361	0.846	0.669	1.63404e-203	Pericytes	NDUFA4L2
C8orf4...214	5.69458e-208	-1.86754	0.02	0.246	5.41418e-203	Pericytes	C8orf4
MMP11...215	6.83436e-208	1.11627	0.212	0.029	6.49784e-203	Pericytes	MMP11
FOS...216	2.34474e-207	-1.16087	0.87	0.907	2.22929e-202	Pericytes	FOS
TSC22D3...217	6.13879e-206	-1.06448	0.566	0.73	5.83651e-201	Pericytes	TSC22D3
PLN	1.45525e-205	-1.51887	0.172	0.436	1.38359e-200	Pericytes	PLN
TSC22D1...219	8.24021e-205	-0.9246	0.72	0.828	7.83446e-200	Pericytes	TSC22D1
ABHD17A...220	2.55966e-204	0.701638	0.282	0.063	2.43362e-199	Pericytes	ABHD17A
C20orf27...221	2.78834e-204	-1.15942	0.055	0.304	2.65105e-199	Pericytes	C20orf27
PCNX4...222	4.25621e-203	0.618349	0.15	0.005	4.04663e-198	Pericytes	PCNX4
PTN...223	4.60132e-203	1.24003	0.535	0.263	4.37475e-198	Pericytes	PTN
SRM...224	1.36165e-202	0.821728	0.33	0.094	1.29461e-197	Pericytes	SRM
C3ORF70	6.06091e-202	0.479964	0.135	0	5.76247e-197	Pericytes	C3ORF70
EEF2...226	1.26759e-201	-0.639218	0.85	0.897	1.20518e-196	Pericytes	EEF2
CALR...227	4.01307e-201	0.902977	0.745	0.517	3.81547e-196	Pericytes	CALR
PTPA...228	4.70466e-201	0.554865	0.157	0.007	4.47301e-196	Pericytes	PTPA
PGP...229	3.43714e-200	0.601935	0.23	0.039	3.2679e-195	Pericytes	PGP
CDC42EP5...230	2.02532e-199	0.593443	0.207	0.028	1.92559e-194	Pericytes	CDC42EP5
C6ORF89	1.26062e-197	0.538857	0.151	0.006	1.19855e-192	Pericytes	C6ORF89
VEGFB...232	1.75086e-197	0.706548	0.297	0.074	1.66465e-192	Pericytes	VEGFB
C15ORF57...233	2.04258e-197	0.453596	0.131	0	1.94201e-192	Pericytes	C15ORF57
C10orf10...234	4.2536e-197	-1.64907	0.046	0.283	4.04416e-192	Pericytes	C10orf10
KRTCAP2...235	5.2554e-197	-1.06761	0.092	0.342	4.99662e-192	Pericytes	KRTCAP2
BOLA2B...236	1.31862e-196	0.606718	0.18	0.017	1.25369e-191	Pericytes	BOLA2B
SNHG7...237	6.83993e-196	-0.953636	0.028	0.25	6.50313e-191	Pericytes	SNHG7
COL6A2...238	1.69554e-195	0.973393	0.808	0.633	1.61205e-190	Pericytes	COL6A2
AGRN...239	5.19408e-194	0.765602	0.266	0.059	4.93832e-189	Pericytes	AGRN
ANGPT2...240	2.48222e-193	0.868903	0.563	0.279	2.36e-188	Pericytes	ANGPT2
KCNQ1OT1...241	1.1125e-192	-1.11343	0.042	0.273	1.05772e-187	Pericytes	KCNQ1OT1
C16ORF52...242	2.28001e-192	0.454844	0.128	0	2.16774e-187	Pericytes	C16ORF52
SORBS2...243	2.09709e-191	-1.55928	0.199	0.445	1.99383e-186	Pericytes	SORBS2
MBD2...244	2.23703e-191	0.627574	0.26	0.056	2.12688e-186	Pericytes	MBD2
CYGB...245	3.56477e-191	0.977542	0.305	0.083	3.38924e-186	Pericytes	CYGB
HLA-A...246	4.35505e-191	0.796184	0.908	0.838	4.14061e-186	Pericytes	HLA-A
ARID1B...247	1.28292e-190	0.741379	0.368	0.12	1.21975e-185	Pericytes	ARID1B
LAP3...248	2.22422e-190	0.899084	0.381	0.133	2.1147e-185	Pericytes	LAP3
GRK2...249	1.10779e-189	0.465934	0.13	0.001	1.05324e-184	Pericytes	GRK2
LAMB1...250	1.15457e-189	0.733311	0.257	0.055	1.09772e-184	Pericytes	LAMB1
IGFBP4...251	1.53858e-189	0.779322	0.741	0.49	1.46282e-184	Pericytes	IGFBP4
VCAN...252	2.23061e-189	1.04306	0.164	0.013	2.12077e-184	Pericytes	VCAN
CCT5...253	3.6539e-189	0.73861	0.496	0.216	3.47398e-184	Pericytes	CCT5
MCAM...254	1.01552e-188	0.806677	0.766	0.572	9.65516e-184	Pericytes	MCAM
TCF4...255	1.32735e-188	0.795187	0.652	0.367	1.26199e-183	Pericytes	TCF4
LINC00152...256	8.36513e-188	1.00166	0.544	0.268	7.95324e-183	Pericytes	LINC00152
FOXC2...257	2.94147e-187	0.762672	0.307	0.087	2.79663e-182	Pericytes	FOXC2
AES...258	8.28206e-187	0.819225	0.476	0.204	7.87425e-182	Pericytes	AES
EBF2	1.90952e-186	0.619809	0.221	0.038	1.8155e-181	Pericytes	EBF2
TFPI...260	2.49401e-186	0.80952	0.438	0.171	2.37121e-181	Pericytes	TFPI
BGN...261	5.04274e-186	0.688763	0.88	0.762	4.79444e-181	Pericytes	BGN
H1FX...262	8.09172e-186	0.880789	0.468	0.199	7.69329e-181	Pericytes	H1FX
ZFPM1...263	1.19351e-185	0.497456	0.141	0.006	1.13474e-180	Pericytes	ZFPM1
LMOD1...264	2.27911e-185	-1.27259	0.221	0.474	2.16689e-180	Pericytes	LMOD1
FOSB...265	2.88292e-185	-1.25729	0.622	0.743	2.74097e-180	Pericytes	FOSB
C17ORF58	4.48904e-185	0.54524	0.13	0.002	4.268e-180	Pericytes	C17ORF58
TUBA1B...267	1.11523e-184	0.883595	0.824	0.653	1.06032e-179	Pericytes	TUBA1B
GPAT2	1.3347e-184	0.966407	0.188	0.025	1.26898e-179	Pericytes	GPAT2
C17ORF62...269	4.41234e-183	0.437307	0.122	0	4.19508e-178	Pericytes	C17ORF62
PGF...270	1.02559e-182	0.812912	0.701	0.447	9.75092e-178	Pericytes	PGF
NR2F2...271	2.4036e-181	0.768331	0.79	0.586	2.28525e-176	Pericytes	NR2F2
SNU13...272	4.16036e-181	0.748196	0.484	0.205	3.9555e-176	Pericytes	SNU13
CHN1...273	4.50248e-181	0.766767	0.347	0.112	4.28077e-176	Pericytes	CHN1
CADM1...274	7.93395e-181	0.717355	0.235	0.048	7.54328e-176	Pericytes	CADM1
TCAF1...275	2.08213e-179	0.672244	0.223	0.042	1.97961e-174	Pericytes	TCAF1
IGFBP5...276	3.23006e-179	-0.714281	0.427	0.701	3.07101e-174	Pericytes	IGFBP5
C5orf24...277	3.68918e-179	-0.931532	0.049	0.271	3.50752e-174	Pericytes	C5orf24
MAF...278	4.09839e-179	0.619031	0.261	0.062	3.89658e-174	Pericytes	MAF
RAC1...279	4.60014e-179	0.690926	0.749	0.479	4.37363e-174	Pericytes	RAC1
LINC00657...280	9.82214e-178	-0.960149	0.065	0.296	9.3385e-173	Pericytes	LINC00657
TMBIM4.1...281	1.07636e-177	-0.96906	0	0.179	1.02336e-172	Pericytes	TMBIM4.1
RHOB...282	4.03725e-177	-1.06944	0.601	0.776	3.83846e-172	Pericytes	RHOB
EBLN3P...283	4.19378e-177	0.475898	0.136	0.006	3.98728e-172	Pericytes	EBLN3P
PDGFA...284	8.56953e-177	0.830546	0.557	0.287	8.14757e-172	Pericytes	PDGFA
GNAI2...285	1.56769e-176	0.760445	0.52	0.25	1.4905e-171	Pericytes	GNAI2
CHST2...286	4.98699e-176	0.70074	0.275	0.07	4.74143e-171	Pericytes	CHST2
PDIA3...287	2.73127e-175	0.776193	0.662	0.397	2.59678e-170	Pericytes	PDIA3
TMEM66...288	9.47438e-175	-1.09569	0.084	0.319	9.00786e-170	Pericytes	TMEM66
CCL2...289	1.62285e-174	-2.79054	0.154	0.391	1.54294e-169	Pericytes	CCL2
GMFG...290	2.17361e-174	0.715712	0.241	0.053	2.06658e-169	Pericytes	GMFG
C1orf63...291	3.26701e-174	-1.13678	0.079	0.311	3.10615e-169	Pericytes	C1orf63
TGFBI...292	1.77768e-173	0.831326	0.425	0.172	1.69014e-168	Pericytes	TGFBI
C8ORF33	4.71244e-173	0.436157	0.129	0.004	4.4804e-168	Pericytes	C8ORF33
C1orf54...294	1.93169e-172	-0.888989	0.065	0.293	1.83658e-167	Pericytes	C1orf54
SELM...295	3.83401e-171	-0.889919	0.705	0.767	3.64523e-166	Pericytes	SELM
ITGB1...296	7.99912e-171	0.726304	0.846	0.727	7.60525e-166	Pericytes	ITGB1
BRD2...297	2.20054e-170	-1.03702	0.442	0.613	2.09219e-165	Pericytes	BRD2
COL5A3...298	2.6839e-170	0.630087	0.36	0.123	2.55175e-165	Pericytes	COL5A3
C16ORF45	1.11398e-169	0.438448	0.126	0.004	1.05913e-164	Pericytes	C16ORF45
ZBTB16...300	1.11246e-168	-1.03065	0.214	0.455	1.05769e-163	Pericytes	ZBTB16
TBX15	1.9981e-168	0.489179	0.124	0.004	1.89971e-163	Pericytes	TBX15
ECM1...302	4.26657e-168	0.640469	0.317	0.097	4.05648e-163	Pericytes	ECM1
C1ORF52	9.4139e-168	0.39706	0.132	0.006	8.95036e-163	Pericytes	C1ORF52
ITGA10...304	3.45548e-167	0.723988	0.185	0.029	3.28533e-162	Pericytes	ITGA10
C1ORF56...305	4.15141e-167	0.464677	0.114	0.001	3.94699e-162	Pericytes	C1ORF56
MAZ...306	6.53666e-166	0.696674	0.348	0.121	6.2148e-161	Pericytes	MAZ
THAP12...307	8.0987e-166	0.41207	0.115	0.001	7.69992e-161	Pericytes	THAP12
SHC2...308	8.59445e-166	0.502205	0.174	0.023	8.17126e-161	Pericytes	SHC2
C1ORF132...309	8.81923e-166	0.463586	0.111	0	8.38497e-161	Pericytes	C1ORF132
POSTN...310	1.21115e-165	1.66786	0.155	0.016	1.15151e-160	Pericytes	POSTN
C9orf78...311	1.56191e-165	-0.837964	0.041	0.247	1.48501e-160	Pericytes	C9orf78
AP2S1...312	1.67403e-165	0.859976	0.559	0.304	1.5916e-160	Pericytes	AP2S1
MYLK...313	1.78528e-165	-1.02308	0.551	0.701	1.69737e-160	Pericytes	MYLK
IFIT3...314	3.48155e-165	0.856833	0.292	0.085	3.31012e-160	Pericytes	IFIT3
MTHFD2...315	5.88117e-165	-1.00499	0.342	0.556	5.59159e-160	Pericytes	MTHFD2
MINOS1...316	8.38371e-165	-0.90177	0.281	0.515	7.9709e-160	Pericytes	MINOS1
S100A11...317	5.7357e-164	0.986035	0.783	0.594	5.45327e-159	Pericytes	S100A11
DNAJC15...318	9.57903e-164	0.701595	0.448	0.193	9.10736e-159	Pericytes	DNAJC15
C19ORF25	1.86078e-163	0.426226	0.123	0.004	1.76915e-158	Pericytes	C19ORF25
C6ORF203	6.84409e-163	0.40347	0.113	0.001	6.50708e-158	Pericytes	C6ORF203
APOA1BP...321	5.89187e-162	-0.831371	0.03	0.222	5.60175e-157	Pericytes	APOA1BP
C14ORF1...322	3.42366e-161	0.397575	0.108	0	3.25508e-156	Pericytes	C14ORF1
QKI...323	4.43382e-161	0.638709	0.37	0.137	4.2155e-156	Pericytes	QKI
C2...324	5.02584e-161	0.479063	0.143	0.012	4.77837e-156	Pericytes	C2
SSBP4...325	5.05329e-161	0.703499	0.332	0.114	4.80447e-156	Pericytes	SSBP4
ECI1	7.59994e-161	0.629226	0.274	0.077	7.22572e-156	Pericytes	ECI1
CNN1	5.53431e-160	-1.30306	0.152	0.377	5.2618e-155	Pericytes	CNN1
C8orf59...328	1.18773e-159	-0.829933	0.067	0.285	1.12924e-154	Pericytes	C8orf59
C16ORF91	1.39411e-159	0.35063	0.111	0.001	1.32547e-154	Pericytes	C16ORF91
TMEM165...330	2.389e-159	0.777665	0.496	0.243	2.27137e-154	Pericytes	TMEM165
C2ORF74	4.41699e-159	0.444131	0.116	0.003	4.1995e-154	Pericytes	C2ORF74
C1orf123...332	5.89115e-159	-0.827391	0.042	0.241	5.60107e-154	Pericytes	C1orf123
RARRES2...333	1.03522e-158	-0.978476	0.273	0.499	9.84246e-154	Pericytes	RARRES2
KAZN...334	2.36706e-158	0.628557	0.226	0.052	2.25051e-153	Pericytes	KAZN
PSMA5...335	5.14902e-158	0.654057	0.455	0.201	4.89548e-153	Pericytes	PSMA5
LGALS3...336	8.4841e-158	0.815793	0.615	0.369	8.06635e-153	Pericytes	LGALS3
U2AF1...337	3.0273e-157	-0.96455	0.093	0.313	2.87824e-152	Pericytes	U2AF1
CFI...338	6.46353e-157	0.509887	0.171	0.025	6.14526e-152	Pericytes	CFI
LOXL2...339	7.05909e-157	0.580614	0.193	0.035	6.7115e-152	Pericytes	LOXL2
ADAM12...340	1.17155e-156	0.439184	0.119	0.004	1.11386e-151	Pericytes	ADAM12
SLC38A1...341	1.34144e-156	-0.917639	0.018	0.195	1.27538e-151	Pericytes	SLC38A1
COMT...342	2.40812e-156	0.669876	0.578	0.31	2.28954e-151	Pericytes	COMT
TUBA1A...343	2.65228e-156	0.733213	0.77	0.574	2.52168e-151	Pericytes	TUBA1A
ADGRF5...344	3.1474e-156	0.632921	0.3	0.091	2.99243e-151	Pericytes	ADGRF5
TSR3...345	8.67955e-156	0.635245	0.279	0.083	8.25217e-151	Pericytes	TSR3
PDK4...346	1.7445e-155	-1.41674	0.171	0.4	1.6586e-150	Pericytes	PDK4
AOC3...347	5.4898e-155	-1.0424	0.095	0.308	5.21948e-150	Pericytes	AOC3
RRP36...348	8.77051e-155	0.507645	0.201	0.04	8.33865e-150	Pericytes	RRP36
C1ORF131	2.61443e-154	0.382275	0.112	0.003	2.4857e-149	Pericytes	C1ORF131
FAU...350	3.00465e-154	-0.483735	0.904	0.951	2.8567e-149	Pericytes	FAU
C1ORF35	3.09628e-154	0.455794	0.123	0.006	2.94382e-149	Pericytes	C1ORF35
OLFML3...352	6.11481e-154	0.758603	0.248	0.065	5.81372e-149	Pericytes	OLFML3
DECR1...353	1.38714e-153	0.585003	0.343	0.122	1.31884e-148	Pericytes	DECR1
C10ORF54...354	1.44602e-153	0.398773	0.103	0	1.37482e-148	Pericytes	C10ORF54
FARP1...355	1.95213e-153	0.654309	0.375	0.145	1.856e-148	Pericytes	FARP1
AKT1...356	3.56987e-153	0.553153	0.246	0.064	3.39409e-148	Pericytes	AKT1
GNG11...357	3.85564e-153	0.686614	0.58	0.31	3.66579e-148	Pericytes	GNG11
C6orf62...358	1.45602e-152	-0.831464	0.04	0.232	1.38433e-147	Pericytes	C6orf62
IKBIP...359	4.10531e-152	0.519677	0.287	0.086	3.90317e-147	Pericytes	IKBIP
EPSTI1...360	5.11702e-152	0.438191	0.186	0.033	4.86506e-147	Pericytes	EPSTI1
ARHGAP42	6.04817e-152	0.490549	0.259	0.07	5.75036e-147	Pericytes	ARHGAP42
LY6E...362	8.00343e-152	0.861801	0.512	0.26	7.60934e-147	Pericytes	LY6E
NR2F2-AS1...363	9.89481e-152	-0.89287	0.028	0.21	9.40759e-147	Pericytes	NR2F2-AS1
PPAP2B...364	1.0527e-151	-1.12228	0.029	0.212	1.00086e-146	Pericytes	PPAP2B
IFITM3...365	1.11329e-151	0.571081	0.933	0.917	1.05847e-146	Pericytes	IFITM3
RCN3...366	1.86254e-151	0.641254	0.22	0.052	1.77082e-146	Pericytes	RCN3
DUSP5...367	2.09648e-151	0.817243	0.238	0.064	1.99325e-146	Pericytes	DUSP5
C1ORF27...368	2.76919e-151	0.372299	0.101	0	2.63284e-146	Pericytes	C1ORF27
CTDNEP1...369	7.9043e-150	0.571722	0.296	0.095	7.51509e-145	Pericytes	CTDNEP1
TRAPPC2B...370	1.01912e-149	0.359362	0.107	0.002	9.68937e-145	Pericytes	TRAPPC2B
OSTC...371	1.0389e-149	0.702197	0.579	0.324	9.87746e-145	Pericytes	OSTC
LNPK...372	1.52316e-149	0.39747	0.112	0.004	1.44816e-144	Pericytes	LNPK
C12orf75...373	1.04217e-148	-1.06557	0.02	0.194	9.90857e-144	Pericytes	C12orf75
C1QBP...374	1.52432e-148	0.716672	0.487	0.237	1.44926e-143	Pericytes	C1QBP
TMOD3...375	3.73323e-148	0.591681	0.34	0.124	3.54941e-143	Pericytes	TMOD3
TBX2-AS1...376	3.78025e-148	-0.809909	0.004	0.16	3.59411e-143	Pericytes	TBX2-AS1
RPN2...377	5.14875e-148	0.630565	0.476	0.223	4.89523e-143	Pericytes	RPN2
ITGBL1...378	5.60135e-148	0.676591	0.125	0.009	5.32554e-143	Pericytes	ITGBL1
MYLIP...379	1.82508e-147	-1.03473	0.25	0.457	1.73521e-142	Pericytes	MYLIP
CTA-29F11.1...380	1.99799e-147	-0.878036	0.023	0.197	1.89961e-142	Pericytes	CTA-29F11.1
C3ORF58...381	2.86664e-147	0.402048	0.107	0.003	2.72549e-142	Pericytes	C3ORF58
PABPC1...382	2.64252e-146	-0.832827	0.717	0.778	2.5124e-141	Pericytes	PABPC1
C16orf13...383	3.16422e-146	-0.795297	0.052	0.247	3.00841e-141	Pericytes	C16orf13
MEIS3	5.61949e-146	0.445193	0.18	0.032	5.34278e-141	Pericytes	MEIS3
NDUFA13...385	9.4441e-146	-0.895065	0.311	0.507	8.97907e-141	Pericytes	NDUFA13
MGAT4B...386	1.18711e-145	0.416537	0.16	0.023	1.12866e-140	Pericytes	MGAT4B
FABP5...387	3.44879e-145	0.719733	0.369	0.143	3.27897e-140	Pericytes	FABP5
CLEC11A...388	1.04668e-144	0.789852	0.409	0.181	9.95143e-140	Pericytes	CLEC11A
NDUFA4...389	1.21177e-144	-0.775351	0.461	0.653	1.1521e-139	Pericytes	NDUFA4
AC013461.1...390	5.5e-144	0.564484	0.473	0.214	5.22918e-139	Pericytes	AC013461.1
RRAS...391	6.1739e-144	0.697515	0.508	0.262	5.8699e-139	Pericytes	RRAS
PSME2...392	8.20823e-144	0.709374	0.503	0.258	7.80405e-139	Pericytes	PSME2
MDH1...393	1.0094e-143	0.621815	0.508	0.258	9.59695e-139	Pericytes	MDH1
RP11-332H18.4	1.72992e-143	-0.969701	0.025	0.196	1.64474e-138	Pericytes	RP11-332H18.4
ALYREF...395	3.38076e-143	0.479777	0.173	0.03	3.21429e-138	Pericytes	ALYREF
TDO2	3.45793e-143	0.66409	0.12	0.008	3.28766e-138	Pericytes	TDO2
YPEL3...397	1.50228e-142	0.625342	0.318	0.114	1.42831e-137	Pericytes	YPEL3
SLC25A6...398	2.03817e-142	-0.595267	0.798	0.862	1.93782e-137	Pericytes	SLC25A6
ETS1...399	3.17978e-142	0.5607	0.356	0.136	3.02321e-137	Pericytes	ETS1
SLCO3A1...400	3.7899e-142	0.616314	0.37	0.149	3.60329e-137	Pericytes	SLCO3A1
TMEM74B	5.92676e-142	0.498135	0.159	0.024	5.63493e-137	Pericytes	TMEM74B
RCN2...402	9.58764e-142	0.607384	0.435	0.197	9.11555e-137	Pericytes	RCN2
KHDRBS3	1.01412e-141	0.584858	0.226	0.058	9.64181e-137	Pericytes	KHDRBS3
PKN1...404	3.28884e-141	0.530517	0.232	0.061	3.1269e-136	Pericytes	PKN1
GAPDH...405	4.87653e-141	0.478465	0.949	0.929	4.63641e-136	Pericytes	GAPDH
PPA1...406	5.57987e-141	0.757461	0.547	0.303	5.30512e-136	Pericytes	PPA1
HOXC9...407	7.47049e-141	0.496455	0.131	0.013	7.10264e-136	Pericytes	HOXC9
MXD4...408	1.32721e-140	0.592243	0.349	0.133	1.26186e-135	Pericytes	MXD4
ISL1...409	2.14569e-140	-0.794776	0.001	0.147	2.04004e-135	Pericytes	ISL1
RCC1L...410	1.38588e-139	0.382213	0.103	0.003	1.31764e-134	Pericytes	RCC1L
C11orf73...411	6.90972e-139	-0.733908	0.048	0.234	6.56949e-134	Pericytes	C11orf73
SMOC2...412	8.75135e-139	0.76278	0.488	0.252	8.32043e-134	Pericytes	SMOC2
TUSC3...413	3.43898e-138	0.469456	0.291	0.095	3.26964e-133	Pericytes	TUSC3
SNHG12...414	3.64756e-138	-0.779683	0.022	0.187	3.46796e-133	Pericytes	SNHG12
ZNF787...415	5.72066e-138	0.410493	0.143	0.018	5.43898e-133	Pericytes	ZNF787
MRC2...416	5.83429e-138	0.520235	0.149	0.021	5.54701e-133	Pericytes	MRC2
EIF4A2...417	5.92593e-138	-0.63062	0.738	0.795	5.63413e-133	Pericytes	EIF4A2
PGM5...418	1.00586e-137	-0.841157	0.038	0.214	9.56328e-133	Pericytes	PGM5
SLC1A3...419	1.58459e-137	0.471014	0.106	0.004	1.50657e-132	Pericytes	SLC1A3
SYNPO2...420	2.01288e-137	-1.03827	0.341	0.541	1.91376e-132	Pericytes	SYNPO2
OLFML2B...421	2.76159e-137	0.744258	0.293	0.102	2.62561e-132	Pericytes	OLFML2B
NSMCE3...422	3.67457e-137	0.483686	0.191	0.042	3.49363e-132	Pericytes	NSMCE3
EMILIN1...423	3.86711e-137	0.592865	0.259	0.079	3.67669e-132	Pericytes	EMILIN1
IGKC...424	1.3484e-136	0.84556	0.125	0.012	1.282e-131	Pericytes	IGKC
ARHGEF7...425	1.42354e-136	0.759419	0.47	0.239	1.35345e-131	Pericytes	ARHGEF7
IFI44L...426	2.10038e-136	0.734795	0.18	0.036	1.99695e-131	Pericytes	IFI44L
SCPEP1...427	3.25529e-136	0.721178	0.473	0.237	3.095e-131	Pericytes	SCPEP1
GRK3...428	3.39146e-136	0.354439	0.101	0.003	3.22447e-131	Pericytes	GRK3
TBX3...429	3.98757e-136	-0.890105	0.109	0.31	3.79122e-131	Pericytes	TBX3
KCNS3	4.82847e-136	0.491991	0.206	0.049	4.59071e-131	Pericytes	KCNS3
DKK3...431	8.59654e-136	0.644407	0.492	0.25	8.17325e-131	Pericytes	DKK3
C15ORF61	8.65089e-136	0.400772	0.104	0.004	8.22492e-131	Pericytes	C15ORF61
MT1G...433	2.2035e-135	-0.946812	0.028	0.194	2.095e-130	Pericytes	MT1G
IFIT1...434	2.37316e-135	0.734578	0.19	0.041	2.25631e-130	Pericytes	IFIT1
TAF10...435	5.94151e-135	0.549846	0.208	0.051	5.64895e-130	Pericytes	TAF10
MAP4K4...436	6.00314e-135	0.567869	0.303	0.106	5.70755e-130	Pericytes	MAP4K4
FAM89B...437	6.0222e-135	0.549456	0.233	0.066	5.72567e-130	Pericytes	FAM89B
PSMB8...438	7.00997e-135	0.661102	0.436	0.202	6.6648e-130	Pericytes	PSMB8
HRAS...439	2.19109e-134	0.581292	0.235	0.067	2.0832e-129	Pericytes	HRAS
C11ORF74	4.40546e-134	0.327612	0.102	0.004	4.18853e-129	Pericytes	C11ORF74
PSMA2.1...441	4.80988e-134	-0.741872	0	0.138	4.57304e-129	Pericytes	PSMA2.1
ARHGAP29	5.65369e-134	0.625127	0.531	0.286	5.37531e-129	Pericytes	ARHGAP29
CCR10	1.4758e-133	0.510645	0.222	0.059	1.40313e-128	Pericytes	CCR10
IFI44...444	2.50524e-133	0.494835	0.178	0.035	2.38188e-128	Pericytes	IFI44
ANGPTL4...445	5.29288e-133	0.798388	0.344	0.138	5.03226e-128	Pericytes	ANGPTL4
GALNT1...446	9.51134e-133	0.44507	0.221	0.058	9.04301e-128	Pericytes	GALNT1
C17orf89...447	1.06949e-132	-0.686012	0.01	0.157	1.01682e-127	Pericytes	C17orf89
FAM20C...448	3.50213e-132	0.568232	0.229	0.064	3.32969e-127	Pericytes	FAM20C
C1ORF21	1.65912e-131	0.40176	0.106	0.006	1.57742e-126	Pericytes	C1ORF21
THBS1...450	2.98772e-131	-1.2015	0.12	0.322	2.8406e-126	Pericytes	THBS1
LYPD1	3.54281e-131	0.426159	0.118	0.01	3.36836e-126	Pericytes	LYPD1
MXRA8...452	6.07536e-131	0.642786	0.3	0.108	5.77621e-126	Pericytes	MXRA8
PRDX4...453	7.38959e-131	0.692793	0.414	0.193	7.02572e-126	Pericytes	PRDX4
THUMPD3-AS1...454	1.51581e-130	-0.804846	0.004	0.143	1.44117e-125	Pericytes	THUMPD3-AS1
BORCS7...455	1.97669e-130	0.577478	0.294	0.105	1.87936e-125	Pericytes	BORCS7
RP11-983P16.4	1.78514e-129	-0.651079	0.009	0.154	1.69724e-124	Pericytes	RP11-983P16.4
BOD1L1...457	5.22293e-129	0.479968	0.348	0.136	4.96575e-124	Pericytes	BOD1L1
FAT1...458	5.48381e-129	0.472262	0.31	0.112	5.21379e-124	Pericytes	FAT1
MXRA7...459	6.64649e-129	0.598088	0.291	0.104	6.31922e-124	Pericytes	MXRA7
KIRREL	8.21194e-129	0.46684	0.23	0.065	7.80759e-124	Pericytes	KIRREL
COL5A1...461	8.31281e-129	0.731534	0.265	0.088	7.90348e-124	Pericytes	COL5A1
RHOQ...462	8.52332e-129	0.566744	0.385	0.168	8.10364e-124	Pericytes	RHOQ
PTH1R	1.38972e-128	0.570449	0.193	0.045	1.32129e-123	Pericytes	PTH1R
FGD5-AS1...464	4.10356e-128	-0.732284	0.035	0.201	3.9015e-123	Pericytes	FGD5-AS1
LINC01420...465	1.62932e-127	0.55639	0.322	0.123	1.54909e-122	Pericytes	LINC01420
H3F3B...466	1.55221e-126	-0.517815	0.937	0.964	1.47578e-121	Pericytes	H3F3B
PTEN...467	1.80066e-126	0.619759	0.575	0.329	1.71199e-121	Pericytes	PTEN
PSMA7...468	2.279e-126	0.589143	0.789	0.618	2.16678e-121	Pericytes	PSMA7
BST2...469	3.18679e-126	1.02269	0.596	0.395	3.02988e-121	Pericytes	BST2
FHL3...470	1.07982e-125	0.571164	0.273	0.094	1.02665e-120	Pericytes	FHL3
S1PR3...471	3.55918e-125	0.627408	0.45	0.221	3.38393e-120	Pericytes	S1PR3
RSRP1...472	3.65499e-125	0.525652	0.419	0.19	3.47502e-120	Pericytes	RSRP1
C7orf55...473	3.73171e-125	-0.726139	0.04	0.207	3.54796e-120	Pericytes	C7orf55
SNX6...474	5.72893e-125	0.623299	0.432	0.208	5.44684e-120	Pericytes	SNX6
MIR497HG	1.04814e-124	-0.65578	0.016	0.163	9.96528e-120	Pericytes	MIR497HG
HNRNPA1...476	1.09244e-124	-0.534717	0.85	0.859	1.03864e-119	Pericytes	HNRNPA1
OLFM2	1.52563e-124	0.555425	0.218	0.061	1.45051e-119	Pericytes	OLFM2
DSTN...478	4.1139e-124	-0.935876	0.851	0.848	3.91133e-119	Pericytes	DSTN
PGLS...479	3.50284e-123	0.630981	0.435	0.214	3.33036e-118	Pericytes	PGLS
ITM2C...480	4.41082e-123	0.762422	0.61	0.397	4.19363e-118	Pericytes	ITM2C
LINC01088...481	9.3227e-123	-0.635642	0.004	0.137	8.86365e-118	Pericytes	LINC01088
P2RY14...482	1.13955e-122	0.384984	0.12	0.013	1.08344e-117	Pericytes	P2RY14
ADGRA2...483	2.87464e-122	0.534398	0.331	0.132	2.7331e-117	Pericytes	ADGRA2
NDUFB8...484	4.09356e-122	0.568841	0.491	0.244	3.892e-117	Pericytes	NDUFB8
FYN...485	4.17639e-122	0.451576	0.189	0.046	3.97075e-117	Pericytes	FYN
ARPC5...486	1.27556e-121	0.643132	0.724	0.543	1.21275e-116	Pericytes	ARPC5
PPARG...487	1.66015e-121	0.370783	0.109	0.009	1.5784e-116	Pericytes	PPARG
CCNI...488	5.5902e-121	-0.561345	0.771	0.819	5.31494e-116	Pericytes	CCNI
OAF...489	8.66041e-121	0.516726	0.267	0.091	8.23397e-116	Pericytes	OAF
ZFP36L1...490	1.54054e-120	-0.742962	0.687	0.763	1.46469e-115	Pericytes	ZFP36L1
CYTH3	1.78789e-120	0.46135	0.238	0.074	1.69985e-115	Pericytes	CYTH3
TPGS1...492	1.85034e-120	0.504077	0.261	0.089	1.75923e-115	Pericytes	TPGS1
BCL7C...493	2.1009e-120	0.594224	0.352	0.151	1.99745e-115	Pericytes	BCL7C
SLCO1C1	5.78305e-120	0.402741	0.139	0.022	5.49829e-115	Pericytes	SLCO1C1
NPTN...495	2.08366e-119	0.500629	0.357	0.151	1.98106e-114	Pericytes	NPTN
CA4...496	2.59364e-119	-1.0691	0.015	0.154	2.46593e-114	Pericytes	CA4
C16orf45...497	4.48713e-119	-0.655132	0.02	0.165	4.26618e-114	Pericytes	C16orf45
ARID5B...498	1.802e-118	-0.815984	0.549	0.678	1.71327e-113	Pericytes	ARID5B
RP11-452H21.4	2.2912e-118	-1.63455	0	0.124	2.17838e-113	Pericytes	RP11-452H21.4
SEPT7...500	2.82499e-118	0.439782	0.873	0.772	2.68589e-113	Pericytes	2025-09-07
ANXA5...501	3.56425e-118	0.610806	0.738	0.554	3.38875e-113	Pericytes	ANXA5
PEAK1...502	8.10824e-118	0.500154	0.311	0.12	7.70899e-113	Pericytes	PEAK1
NET1...503	1.37167e-117	-1.11261	0.196	0.384	1.30413e-112	Pericytes	NET1
OSR2...504	1.38632e-117	-1.0546	0.036	0.188	1.31806e-112	Pericytes	OSR2
NPY...505	2.51789e-117	1.20485	0.338	0.15	2.39391e-112	Pericytes	NPY
METRNL...506	2.72635e-117	0.425532	0.162	0.034	2.5921e-112	Pericytes	METRNL
LBH...507	2.95928e-117	-0.954399	0.474	0.601	2.81357e-112	Pericytes	LBH
PSMA3...508	3.21403e-117	0.563163	0.493	0.261	3.05577e-112	Pericytes	PSMA3
LUM	8.84943e-117	0.72407	0.283	0.104	8.41369e-112	Pericytes	LUM
NTF3...510	1.03676e-116	-0.702979	0.022	0.166	9.85707e-112	Pericytes	NTF3
ODF2L...511	1.11746e-116	0.505706	0.267	0.092	1.06244e-111	Pericytes	ODF2L
CARMN...512	1.46305e-116	0.576523	0.361	0.154	1.39101e-111	Pericytes	CARMN
PDIA6...513	1.79612e-116	0.60632	0.558	0.329	1.70768e-111	Pericytes	PDIA6
AKR1C3...514	4.86574e-116	0.510806	0.163	0.035	4.62615e-111	Pericytes	AKR1C3
RAMP1	7.49268e-116	-0.836312	0.178	0.371	7.12374e-111	Pericytes	RAMP1
GPR4...516	1.05365e-115	0.554455	0.265	0.094	1.00177e-110	Pericytes	GPR4
UTRN...517	1.16232e-115	-1.13746	0.409	0.548	1.10509e-110	Pericytes	UTRN
CENPB...518	1.71226e-115	0.490205	0.224	0.068	1.62795e-110	Pericytes	CENPB
TES...519	2.59088e-115	0.383264	0.151	0.029	2.46331e-110	Pericytes	TES
LZTS1...520	3.63552e-115	0.471723	0.315	0.122	3.4565e-110	Pericytes	LZTS1
ID2...521	4.03287e-115	-1.27262	0.191	0.381	3.83429e-110	Pericytes	ID2
LIMS1...522	5.58023e-115	0.573555	0.483	0.259	5.30546e-110	Pericytes	LIMS1
IFIT2...523	1.44158e-114	0.71592	0.188	0.049	1.3706e-109	Pericytes	IFIT2
UNC5B...524	2.09221e-114	0.427634	0.135	0.022	1.98919e-109	Pericytes	UNC5B
IGFBP2...525	4.2235e-114	1.05925	0.479	0.281	4.01553e-109	Pericytes	IGFBP2
TNS3...526	6.57869e-114	0.504595	0.25	0.084	6.25476e-109	Pericytes	TNS3
TXNL4A...527	1.1063e-113	0.533363	0.334	0.141	1.05183e-108	Pericytes	TXNL4A
TNS2...528	1.20516e-113	0.513343	0.319	0.13	1.14582e-108	Pericytes	TNS2
BCAM...529	1.23547e-113	-0.70434	0.442	0.618	1.17463e-108	Pericytes	BCAM
FAAP20...530	1.34635e-113	0.526734	0.311	0.126	1.28006e-108	Pericytes	FAAP20
TPM4...531	3.44781e-113	0.61978	0.779	0.629	3.27804e-108	Pericytes	TPM4
SF3B14...532	5.26452e-113	-0.815726	0.082	0.257	5.0053e-108	Pericytes	SF3B14
IER3IP1.1...533	6.00426e-113	-0.633959	0	0.118	5.70861e-108	Pericytes	IER3IP1.1
ETS2...534	1.10934e-112	-0.919426	0.132	0.31	1.05472e-107	Pericytes	ETS2
FAM195B	1.56211e-112	-0.55282	0.003	0.125	1.48519e-107	Pericytes	FAM195B
GSTO1...536	1.59643e-112	0.62471	0.51	0.286	1.51782e-107	Pericytes	GSTO1
NDUFV2...537	1.63181e-112	0.539993	0.604	0.364	1.55146e-107	Pericytes	NDUFV2
SPON2...538	2.39056e-112	1.08939	0.293	0.12	2.27285e-107	Pericytes	SPON2
CLU...539	4.13517e-112	-0.946033	0.087	0.263	3.93155e-107	Pericytes	CLU
NHP2L1...540	5.83853e-112	-0.788794	0.077	0.25	5.55104e-107	Pericytes	NHP2L1
COX7C...541	6.47042e-112	-0.509876	0.692	0.824	6.15182e-107	Pericytes	COX7C
PLAT...542	1.54576e-111	0.583893	0.308	0.124	1.46965e-106	Pericytes	PLAT
FAM153B...543	1.96755e-111	-0.912332	0.001	0.119	1.87067e-106	Pericytes	FAM153B
C9orf142...544	2.0725e-111	-0.662563	0.032	0.18	1.97045e-106	Pericytes	C9orf142
ECE1...545	2.10644e-111	0.516951	0.427	0.207	2.00271e-106	Pericytes	ECE1
SYNE2...546	4.71592e-111	-1.07897	0.215	0.39	4.48371e-106	Pericytes	SYNE2
URI1...547	8.24927e-111	0.47907	0.272	0.099	7.84308e-106	Pericytes	URI1
CKB...548	1.85207e-110	-0.857996	0.255	0.438	1.76088e-105	Pericytes	CKB
C12orf10...549	2.40759e-110	-0.654499	0.035	0.184	2.28904e-105	Pericytes	C12orf10
DLC1...550	2.88751e-110	0.51072	0.534	0.298	2.74533e-105	Pericytes	DLC1
COL6A3...551	4.05127e-110	0.900757	0.361	0.168	3.85178e-105	Pericytes	COL6A3
SPCS2...552	7.51726e-110	0.538351	0.684	0.465	7.14711e-105	Pericytes	SPCS2
SDCBP...553	8.55448e-110	0.597256	0.583	0.358	8.13326e-105	Pericytes	SDCBP
LPL	9.64633e-110	0.581997	0.246	0.083	9.17135e-105	Pericytes	LPL
RP11-181E10.3	1.31227e-109	0.327081	0.1	0.009	1.24765e-104	Pericytes	RP11-181E10.3
PSMD8...556	1.40857e-109	0.559764	0.65	0.432	1.33922e-104	Pericytes	PSMD8
RGCC...557	1.75972e-109	-1.01631	0.088	0.257	1.67308e-104	Pericytes	RGCC
CPPED1...558	9.7996e-109	0.410199	0.149	0.031	9.31706e-104	Pericytes	CPPED1
KRT10...559	1.32843e-108	0.586669	0.493	0.27	1.26301e-103	Pericytes	KRT10
C1orf122...560	2.05431e-108	-0.619394	0.049	0.206	1.95316e-103	Pericytes	C1orf122
HACD3...561	2.68995e-108	0.421568	0.202	0.059	2.55749e-103	Pericytes	HACD3
OSTF1...562	3.40716e-108	0.464989	0.322	0.133	3.2394e-103	Pericytes	OSTF1
C20orf24...563	7.26159e-108	-0.547629	0.009	0.132	6.90403e-103	Pericytes	C20orf24
ENDOG...564	7.7604e-108	0.407213	0.137	0.025	7.37827e-103	Pericytes	ENDOG
SPPL2A...565	1.00647e-107	0.440133	0.268	0.099	9.56912e-103	Pericytes	SPPL2A
TXNIP...566	1.10901e-107	-0.672233	0.445	0.64	1.0544e-102	Pericytes	TXNIP
ZSCAN16-AS1...567	1.82164e-107	-0.649977	0.026	0.164	1.73195e-102	Pericytes	ZSCAN16-AS1
PRELID1...568	1.86523e-107	0.572339	0.525	0.3	1.77338e-102	Pericytes	PRELID1
LIMD2...569	2.93727e-107	0.4093	0.179	0.046	2.79264e-102	Pericytes	LIMD2
PARK7...570	6.24606e-107	0.508917	0.799	0.642	5.93851e-102	Pericytes	PARK7
ENG...571	7.10615e-107	0.516894	0.243	0.085	6.75625e-102	Pericytes	ENG
CHCHD10...572	8.37503e-107	0.575378	0.54	0.313	7.96265e-102	Pericytes	CHCHD10
HNMT...573	1.24004e-106	0.42482	0.278	0.104	1.17898e-101	Pericytes	HNMT
ITGAV...574	1.3115e-106	0.489376	0.339	0.151	1.24693e-101	Pericytes	ITGAV
S100A4...575	2.78255e-106	-0.552193	0.497	0.681	2.64554e-101	Pericytes	S100A4
PALM	5.86654e-106	0.40911	0.145	0.03	5.57767e-101	Pericytes	PALM
CDKN2D	6.09489e-106	0.434011	0.182	0.05	5.79477e-101	Pericytes	CDKN2D
IL1R1...578	1.62723e-105	0.468634	0.205	0.062	1.54711e-100	Pericytes	IL1R1
CSNK1E...579	1.96793e-105	0.58894	0.497	0.281	1.87103e-100	Pericytes	CSNK1E
ADRA2A...580	2.38012e-105	-0.907674	0.075	0.235	2.26293e-100	Pericytes	ADRA2A
UBE2E3...581	2.49727e-105	0.488452	0.376	0.174	2.37431e-100	Pericytes	UBE2E3
CTB-50L17.10...582	2.68753e-105	0.420966	0.147	0.031	2.5552e-100	Pericytes	CTB-50L17.10
ZEB1...583	7.80849e-105	0.561362	0.408	0.202	7.424e-100	Pericytes	ZEB1
RP11-553L6.5...584	9.50841e-105	-0.616522	0.016	0.143	9.04022e-100	Pericytes	RP11-553L6.5
MFSD12...585	9.73159e-105	0.349923	0.13	0.023	9.25241e-100	Pericytes	MFSD12
PVRL2...586	9.88349e-105	-0.642667	0.032	0.172	9.39683e-100	Pericytes	PVRL2
ARHGAP26	1.53875e-104	0.414352	0.203	0.06	1.46298e-99	Pericytes	ARHGAP26
CLPTM1L...588	1.67149e-104	0.382522	0.188	0.052	1.58919e-99	Pericytes	CLPTM1L
P4HB...589	1.9354e-104	0.629836	0.598	0.392	1.8401e-99	Pericytes	P4HB
FDX1...590	2.08018e-104	0.542659	0.266	0.101	1.97775e-99	Pericytes	FDX1
RERG...591	3.39129e-104	-0.798062	0.235	0.412	3.2243e-99	Pericytes	RERG
TMEM54...592	3.99823e-104	0.464872	0.165	0.041	3.80135e-99	Pericytes	TMEM54
COPB2...593	6.76353e-104	0.450845	0.318	0.134	6.43049e-99	Pericytes	COPB2
LSM8...594	7.62604e-104	0.480075	0.28	0.11	7.25053e-99	Pericytes	LSM8
TOMM40...595	1.12244e-103	0.439009	0.23	0.079	1.06718e-98	Pericytes	TOMM40
GPRC5C...596	3.08428e-103	0.702869	0.492	0.297	2.93241e-98	Pericytes	GPRC5C
C22orf39...597	3.18102e-103	-0.601547	0.025	0.159	3.02438e-98	Pericytes	C22orf39
GNAI3...598	3.59098e-103	-0.626554	0.049	0.199	3.41416e-98	Pericytes	GNAI3
RNF24...599	4.42961e-103	0.436139	0.265	0.099	4.21149e-98	Pericytes	RNF24
TUG1...600	6.80071e-103	-0.65143	0.026	0.159	6.46584e-98	Pericytes	TUG1
B3GALT6...601	1.38898e-102	0.288212	0.114	0.017	1.32059e-97	Pericytes	B3GALT6
ITPRIPL2...602	1.90198e-102	0.549443	0.28	0.11	1.80833e-97	Pericytes	ITPRIPL2
UBALD2...603	2.95439e-102	0.419084	0.192	0.056	2.80892e-97	Pericytes	UBALD2
C16orf72	3.12459e-102	-0.560825	0.014	0.136	2.97074e-97	Pericytes	C16orf72
OAS1...605	3.45077e-102	0.492792	0.109	0.015	3.28086e-97	Pericytes	OAS1
LDB3...606	4.19884e-102	-0.661242	0.031	0.166	3.99209e-97	Pericytes	LDB3
NID2...607	5.76362e-102	0.350015	0.162	0.039	5.47982e-97	Pericytes	NID2
LYSMD2...608	6.36832e-102	0.46171	0.206	0.066	6.05474e-97	Pericytes	LYSMD2
ANXA1...609	7.45857e-102	0.633002	0.503	0.293	7.09131e-97	Pericytes	ANXA1
ATG101...610	9.85492e-102	0.456915	0.256	0.096	9.36966e-97	Pericytes	ATG101
CTSA...611	6.4812e-101	0.491469	0.356	0.164	6.16206e-96	Pericytes	CTSA
IFNGR2...612	1.13371e-100	0.46113	0.213	0.069	1.07788e-95	Pericytes	IFNGR2
PSMB1...613	1.60826e-100	0.529521	0.72	0.531	1.52907e-95	Pericytes	PSMB1
CPQ...614	1.62306e-100	0.498575	0.362	0.17	1.54314e-95	Pericytes	CPQ
IER3IP1...615	2.08622e-100	0.41562	0.257	0.097	1.98349e-95	Pericytes	IER3IP1
BLOC1S4	5.54819e-100	0.36407	0.166	0.044	5.275e-95	Pericytes	BLOC1S4
C12orf65...617	1.40517e-99	-0.599118	0.017	0.14	1.33598e-94	Pericytes	C12orf65
ARPC2...618	3.15412e-99	0.542118	0.772	0.627	2.99881e-94	Pericytes	ARPC2
BTBD6...619	4.07515e-99	0.331857	0.137	0.028	3.87449e-94	Pericytes	BTBD6
RAB32...620	7.73788e-99	0.405004	0.181	0.052	7.35687e-94	Pericytes	RAB32
HNRNPU-AS1...621	8.13574e-99	-0.665132	0.031	0.164	7.73513e-94	Pericytes	HNRNPU-AS1
TXNL1...622	3.89395e-98	0.501633	0.457	0.247	3.70222e-93	Pericytes	TXNL1
DENND2A	7.19119e-98	0.348668	0.154	0.036	6.8371e-93	Pericytes	DENND2A
MYC...624	1.05623e-97	-1.25263	0.405	0.544	1.00422e-92	Pericytes	MYC
SUSD6...625	1.0566e-97	0.404341	0.157	0.039	1.00457e-92	Pericytes	SUSD6
HNRNPA2B1...626	4.03007e-97	0.451619	0.858	0.736	3.83163e-92	Pericytes	HNRNPA2B1
TMEM205...627	1.23121e-96	0.567653	0.43	0.23	1.17059e-91	Pericytes	TMEM205
PLTP...628	1.23811e-96	0.457263	0.294	0.121	1.17715e-91	Pericytes	PLTP
TMSB4X...629	3.22288e-96	-0.443518	0.981	0.953	3.06419e-91	Pericytes	TMSB4X
FRZB...630	4.39709e-96	-0.723198	0.59	0.695	4.18058e-91	Pericytes	FRZB
RNPEPL1...631	6.99545e-96	0.371432	0.151	0.037	6.65099e-91	Pericytes	RNPEPL1
NUDT5...632	1.80746e-95	0.388566	0.276	0.11	1.71846e-90	Pericytes	NUDT5
ATF4...633	2.81594e-95	-0.677289	0.589	0.667	2.67729e-90	Pericytes	ATF4
DOCK10...634	2.82669e-95	0.342098	0.145	0.033	2.68751e-90	Pericytes	DOCK10
MTRNR2L8...635	2.83132e-95	-0.98505	0.511	0.578	2.6919e-90	Pericytes	MTRNR2L8
SIPA1...636	3.7593e-95	0.410995	0.154	0.039	3.57419e-90	Pericytes	SIPA1
PQLC1...637	5.38345e-95	0.354483	0.154	0.038	5.11837e-90	Pericytes	PQLC1
PPP1CB...638	2.06713e-94	-0.754444	0.474	0.584	1.96534e-89	Pericytes	PPP1CB
SRPRA...639	2.46908e-94	0.383023	0.187	0.057	2.3475e-89	Pericytes	SRPRA
CD74...640	3.73164e-94	-0.778674	0.111	0.273	3.54789e-89	Pericytes	CD74
TOMM7...641	3.95463e-94	-0.445499	0.678	0.8	3.7599e-89	Pericytes	TOMM7
TMEM263...642	4.6594e-94	0.427671	0.2	0.067	4.42997e-89	Pericytes	TMEM263
GTF3C6...643	6.4535e-94	0.451211	0.44	0.232	6.13573e-89	Pericytes	GTF3C6
KCNJ8	1.93384e-93	0.608092	0.384	0.195	1.83862e-88	Pericytes	KCNJ8
PRRX2...645	2.19049e-93	0.368722	0.111	0.018	2.08263e-88	Pericytes	PRRX2
KDELR2...646	2.35285e-93	0.586106	0.515	0.31	2.23699e-88	Pericytes	KDELR2
HEBP2...647	2.71573e-93	0.550389	0.307	0.139	2.582e-88	Pericytes	HEBP2
PDCD6...648	2.82244e-93	0.529305	0.489	0.28	2.68346e-88	Pericytes	PDCD6
C10orf54...649	3.67026e-93	-0.540849	0.023	0.145	3.48954e-88	Pericytes	C10orf54
C1QTNF6...650	4.88321e-93	0.28663	0.105	0.016	4.64276e-88	Pericytes	C1QTNF6
RFNG...651	5.96395e-93	0.33165	0.135	0.03	5.67028e-88	Pericytes	RFNG
SLC25A3...652	7.11064e-93	0.478643	0.823	0.71	6.76051e-88	Pericytes	SLC25A3
BASP1...653	7.8125e-93	0.630748	0.116	0.021	7.42782e-88	Pericytes	BASP1
CDV3...654	9.09012e-93	0.420769	0.29	0.124	8.64252e-88	Pericytes	CDV3
PTP4A2...655	2.0643e-92	0.496275	0.399	0.203	1.96265e-87	Pericytes	PTP4A2
BATF3...656	4.23038e-92	0.432043	0.194	0.062	4.02208e-87	Pericytes	BATF3
FOXS1...657	4.3247e-92	0.478466	0.328	0.152	4.11175e-87	Pericytes	FOXS1
OTUD6B-AS1...658	4.48038e-92	-0.469628	0.002	0.103	4.25976e-87	Pericytes	OTUD6B-AS1
ANKRD28...659	5.87042e-92	0.511093	0.193	0.063	5.58136e-87	Pericytes	ANKRD28
SEMA5A...660	9.00522e-92	0.330957	0.295	0.123	8.5618e-87	Pericytes	SEMA5A
SETD5-AS1...661	1.05217e-91	-0.801523	0.036	0.163	1.00036e-86	Pericytes	SETD5-AS1
CCPG1...662	5.76993e-91	0.436945	0.378	0.189	5.48582e-86	Pericytes	CCPG1
MBD3...663	6.29568e-91	0.39867	0.158	0.042	5.98569e-86	Pericytes	MBD3
REEP3...664	7.77099e-91	0.449271	0.358	0.175	7.38834e-86	Pericytes	REEP3
ENO1...665	1.26102e-90	0.610008	0.592	0.394	1.19893e-85	Pericytes	ENO1
FBN1...666	1.75107e-90	0.375177	0.232	0.086	1.66485e-85	Pericytes	FBN1
UCHL3	6.48468e-90	0.350396	0.161	0.045	6.16537e-85	Pericytes	UCHL3
EPB41L1...668	8.38516e-90	0.399989	0.238	0.091	7.97227e-85	Pericytes	EPB41L1
EXOSC6...669	1.34058e-89	0.377919	0.16	0.044	1.27457e-84	Pericytes	EXOSC6
C1orf35...670	2.12563e-89	-0.581603	0.029	0.151	2.02096e-84	Pericytes	C1orf35
ITGA1...671	2.95699e-89	0.488844	0.493	0.285	2.81139e-84	Pericytes	ITGA1
CRNDE...672	4.16628e-89	0.33824	0.105	0.017	3.96113e-84	Pericytes	CRNDE
SH2D3C	4.34217e-89	0.342305	0.145	0.036	4.12837e-84	Pericytes	SH2D3C
PTGIR...674	7.02246e-89	0.403272	0.27	0.112	6.67667e-84	Pericytes	PTGIR
C8orf33...675	8.70177e-89	-0.496191	0.016	0.127	8.2733e-84	Pericytes	C8orf33
CEBPB...676	8.94227e-89	0.484039	0.587	0.364	8.50195e-84	Pericytes	CEBPB
TCF21...677	1.74822e-88	-0.733332	0.015	0.125	1.66214e-83	Pericytes	TCF21
PPP1R35	2.24025e-88	0.358271	0.139	0.034	2.12994e-83	Pericytes	PPP1R35
SMC6...679	2.29624e-88	0.415013	0.236	0.09	2.18318e-83	Pericytes	SMC6
RP11-792A8.4	3.14328e-88	-0.535366	0.017	0.128	2.9885e-83	Pericytes	RP11-792A8.4
AP1S1...681	7.53246e-88	0.376946	0.224	0.081	7.16157e-83	Pericytes	AP1S1
CDC34...682	1.47733e-87	0.388367	0.189	0.062	1.40459e-82	Pericytes	CDC34
CYSLTR2	2.48397e-87	0.316827	0.1	0.015	2.36166e-82	Pericytes	CYSLTR2
PSMD7...684	2.62996e-87	0.462697	0.436	0.238	2.50046e-82	Pericytes	PSMD7
ZNF358...685	3.42155e-87	0.38921	0.204	0.071	3.25307e-82	Pericytes	ZNF358
IFNGR1...686	5.40719e-87	0.37123	0.304	0.134	5.14094e-82	Pericytes	IFNGR1
C5orf45...687	5.51409e-87	-0.541646	0.018	0.13	5.24257e-82	Pericytes	C5orf45
SOD3	5.77202e-87	0.535909	0.648	0.434	5.48781e-82	Pericytes	SOD3
RER1...689	7.72384e-87	0.455299	0.444	0.243	7.34352e-82	Pericytes	RER1
IRF1...690	7.98163e-87	-0.99417	0.369	0.501	7.58862e-82	Pericytes	IRF1
MGST3...691	1.13059e-86	0.499505	0.786	0.652	1.07492e-81	Pericytes	MGST3
PLPPR2...692	1.40116e-86	0.38013	0.143	0.037	1.33216e-81	Pericytes	PLPPR2
SDHAF3...693	2.25809e-86	0.333619	0.155	0.043	2.14691e-81	Pericytes	SDHAF3
C21orf59...694	3.23402e-86	-0.498465	0.02	0.132	3.07478e-81	Pericytes	C21orf59
PSMD13...695	7.18943e-86	0.412995	0.37	0.186	6.83542e-81	Pericytes	PSMD13
COMMD7	7.98194e-86	0.427697	0.366	0.184	7.58891e-81	Pericytes	COMMD7
TYMP...697	8.31326e-86	0.632738	0.271	0.119	7.90391e-81	Pericytes	TYMP
PSMC1...698	1.26541e-85	0.454758	0.444	0.243	1.2031e-80	Pericytes	PSMC1
FAM13C...699	1.86387e-85	0.405564	0.349	0.168	1.77209e-80	Pericytes	FAM13C
TSPAN3...700	3.06235e-85	0.412603	0.456	0.256	2.91156e-80	Pericytes	TSPAN3
EIF3B...701	3.23603e-85	0.363222	0.245	0.099	3.07669e-80	Pericytes	EIF3B
MCTS1...702	3.76495e-85	0.432625	0.294	0.131	3.57957e-80	Pericytes	MCTS1
CD59...703	4.5878e-85	0.486353	0.78	0.635	4.3619e-80	Pericytes	CD59
LEPROT...704	4.68802e-85	0.467477	0.637	0.425	4.45718e-80	Pericytes	LEPROT
MX2...705	4.78468e-85	0.385909	0.133	0.032	4.54908e-80	Pericytes	MX2
UBE2Q1...706	7.10719e-85	0.3255	0.167	0.05	6.75724e-80	Pericytes	UBE2Q1
MDFIC...707	1.26756e-84	0.309008	0.105	0.018	1.20515e-79	Pericytes	MDFIC
EDNRA...708	1.33e-84	0.396977	0.47	0.268	1.26451e-79	Pericytes	EDNRA
PITPNC1...709	1.78518e-84	0.398639	0.163	0.049	1.69728e-79	Pericytes	PITPNC1
YBX3...710	1.95115e-84	0.62545	0.69	0.514	1.85507e-79	Pericytes	YBX3
MANF...711	2.13938e-84	0.509183	0.387	0.206	2.03404e-79	Pericytes	MANF
MEST...712	2.43663e-84	0.44189	0.126	0.029	2.31665e-79	Pericytes	MEST
ADAMTS9-AS2...713	2.88776e-84	-0.537104	0.013	0.117	2.74557e-79	Pericytes	ADAMTS9-AS2
EMC7...714	3.53543e-84	0.4281	0.44	0.242	3.36135e-79	Pericytes	EMC7
STUB1...715	3.96482e-84	0.474625	0.455	0.257	3.76959e-79	Pericytes	STUB1
MIR99AHG...716	6.1635e-84	0.397611	0.146	0.039	5.86001e-79	Pericytes	MIR99AHG
PINK1...717	6.7087e-84	0.408977	0.239	0.097	6.37836e-79	Pericytes	PINK1
ESR1...718	7.1927e-84	-0.575055	0.016	0.121	6.83853e-79	Pericytes	ESR1
TPPP3	1.32225e-83	-0.760996	0.424	0.554	1.25714e-78	Pericytes	TPPP3
FIBIN...720	1.36207e-83	-0.595134	0.019	0.128	1.295e-78	Pericytes	FIBIN
RUNX1...721	1.40137e-83	0.403435	0.27	0.115	1.33236e-78	Pericytes	RUNX1
COL6A1...722	1.7465e-83	0.656843	0.637	0.472	1.6605e-78	Pericytes	COL6A1
MIR143HG	2.28127e-83	-0.674779	0.032	0.15	2.16894e-78	Pericytes	MIR143HG
PTPRE...724	2.5922e-83	0.314964	0.158	0.045	2.46456e-78	Pericytes	PTPRE
NRDC...725	2.68097e-83	0.355323	0.192	0.067	2.54896e-78	Pericytes	NRDC
LMAN2...726	3.0112e-83	0.429074	0.45	0.253	2.86293e-78	Pericytes	LMAN2
CCM2...727	3.17431e-83	0.37581	0.207	0.074	3.01801e-78	Pericytes	CCM2
NMI...728	3.99204e-83	0.351496	0.155	0.044	3.79547e-78	Pericytes	NMI
RGS5...729	7.31183e-83	-0.622924	0.881	0.943	6.95179e-78	Pericytes	RGS5
GSTT1...730	8.27798e-83	-0.580283	0.02	0.128	7.87037e-78	Pericytes	GSTT1
PTMA...731	9.00092e-83	-0.276724	0.978	0.962	8.55771e-78	Pericytes	PTMA
SVBP...732	9.9377e-83	0.410802	0.21	0.078	9.44837e-78	Pericytes	SVBP
DUS1L...733	1.25163e-82	0.325416	0.168	0.052	1.19e-77	Pericytes	DUS1L
TOB2...734	1.33438e-82	-0.760173	0.24	0.389	1.26868e-77	Pericytes	TOB2
UTP11L...735	1.40641e-82	-0.496473	0.019	0.127	1.33716e-77	Pericytes	UTP11L
MYH9...736	1.59936e-82	0.371399	0.682	0.464	1.52061e-77	Pericytes	MYH9
KIF1BP...737	2.07034e-82	0.352248	0.152	0.044	1.9684e-77	Pericytes	KIF1BP
CRIM1...738	3.09685e-82	-0.920567	0.145	0.295	2.94436e-77	Pericytes	CRIM1
PSMD5-AS1	3.14688e-82	-0.549898	0.016	0.121	2.99193e-77	Pericytes	PSMD5-AS1
LINC01197...740	3.30379e-82	0.412638	0.174	0.057	3.14111e-77	Pericytes	LINC01197
TMEM167A...741	4.18205e-82	0.420293	0.295	0.135	3.97613e-77	Pericytes	TMEM167A
CSNK1G2...742	4.20246e-82	0.321547	0.156	0.045	3.99553e-77	Pericytes	CSNK1G2
YBX1...743	5.14685e-82	0.432776	0.806	0.655	4.89342e-77	Pericytes	YBX1
EIF1...744	5.94231e-82	-0.325053	0.947	0.958	5.64971e-77	Pericytes	EIF1
ISOC2...745	8.52336e-82	0.402041	0.293	0.132	8.10367e-77	Pericytes	ISOC2
PDLIM2...746	9.66869e-82	0.534003	0.516	0.321	9.1926e-77	Pericytes	PDLIM2
C12orf44...747	9.97925e-82	-0.658559	0.03	0.144	9.48787e-77	Pericytes	C12orf44
SERPINH1...748	1.69304e-81	0.444621	0.59	0.395	1.60968e-76	Pericytes	SERPINH1
MFSD10...749	1.71155e-81	0.42857	0.37	0.19	1.62728e-76	Pericytes	MFSD10
NAV1...750	4.23749e-81	0.287621	0.102	0.018	4.02883e-76	Pericytes	NAV1
AURKAIP1...751	4.42669e-81	0.469024	0.548	0.343	4.20872e-76	Pericytes	AURKAIP1
RAB13...752	4.50145e-81	0.587353	0.634	0.445	4.2798e-76	Pericytes	RAB13
RCAN2...753	5.41884e-81	-0.799443	0.265	0.417	5.15202e-76	Pericytes	RCAN2
NNMT...754	6.64441e-81	0.751099	0.368	0.202	6.31724e-76	Pericytes	NNMT
CTSK...755	1.11669e-80	0.405015	0.223	0.087	1.06171e-75	Pericytes	CTSK
PARP14...756	1.55098e-80	0.474403	0.235	0.095	1.47461e-75	Pericytes	PARP14
UFD1L...757	1.93315e-80	0.426345	0.349	0.176	1.83796e-75	Pericytes	UFD1L
TMEM50A...758	3.37126e-80	0.47311	0.625	0.423	3.20526e-75	Pericytes	TMEM50A
ING1	3.83456e-80	0.51533	0.343	0.176	3.64574e-75	Pericytes	ING1
HIST1H4C...760	4.03694e-80	-0.624642	0.278	0.441	3.83816e-75	Pericytes	HIST1H4C
STK39...761	4.55432e-80	0.276752	0.131	0.033	4.33007e-75	Pericytes	STK39
C4orf27...762	6.9085e-80	-0.483893	0.025	0.134	6.56832e-75	Pericytes	C4orf27
SEC14L1...763	8.55299e-80	0.356916	0.21	0.079	8.13184e-75	Pericytes	SEC14L1
PRMT1...764	8.86908e-80	0.455309	0.516	0.316	8.43237e-75	Pericytes	PRMT1
ESRRA	1.1091e-79	0.363647	0.174	0.058	1.05448e-74	Pericytes	ESRRA
MPRIP...766	1.65859e-79	0.376561	0.464	0.264	1.57693e-74	Pericytes	MPRIP
IFI35...767	2.18245e-79	0.487783	0.217	0.085	2.07499e-74	Pericytes	IFI35
SP100...768	2.39315e-79	0.435869	0.396	0.214	2.27532e-74	Pericytes	SP100
CPM...769	2.74773e-79	-0.640528	0.408	0.562	2.61243e-74	Pericytes	CPM
TMEM59...770	4.45694e-79	0.447956	0.787	0.643	4.23748e-74	Pericytes	TMEM59
NTAN1	4.46443e-79	0.352469	0.243	0.1	4.2446e-74	Pericytes	NTAN1
SNF8...772	5.70453e-79	0.434827	0.442	0.249	5.42364e-74	Pericytes	SNF8
TMBIM4...773	6.1339e-79	0.427844	0.308	0.147	5.83187e-74	Pericytes	TMBIM4
KDELR3...774	6.53997e-79	0.306794	0.111	0.023	6.21794e-74	Pericytes	KDELR3
MRPL15	1.15173e-78	0.334518	0.247	0.103	1.09502e-73	Pericytes	MRPL15
C11orf57...776	1.29954e-78	-0.582232	0.016	0.117	1.23555e-73	Pericytes	C11orf57
MCFD2	1.52118e-78	0.36022	0.302	0.143	1.44628e-73	Pericytes	MCFD2
MRPL33...778	1.56001e-78	-0.617628	0.396	0.521	1.4832e-73	Pericytes	MRPL33
MLEC...779	3.06001e-78	0.445222	0.358	0.185	2.90933e-73	Pericytes	MLEC
GATA2...780	3.54118e-78	-0.639098	0.023	0.128	3.36681e-73	Pericytes	GATA2
TMBIM6...781	5.37392e-78	0.452631	0.716	0.542	5.10931e-73	Pericytes	TMBIM6
CSDC2...782	5.39751e-78	-0.528573	0.03	0.142	5.13174e-73	Pericytes	CSDC2
TSPYL2...783	5.75155e-78	-0.794548	0.22	0.367	5.46835e-73	Pericytes	TSPYL2
FRMD4B...784	1.02647e-77	-0.588462	0.024	0.129	9.7593e-73	Pericytes	FRMD4B
CARS2...785	1.23158e-77	0.335505	0.172	0.057	1.17093e-72	Pericytes	CARS2
SNCG...786	1.40798e-77	-1.04463	0.143	0.284	1.33865e-72	Pericytes	SNCG
CCNL1...787	1.5895e-77	-0.736747	0.488	0.571	1.51123e-72	Pericytes	CCNL1
FOXC1...788	1.59179e-77	0.576724	0.357	0.195	1.51341e-72	Pericytes	FOXC1
GPX8...789	1.64686e-77	0.315153	0.169	0.055	1.56577e-72	Pericytes	GPX8
EIF4E2...790	2.01139e-77	0.366776	0.286	0.13	1.91235e-72	Pericytes	EIF4E2
POLR2J3...791	3.45506e-77	0.433265	0.369	0.192	3.28493e-72	Pericytes	POLR2J3
TRAPPC4	5.75074e-77	0.340614	0.306	0.144	5.46758e-72	Pericytes	TRAPPC4
SNRPD3...793	6.073e-77	0.464726	0.452	0.263	5.77397e-72	Pericytes	SNRPD3
MRGPRF...794	6.10895e-77	-0.691519	0.156	0.307	5.80814e-72	Pericytes	MRGPRF
CTD-3193K9.4	6.78096e-77	-0.605424	0.028	0.136	6.44706e-72	Pericytes	CTD-3193K9.4
CXCR4...796	6.97755e-77	-0.775612	0.065	0.19	6.63398e-72	Pericytes	CXCR4
CDKL5	7.004e-77	0.296318	0.125	0.031	6.65912e-72	Pericytes	CDKL5
XAF1...798	8.66842e-77	0.372538	0.182	0.063	8.24159e-72	Pericytes	XAF1
EID2...799	9.72259e-77	0.263162	0.109	0.023	9.24385e-72	Pericytes	EID2
PPM1G...800	1.42585e-76	0.375189	0.38	0.201	1.35564e-71	Pericytes	PPM1G
SH3KBP1...801	1.5296e-76	0.354374	0.329	0.161	1.45428e-71	Pericytes	SH3KBP1
PSMD9...802	1.91257e-76	-0.525274	0.038	0.153	1.81839e-71	Pericytes	PSMD9
CCDC80...803	2.31125e-76	-0.767293	0.191	0.331	2.19744e-71	Pericytes	CCDC80
IFT57...804	2.31771e-76	0.502135	0.384	0.21	2.20359e-71	Pericytes	IFT57
C14orf1...805	2.4336e-76	-0.467403	0.018	0.118	2.31377e-71	Pericytes	C14orf1
CST3...806	2.56841e-76	0.392297	0.893	0.799	2.44194e-71	Pericytes	CST3
PTPRS...807	2.8414e-76	-0.572213	0.023	0.126	2.70149e-71	Pericytes	PTPRS
TOB1...808	3.00546e-76	-0.76318	0.285	0.427	2.85747e-71	Pericytes	TOB1
HDGF...809	3.68509e-76	0.461807	0.269	0.121	3.50364e-71	Pericytes	HDGF
PPDPF...810	4.47201e-76	-0.511442	0.725	0.749	4.2518e-71	Pericytes	PPDPF
SAT1...811	4.56049e-76	-0.698856	0.555	0.637	4.33593e-71	Pericytes	SAT1
EIF3L...812	8.55142e-76	-0.584695	0.521	0.606	8.13034e-71	Pericytes	EIF3L
FAM50A...813	8.71152e-76	0.360646	0.33	0.164	8.28257e-71	Pericytes	FAM50A
BAX...814	1.39768e-75	0.412272	0.429	0.24	1.32886e-70	Pericytes	BAX
CEP170...815	1.47448e-75	0.331797	0.174	0.059	1.40188e-70	Pericytes	CEP170
GLIPR2...816	2.45541e-75	0.395696	0.29	0.136	2.33451e-70	Pericytes	GLIPR2
YIF1A...817	2.73483e-75	0.431966	0.403	0.225	2.60017e-70	Pericytes	YIF1A
GBP1...818	3.11468e-75	0.553909	0.222	0.092	2.96131e-70	Pericytes	GBP1
TMEM204...819	3.24362e-75	0.392749	0.365	0.189	3.0839e-70	Pericytes	TMEM204
RNH1...820	3.35708e-75	0.464865	0.61	0.415	3.19178e-70	Pericytes	RNH1
IFT22...821	4.85813e-75	0.307695	0.144	0.043	4.61892e-70	Pericytes	IFT22
TAP2...822	6.57869e-75	0.275915	0.101	0.02	6.25476e-70	Pericytes	TAP2
PRKAR2B...823	6.67531e-75	-0.601162	0.055	0.176	6.34662e-70	Pericytes	PRKAR2B
TMX3	6.90234e-75	0.319099	0.226	0.092	6.56247e-70	Pericytes	TMX3
RP11-803D5.4	1.24468e-74	0.273751	0.12	0.03	1.18339e-69	Pericytes	RP11-803D5.4
CFL1...826	1.45116e-74	0.392737	0.88	0.828	1.3797e-69	Pericytes	CFL1
TAGLN2...827	1.52047e-74	0.411164	0.759	0.61	1.4456e-69	Pericytes	TAGLN2
C1orf52...828	1.68138e-74	-0.499201	0.022	0.124	1.59859e-69	Pericytes	C1orf52
MARCH2...829	1.99368e-74	0.369727	0.187	0.068	1.89551e-69	Pericytes	2025-03-02
HOMER3...830	2.60619e-74	0.286229	0.111	0.025	2.47786e-69	Pericytes	HOMER3
HNRNPA3...831	3.59884e-74	0.451962	0.732	0.563	3.42163e-69	Pericytes	HNRNPA3
DAB2...832	3.88923e-74	0.323015	0.133	0.037	3.69773e-69	Pericytes	DAB2
UBE2R2...833	3.95247e-74	0.39692	0.275	0.127	3.75785e-69	Pericytes	UBE2R2
CFAP36...834	4.86543e-74	0.386314	0.264	0.12	4.62585e-69	Pericytes	CFAP36
C3orf58	5.37101e-74	-0.464402	0.014	0.109	5.10654e-69	Pericytes	C3orf58
BRD7...836	5.56345e-74	0.407131	0.244	0.106	5.2895e-69	Pericytes	BRD7
SLC9A3R2...837	6.26028e-74	0.517858	0.279	0.133	5.95202e-69	Pericytes	SLC9A3R2
JAK1...838	6.39961e-74	0.377178	0.569	0.37	6.0845e-69	Pericytes	JAK1
PBX1...839	6.64933e-74	-0.709749	0.195	0.336	6.32192e-69	Pericytes	PBX1
SEP15...840	7.46106e-74	0.397668	0.552	0.346	7.09368e-69	Pericytes	2025-09-15
GEM...841	8.27814e-74	-1.18304	0.421	0.522	7.87053e-69	Pericytes	GEM
SLC2A4RG...842	1.17158e-73	0.399034	0.178	0.063	1.11389e-68	Pericytes	SLC2A4RG
DCBLD2...843	1.267e-73	0.313973	0.173	0.059	1.20461e-68	Pericytes	DCBLD2
ZNHIT1...844	1.86585e-73	0.471772	0.535	0.347	1.77397e-68	Pericytes	ZNHIT1
TNFRSF21...845	2.35292e-73	0.322542	0.247	0.105	2.23706e-68	Pericytes	TNFRSF21
IFI16...846	4.25549e-73	0.427841	0.505	0.312	4.04595e-68	Pericytes	IFI16
COPE...847	4.48738e-73	0.432408	0.566	0.363	4.26642e-68	Pericytes	COPE
MSX1...848	4.79562e-73	0.456461	0.204	0.082	4.55948e-68	Pericytes	MSX1
PSMB2...849	5.47059e-73	0.405938	0.467	0.278	5.20122e-68	Pericytes	PSMB2
TWF2	6.03377e-73	0.356989	0.264	0.12	5.73667e-68	Pericytes	TWF2
LIN7A	6.23473e-73	0.259184	0.137	0.039	5.92774e-68	Pericytes	LIN7A
TMED10...852	1.03997e-72	0.42525	0.459	0.272	9.88763e-68	Pericytes	TMED10
FH...853	1.10097e-72	0.334143	0.233	0.099	1.04676e-67	Pericytes	FH
GULP1...854	1.48966e-72	-0.633963	0.075	0.2	1.41631e-67	Pericytes	GULP1
RNF152...855	1.68371e-72	0.359893	0.426	0.243	1.6008e-67	Pericytes	RNF152
GLRX...856	1.68945e-72	0.331125	0.332	0.168	1.60626e-67	Pericytes	GLRX
TGM2...857	1.74956e-72	-0.591994	0.032	0.138	1.66342e-67	Pericytes	TGM2
APCDD1...858	1.77658e-72	0.423873	0.258	0.118	1.68911e-67	Pericytes	APCDD1
COX7A1	1.99035e-72	-0.621233	0.43	0.554	1.89234e-67	Pericytes	COX7A1
C14orf119...860	2.45798e-72	-0.519245	0.034	0.141	2.33695e-67	Pericytes	C14orf119
COPS5	2.47834e-72	0.352115	0.32	0.159	2.35631e-67	Pericytes	COPS5
FAM107B...862	2.62616e-72	0.591142	0.273	0.133	2.49684e-67	Pericytes	FAM107B
EFNA1...863	2.94339e-72	-0.64255	0.063	0.184	2.79846e-67	Pericytes	EFNA1
FGF1	4.20081e-72	0.359536	0.117	0.029	3.99396e-67	Pericytes	FGF1
SPRY4...865	4.3656e-72	0.333176	0.202	0.078	4.15064e-67	Pericytes	SPRY4
THAP9-AS1...866	5.09852e-72	-0.455954	0.017	0.112	4.84747e-67	Pericytes	THAP9-AS1
SLC3A2...867	6.56365e-72	0.427024	0.437	0.254	6.24045e-67	Pericytes	SLC3A2
PUF60...868	7.34768e-72	0.412731	0.425	0.245	6.98588e-67	Pericytes	PUF60
GPR124...869	9.35481e-72	-0.739983	0.038	0.147	8.89418e-67	Pericytes	GPR124
CAMK2D...870	1.01285e-71	0.309184	0.214	0.086	9.62977e-67	Pericytes	CAMK2D
FIBP...871	1.31455e-71	0.399518	0.334	0.171	1.24983e-66	Pericytes	FIBP
RDH14	1.36868e-71	0.307465	0.187	0.07	1.30128e-66	Pericytes	RDH14
CALU...873	2.00313e-71	0.424762	0.455	0.274	1.9045e-66	Pericytes	CALU
2025-03-09	3.68829e-71	0.266267	0.105	0.023	3.50668e-66	Pericytes	2025-03-09
PSMC4...875	4.6452e-71	0.359342	0.376	0.203	4.41647e-66	Pericytes	PSMC4
CBX3...876	4.66807e-71	0.417413	0.423	0.243	4.43821e-66	Pericytes	CBX3
YRDC	4.71494e-71	0.28533	0.118	0.03	4.48277e-66	Pericytes	YRDC
F3...878	5.52713e-71	0.405654	0.123	0.033	5.25497e-66	Pericytes	F3
KCMF1...879	5.62474e-71	0.317736	0.204	0.081	5.34778e-66	Pericytes	KCMF1
PARD6G	6.84811e-71	0.271562	0.143	0.044	6.51091e-66	Pericytes	PARD6G
SDF2L1...881	8.66202e-71	0.420758	0.264	0.123	8.23551e-66	Pericytes	SDF2L1
SDCCAG3...882	1.85251e-70	0.257095	0.104	0.023	1.76129e-65	Pericytes	SDCCAG3
FGF13	1.86922e-70	-0.520013	0.028	0.128	1.77718e-65	Pericytes	FGF13
ZBTB7A...884	2.22666e-70	0.411646	0.3	0.151	2.11702e-65	Pericytes	ZBTB7A
GJC1...885	2.24771e-70	0.366386	0.501	0.304	2.13703e-65	Pericytes	GJC1
ITGB1BP1...886	4.42837e-70	0.39751	0.468	0.281	4.21031e-65	Pericytes	ITGB1BP1
AP000769.1	5.00415e-70	0.336442	0.195	0.075	4.75775e-65	Pericytes	AP000769.1
B4GALT2...888	5.96445e-70	0.25192	0.111	0.027	5.67076e-65	Pericytes	B4GALT2
NACA...889	1.02669e-69	0.310477	0.939	0.917	9.76133e-65	Pericytes	NACA
A2M...890	1.06942e-69	0.30332	0.807	0.66	1.01676e-64	Pericytes	A2M
FAM118A...891	1.07745e-69	0.496285	0.273	0.133	1.0244e-64	Pericytes	FAM118A
ACTG2...892	1.27334e-69	-0.680903	0.096	0.23	1.21064e-64	Pericytes	ACTG2
CACNA1C	1.30438e-69	0.373635	0.248	0.113	1.24016e-64	Pericytes	CACNA1C
ZNF385A...894	2.07851e-69	0.31261	0.133	0.039	1.97616e-64	Pericytes	ZNF385A
PTRF...895	2.65285e-69	-0.617608	0.617	0.663	2.52222e-64	Pericytes	PTRF
JAM3...896	2.85744e-69	0.326552	0.227	0.097	2.71674e-64	Pericytes	JAM3
ROCK2...897	3.0081e-69	0.342577	0.416	0.234	2.85998e-64	Pericytes	ROCK2
ANP32A...898	3.21349e-69	0.404528	0.367	0.199	3.05526e-64	Pericytes	ANP32A
COX7A2...899	3.27654e-69	-0.412967	0.684	0.761	3.11521e-64	Pericytes	COX7A2
PRDX1...900	3.56714e-69	0.416623	0.789	0.626	3.3915e-64	Pericytes	PRDX1
ITGA8...901	5.80416e-69	-0.893854	0.083	0.205	5.51836e-64	Pericytes	ITGA8
ZNF428...902	7.99652e-69	0.399745	0.523	0.33	7.60277e-64	Pericytes	ZNF428
SNRK	1.15148e-68	0.31228	0.25	0.112	1.09479e-63	Pericytes	SNRK
CFAP97...904	1.50982e-68	0.337226	0.213	0.09	1.43547e-63	Pericytes	CFAP97
ANAPC16...905	1.56633e-68	-0.572182	0.5	0.578	1.4892e-63	Pericytes	ANAPC16
C7orf55-LUC7L2...906	2.2247e-68	-0.542089	0.034	0.137	2.11515e-63	Pericytes	C7orf55-LUC7L2
MTRNR2L6	2.4679e-68	-0.503083	0.013	0.1	2.34638e-63	Pericytes	MTRNR2L6
AAED1...908	3.3705e-68	0.335543	0.255	0.117	3.20454e-63	Pericytes	AAED1
NSA2...909	3.82149e-68	0.416251	0.515	0.328	3.63332e-63	Pericytes	NSA2
OCIAD1...910	4.05867e-68	0.410101	0.499	0.308	3.85882e-63	Pericytes	OCIAD1
TIPRL...911	5.05135e-68	0.293247	0.268	0.125	4.80262e-63	Pericytes	TIPRL
SLC52A2	5.39381e-68	0.311461	0.207	0.084	5.12822e-63	Pericytes	SLC52A2
SMIM10L1...913	5.44618e-68	0.271873	0.16	0.055	5.17801e-63	Pericytes	SMIM10L1
FAM213A...914	5.60171e-68	0.448302	0.374	0.21	5.32588e-63	Pericytes	FAM213A
CCT2	7.73021e-68	0.39954	0.452	0.272	7.34957e-63	Pericytes	CCT2
BOP1	9.03491e-68	0.324896	0.114	0.03	8.59003e-63	Pericytes	BOP1
APRT...917	9.87086e-68	0.471497	0.511	0.329	9.38482e-63	Pericytes	APRT
PUM3...918	1.60136e-67	0.285188	0.144	0.046	1.52251e-62	Pericytes	PUM3
PSMB9...919	1.72086e-67	0.533691	0.304	0.156	1.63612e-62	Pericytes	PSMB9
XRCC5...920	1.85934e-67	0.380101	0.571	0.378	1.76778e-62	Pericytes	XRCC5
FAM173A...921	1.86953e-67	0.338039	0.21	0.088	1.77748e-62	Pericytes	FAM173A
TPT1-AS1...922	3.17445e-67	-0.474534	0.016	0.105	3.01814e-62	Pericytes	TPT1-AS1
RNF187...923	4.86968e-67	0.376606	0.236	0.106	4.62989e-62	Pericytes	RNF187
PDCD7	6.61343e-67	0.352086	0.222	0.096	6.28778e-62	Pericytes	PDCD7
SPCS3...925	6.88123e-67	0.346318	0.243	0.109	6.5424e-62	Pericytes	SPCS3
RILPL1	8.37934e-67	0.276234	0.102	0.023	7.96674e-62	Pericytes	RILPL1
HNRNPD...927	8.65088e-67	0.384146	0.485	0.299	8.22491e-62	Pericytes	HNRNPD
DNAJC21...928	1.0801e-66	0.309352	0.218	0.093	1.02691e-61	Pericytes	DNAJC21
RGS1...929	1.21636e-66	-0.577803	0.03	0.128	1.15646e-61	Pericytes	RGS1
ABCC9...930	1.36686e-66	0.390827	0.316	0.163	1.29956e-61	Pericytes	ABCC9
ARHGEF17...931	1.45407e-66	0.389504	0.46	0.275	1.38247e-61	Pericytes	ARHGEF17
PPP2CB...932	1.63826e-66	0.354922	0.311	0.159	1.5576e-61	Pericytes	PPP2CB
C1orf21...933	1.74246e-66	-0.489315	0.027	0.124	1.65666e-61	Pericytes	C1orf21
GBP4...934	1.92708e-66	0.463654	0.151	0.051	1.83219e-61	Pericytes	GBP4
WSB2	3.13918e-66	0.305045	0.141	0.045	2.98461e-61	Pericytes	WSB2
LINC00910...936	3.42593e-66	-0.684135	0.015	0.101	3.25724e-61	Pericytes	LINC00910
BAG3...937	4.87765e-66	-0.881955	0.159	0.285	4.63748e-61	Pericytes	BAG3
CNBP...938	4.98488e-66	-0.440905	0.673	0.709	4.73942e-61	Pericytes	CNBP
C19orf66...939	1.07676e-65	-0.519384	0.037	0.139	1.02374e-60	Pericytes	C19orf66
PGK1...940	1.14425e-65	0.419903	0.504	0.324	1.08791e-60	Pericytes	PGK1
SPTBN1...941	1.16304e-65	0.324307	0.508	0.314	1.10577e-60	Pericytes	SPTBN1
TMEM259...942	1.18167e-65	0.347824	0.254	0.12	1.12348e-60	Pericytes	TMEM259
SEPHS1...943	1.51473e-65	0.276616	0.152	0.052	1.44014e-60	Pericytes	SEPHS1
DDIT3...944	1.63637e-65	-0.775956	0.206	0.333	1.55579e-60	Pericytes	DDIT3
AK6...945	1.65818e-65	0.317597	0.199	0.083	1.57653e-60	Pericytes	AK6
CLTA...946	2.34233e-65	0.414328	0.681	0.499	2.22699e-60	Pericytes	CLTA
MAML2...947	3.07453e-65	0.312602	0.214	0.091	2.92314e-60	Pericytes	MAML2
MGP...948	3.51131e-65	0.765075	0.893	0.819	3.33842e-60	Pericytes	MGP
DAD1...949	4.16163e-65	0.420796	0.609	0.429	3.95671e-60	Pericytes	DAD1
CMTM3...950	5.86892e-65	0.310027	0.179	0.068	5.57993e-60	Pericytes	CMTM3
STAT1...951	6.86991e-65	0.481306	0.228	0.104	6.53163e-60	Pericytes	STAT1
ACTR10...952	7.43294e-65	0.354657	0.379	0.212	7.06694e-60	Pericytes	ACTR10
PDE8A...953	7.92613e-65	0.298721	0.163	0.059	7.53585e-60	Pericytes	PDE8A
C7orf73...954	9.27867e-65	-0.483393	0.05	0.16	8.82179e-60	Pericytes	C7orf73
LAPTM4B...955	9.39361e-65	0.359247	0.262	0.126	8.93107e-60	Pericytes	LAPTM4B
FHOD1...956	9.81737e-65	0.293086	0.149	0.05	9.33396e-60	Pericytes	FHOD1
SRSF5...957	1.01843e-64	-0.551434	0.569	0.633	9.68285e-60	Pericytes	SRSF5
CSPG4	1.57835e-64	0.340187	0.354	0.193	1.50063e-59	Pericytes	CSPG4
SNRNP35	1.68881e-64	0.305317	0.206	0.087	1.60566e-59	Pericytes	SNRNP35
PDGFRB	5.50502e-64	0.28282	0.773	0.608	5.23395e-59	Pericytes	PDGFRB
PPP1R12B...961	5.87277e-64	-0.891311	0.314	0.422	5.58359e-59	Pericytes	PPP1R12B
P3H4...962	6.87583e-64	0.253475	0.103	0.026	6.53727e-59	Pericytes	P3H4
C1orf198	7.61627e-64	-0.414044	0.017	0.103	7.24125e-59	Pericytes	C1orf198
NDUFS3...964	8.20276e-64	0.37544	0.395	0.226	7.79885e-59	Pericytes	NDUFS3
C1orf56...965	8.64832e-64	-0.474629	0.022	0.112	8.22247e-59	Pericytes	C1orf56
PPIC...966	9.11564e-64	0.424139	0.362	0.206	8.66679e-59	Pericytes	PPIC
P3H1...967	1.01241e-63	0.250585	0.107	0.027	9.62556e-59	Pericytes	P3H1
UQCRFS1...968	1.05139e-63	0.383999	0.464	0.281	9.99617e-59	Pericytes	UQCRFS1
DLX5...969	1.21383e-63	0.40171	0.26	0.123	1.15406e-58	Pericytes	DLX5
PSMC6	1.32901e-63	0.367886	0.407	0.234	1.26357e-58	Pericytes	PSMC6
ERO1A...971	1.45905e-63	0.307713	0.105	0.027	1.38721e-58	Pericytes	ERO1A
AKR7A2...972	1.4738e-63	0.316694	0.286	0.142	1.40123e-58	Pericytes	AKR7A2
EIF4A1...973	1.69287e-63	-0.577395	0.679	0.723	1.60951e-58	Pericytes	EIF4A1
SAP30...974	3.27759e-63	0.299225	0.126	0.038	3.11621e-58	Pericytes	SAP30
GIPC1...975	3.51094e-63	0.337549	0.255	0.121	3.33806e-58	Pericytes	GIPC1
TUBA1C...976	3.51137e-63	0.451184	0.383	0.223	3.33847e-58	Pericytes	TUBA1C
MYO1B...977	4.98031e-63	0.344094	0.524	0.339	4.73508e-58	Pericytes	MYO1B
TM4SF1...978	5.43828e-63	-1.2862	0.203	0.325	5.1705e-58	Pericytes	TM4SF1
ARL5A...979	5.57133e-63	-0.605464	0.123	0.245	5.297e-58	Pericytes	ARL5A
ACTA2...980	8.14898e-63	-0.309094	0.753	0.87	7.74772e-58	Pericytes	ACTA2
LINC-PINT...981	1.18415e-62	-0.421437	0.016	0.1	1.12585e-57	Pericytes	LINC-PINT
GNB1...982	1.42848e-62	0.319222	0.398	0.225	1.35814e-57	Pericytes	GNB1
ARL3	1.58083e-62	0.403682	0.471	0.292	1.50299e-57	Pericytes	ARL3
PSMG2...984	1.88024e-62	0.36355	0.432	0.257	1.78766e-57	Pericytes	PSMG2
FDPS...985	1.99143e-62	0.360743	0.366	0.204	1.89337e-57	Pericytes	FDPS
SSU72...986	2.27093e-62	0.409852	0.369	0.21	2.15911e-57	Pericytes	SSU72
HLA-DRB1...987	2.62335e-62	-0.486114	0.041	0.141	2.49417e-57	Pericytes	HLA-DRB1
NXN	2.66786e-62	0.258224	0.12	0.035	2.53649e-57	Pericytes	NXN
SLC25A5...989	3.48797e-62	0.421245	0.752	0.627	3.31622e-57	Pericytes	SLC25A5
CD276...990	3.79987e-62	0.2869	0.199	0.083	3.61277e-57	Pericytes	CD276
RHOC...991	3.8326e-62	0.421501	0.708	0.564	3.64388e-57	Pericytes	RHOC
DAAM2...992	3.98084e-62	0.262285	0.318	0.164	3.78483e-57	Pericytes	DAAM2
PTPRA...993	5.10308e-62	0.269641	0.243	0.113	4.8518e-57	Pericytes	PTPRA
TENC1...994	5.35688e-62	-0.598115	0.052	0.157	5.09311e-57	Pericytes	TENC1
SOCS5	6.08247e-62	0.315974	0.157	0.057	5.78297e-57	Pericytes	SOCS5
BCAP29...996	8.44617e-62	0.349279	0.404	0.237	8.03028e-57	Pericytes	BCAP29
REXO2...997	9.63717e-62	0.466531	0.46	0.286	9.16264e-57	Pericytes	REXO2
GNB4...998	1.09401e-61	0.265755	0.223	0.099	1.04014e-56	Pericytes	GNB4
FURIN...999	1.20874e-61	0.258608	0.145	0.05	1.14922e-56	Pericytes	FURIN
TNS1...1000	1.27891e-61	-0.814812	0.471	0.547	1.21594e-56	Pericytes	TNS1
HTRA1...1001	1.49347e-61	0.364558	0.284	0.146	1.41993e-56	Pericytes	HTRA1
HM13...1002	1.64593e-61	0.369328	0.326	0.176	1.56489e-56	Pericytes	HM13
ARL6IP1...1003	2.53658e-61	-0.704931	0.286	0.395	2.41168e-56	Pericytes	ARL6IP1
COTL1...1004	2.61919e-61	0.409823	0.147	0.053	2.49022e-56	Pericytes	COTL1
NELFB...1005	2.85841e-61	0.256999	0.155	0.056	2.71766e-56	Pericytes	NELFB
SPRED1...1006	2.99819e-61	0.290975	0.21	0.091	2.85056e-56	Pericytes	SPRED1
RRAGA...1007	3.62853e-61	0.343468	0.394	0.227	3.44986e-56	Pericytes	RRAGA
SYNGR2...1008	5.13856e-61	-0.51056	0.11	0.234	4.88553e-56	Pericytes	SYNGR2
TRIM28...1009	6.9239e-61	0.318318	0.282	0.143	6.58297e-56	Pericytes	TRIM28
SNHG8...1010	7.34537e-61	-0.547023	0.339	0.458	6.98369e-56	Pericytes	SNHG8
SBSPON	9.89318e-61	-0.429608	0.018	0.101	9.40604e-56	Pericytes	SBSPON
WIPI1	1.09057e-60	0.296229	0.165	0.062	1.03687e-55	Pericytes	WIPI1
MEG3...1013	1.16274e-60	-0.951278	0.133	0.255	1.10549e-55	Pericytes	MEG3
B3GAT3	1.17336e-60	0.312091	0.258	0.125	1.11558e-55	Pericytes	B3GAT3
SPECC1	1.33691e-60	0.302686	0.307	0.158	1.27108e-55	Pericytes	SPECC1
MRPL57...1016	1.34581e-60	0.372435	0.275	0.138	1.27954e-55	Pericytes	MRPL57
FAM114A1	1.41442e-60	0.355949	0.247	0.12	1.34477e-55	Pericytes	FAM114A1
RABL6...1018	1.50197e-60	0.326071	0.18	0.073	1.42801e-55	Pericytes	RABL6
NR4A2...1019	1.58274e-60	-0.758392	0.295	0.419	1.5048e-55	Pericytes	NR4A2
SPEG...1020	1.69014e-60	-0.533664	0.047	0.148	1.60692e-55	Pericytes	SPEG
PHGDH...1021	2.01243e-60	0.281308	0.123	0.037	1.91333e-55	Pericytes	PHGDH
MAT2A...1022	2.56777e-60	-0.838571	0.365	0.466	2.44133e-55	Pericytes	MAT2A
TRADD...1023	3.34958e-60	0.292552	0.178	0.071	3.18465e-55	Pericytes	TRADD
COBLL1...1024	3.70066e-60	0.334338	0.375	0.214	3.51844e-55	Pericytes	COBLL1
PRNP...1025	4.9048e-60	-0.545849	0.098	0.215	4.66329e-55	Pericytes	PRNP
PON2...1026	5.37738e-60	0.283343	0.267	0.132	5.1126e-55	Pericytes	PON2
YY1...1027	5.8365e-60	0.331401	0.422	0.25	5.54911e-55	Pericytes	YY1
NAA20...1028	7.55067e-60	0.328705	0.358	0.2	7.17887e-55	Pericytes	NAA20
UQCRQ...1029	8.11833e-60	-0.422806	0.53	0.626	7.71858e-55	Pericytes	UQCRQ
CCNY...1030	8.81121e-60	0.31475	0.174	0.07	8.37735e-55	Pericytes	CCNY
GOLIM4...1031	1.04884e-59	0.305332	0.376	0.211	9.97199e-55	Pericytes	GOLIM4
ZC3H12A...1032	1.08537e-59	-0.606952	0.068	0.174	1.03192e-54	Pericytes	ZC3H12A
MRPL13...1033	1.09555e-59	0.311104	0.291	0.149	1.04161e-54	Pericytes	MRPL13
C6orf89...1034	2.71831e-59	-0.434692	0.023	0.109	2.58446e-54	Pericytes	C6orf89
PKDCC...1035	2.96713e-59	0.289846	0.118	0.036	2.82103e-54	Pericytes	PKDCC
LPP...1036	3.4596e-59	-0.75463	0.455	0.537	3.28925e-54	Pericytes	LPP
ITPA...1037	3.53477e-59	0.316391	0.278	0.141	3.36071e-54	Pericytes	ITPA
MRPS34...1038	3.70258e-59	0.33734	0.341	0.19	3.52027e-54	Pericytes	MRPS34
LRIG1...1039	3.89886e-59	0.275557	0.139	0.048	3.70688e-54	Pericytes	LRIG1
PSMA4...1040	4.17244e-59	0.365928	0.535	0.352	3.96699e-54	Pericytes	PSMA4
PDZD11	4.21359e-59	0.323923	0.264	0.131	4.00611e-54	Pericytes	PDZD11
LIMS2...1042	4.85384e-59	-0.478806	0.051	0.152	4.61484e-54	Pericytes	LIMS2
CTHRC1...1043	5.29208e-59	0.675621	0.121	0.039	5.0315e-54	Pericytes	CTHRC1
SSR2...1044	9.80449e-59	0.449482	0.66	0.502	9.32172e-54	Pericytes	SSR2
UBAC1...1045	1.06366e-58	0.308774	0.169	0.067	1.01128e-53	Pericytes	UBAC1
DYNC1LI1...1046	1.08087e-58	0.307509	0.233	0.109	1.02765e-53	Pericytes	DYNC1LI1
CMPK1...1047	1.09871e-58	0.376219	0.375	0.218	1.04461e-53	Pericytes	CMPK1
MRP63...1048	1.48759e-58	-0.530316	0.055	0.158	1.41434e-53	Pericytes	MRP63
RECQL	2.26659e-58	0.292856	0.211	0.094	2.15498e-53	Pericytes	RECQL
AIMP2	2.39597e-58	0.272124	0.152	0.056	2.27799e-53	Pericytes	AIMP2
CCT8...1051	2.61212e-58	0.3781	0.471	0.301	2.4835e-53	Pericytes	CCT8
CHCHD1...1052	2.77775e-58	0.365712	0.248	0.122	2.64097e-53	Pericytes	CHCHD1
SET...1053	3.24562e-58	0.393774	0.609	0.43	3.08581e-53	Pericytes	SET
ELOVL1	3.29155e-58	0.264118	0.19	0.081	3.12947e-53	Pericytes	ELOVL1
ENC1...1055	4.22947e-58	0.324727	0.132	0.044	4.02121e-53	Pericytes	ENC1
COL4A5...1056	5.91412e-58	-0.537432	0.043	0.138	5.6229e-53	Pericytes	COL4A5
PDXK...1057	5.92866e-58	0.286751	0.141	0.05	5.63674e-53	Pericytes	PDXK
PLCL1	6.33479e-58	0.269814	0.132	0.044	6.02287e-53	Pericytes	PLCL1
ZMIZ1...1059	8.42298e-58	0.299289	0.229	0.108	8.00823e-53	Pericytes	ZMIZ1
PANK2	9.7437e-58	0.261798	0.15	0.055	9.26392e-53	Pericytes	PANK2
SUCLG1...1061	1.47575e-57	0.378924	0.373	0.218	1.40309e-52	Pericytes	SUCLG1
FKBP3...1062	1.51202e-57	0.36562	0.327	0.182	1.43757e-52	Pericytes	FKBP3
GTPBP6...1063	1.77701e-57	0.327673	0.169	0.069	1.68951e-52	Pericytes	GTPBP6
CLK1...1064	1.95308e-57	-0.635476	0.299	0.413	1.85691e-52	Pericytes	CLK1
P4HA2...1065	2.01209e-57	0.252367	0.176	0.071	1.91302e-52	Pericytes	P4HA2
GLTSCR2...1066	2.18396e-57	-0.585863	0.58	0.613	2.07642e-52	Pericytes	GLTSCR2
ZNF331...1067	2.80681e-57	-1.09418	0.216	0.336	2.6686e-52	Pericytes	ZNF331
ARHGEF40...1068	2.83193e-57	0.284926	0.177	0.073	2.69248e-52	Pericytes	ARHGEF40
GTF3A...1069	3.21175e-57	0.344212	0.381	0.222	3.0536e-52	Pericytes	GTF3A
CRELD2...1070	3.2291e-57	0.285673	0.22	0.102	3.0701e-52	Pericytes	CRELD2
H3F3A...1071	4.68036e-57	0.268667	0.922	0.862	4.4499e-52	Pericytes	H3F3A
NAB1	4.8746e-57	0.254906	0.264	0.131	4.63457e-52	Pericytes	NAB1
KLF10...1073	5.01625e-57	-0.707289	0.211	0.329	4.76925e-52	Pericytes	KLF10
CDC123...1074	5.2861e-57	0.28235	0.272	0.139	5.02581e-52	Pericytes	CDC123
FAF1	6.00558e-57	0.252691	0.127	0.042	5.70987e-52	Pericytes	FAF1
C19orf25...1076	6.11074e-57	-0.389136	0.02	0.101	5.80985e-52	Pericytes	C19orf25
CCL5...1077	8.06003e-57	-0.530769	0.023	0.105	7.66316e-52	Pericytes	CCL5
FAM129B...1078	1.18967e-56	0.282696	0.15	0.056	1.13109e-51	Pericytes	FAM129B
HPRT1...1079	1.22559e-56	0.295859	0.257	0.127	1.16524e-51	Pericytes	HPRT1
PDCD10	1.32083e-56	0.296789	0.326	0.177	1.25579e-51	Pericytes	PDCD10
PLS3...1081	1.92048e-56	0.327202	0.468	0.295	1.82591e-51	Pericytes	PLS3
TBC1D2B	2.28853e-56	0.267181	0.166	0.066	2.17585e-51	Pericytes	TBC1D2B
KMT5A...1083	2.29568e-56	0.271294	0.105	0.03	2.18264e-51	Pericytes	KMT5A
CLDN4...1084	2.31328e-56	-0.288396	0.025	0.11	2.19938e-51	Pericytes	CLDN4
SGCA...1085	2.7846e-56	-0.472851	0.091	0.204	2.64749e-51	Pericytes	SGCA
IFI27L2...1086	2.86129e-56	0.413909	0.396	0.242	2.7204e-51	Pericytes	IFI27L2
MSRB2...1087	3.51152e-56	0.358538	0.297	0.159	3.33861e-51	Pericytes	MSRB2
NASP...1088	3.62897e-56	0.410871	0.411	0.249	3.45028e-51	Pericytes	NASP
LSMD1...1089	4.47494e-56	-0.539264	0.051	0.149	4.2546e-51	Pericytes	LSMD1
FHL1...1090	5.6058e-56	-1.02678	0.32	0.413	5.32977e-51	Pericytes	FHL1
SEPT6...1091	6.67207e-56	0.255278	0.175	0.071	6.34354e-51	Pericytes	2025-09-06
GNB2...1092	6.83423e-56	0.383555	0.449	0.281	6.49772e-51	Pericytes	GNB2
EMC2...1093	7.02193e-56	0.283508	0.307	0.164	6.67617e-51	Pericytes	EMC2
HAT1...1094	7.88086e-56	0.292289	0.27	0.136	7.49281e-51	Pericytes	HAT1
SNHG9...1095	8.30497e-56	-0.584898	0.115	0.229	7.89604e-51	Pericytes	SNHG9
COPB1...1096	9.83021e-56	0.283634	0.267	0.135	9.34617e-51	Pericytes	COPB1
MED8	1.10921e-55	0.254465	0.182	0.077	1.05459e-50	Pericytes	MED8
SNRPD2...1098	1.11146e-55	-0.41869	0.507	0.614	1.05673e-50	Pericytes	SNRPD2
LDHB...1099	1.33032e-55	0.401989	0.732	0.601	1.26482e-50	Pericytes	LDHB
KLF4...1100	1.47318e-55	-0.906024	0.149	0.264	1.40064e-50	Pericytes	KLF4
HYAL2	1.61019e-55	0.27774	0.169	0.069	1.53091e-50	Pericytes	HYAL2
COPZ2...1102	1.70479e-55	0.371629	0.155	0.061	1.62084e-50	Pericytes	COPZ2
NPY1R...1103	2.04491e-55	-0.492908	0.061	0.162	1.94422e-50	Pericytes	NPY1R
CBX5...1104	2.36321e-55	0.305916	0.284	0.149	2.24685e-50	Pericytes	CBX5
DNAJC1...1105	3.4836e-55	0.279719	0.202	0.091	3.31207e-50	Pericytes	DNAJC1
CD4...1106	3.73903e-55	0.268422	0.114	0.035	3.55492e-50	Pericytes	CD4
ANXA6...1107	4.71638e-55	0.401561	0.534	0.375	4.48415e-50	Pericytes	ANXA6
PLSCR1...1108	7.22912e-55	0.339645	0.3	0.162	6.87316e-50	Pericytes	PLSCR1
MRPS12...1109	8.30969e-55	0.284196	0.244	0.119	7.90052e-50	Pericytes	MRPS12
CHMP5	8.91821e-55	0.349454	0.546	0.368	8.47907e-50	Pericytes	CHMP5
TSNAX...1111	1.03442e-54	0.281273	0.237	0.116	9.83482e-50	Pericytes	TSNAX
ZPR1...1112	1.09706e-54	0.283563	0.124	0.042	1.04304e-49	Pericytes	ZPR1
VDAC1...1113	1.24956e-54	0.394769	0.491	0.323	1.18803e-49	Pericytes	VDAC1
CCDC104...1114	1.26256e-54	-0.484342	0.041	0.133	1.20039e-49	Pericytes	CCDC104
ASAP2	1.34973e-54	0.264334	0.191	0.083	1.28327e-49	Pericytes	ASAP2
SMEK2...1116	1.3886e-54	-0.451272	0.028	0.112	1.32022e-49	Pericytes	SMEK2
CLPP...1117	1.433e-54	0.265691	0.305	0.164	1.36244e-49	Pericytes	CLPP
COPRS...1118	1.7512e-54	0.36325	0.242	0.121	1.66498e-49	Pericytes	COPRS
HOTAIRM1...1119	1.81019e-54	-0.366177	0.027	0.111	1.72105e-49	Pericytes	HOTAIRM1
CPNE2...1120	1.82304e-54	0.276792	0.167	0.069	1.73328e-49	Pericytes	CPNE2
LRRC32...1121	2.6745e-54	0.331279	0.377	0.226	2.5428e-49	Pericytes	LRRC32
NUDT22...1122	3.02612e-54	0.290946	0.219	0.103	2.87712e-49	Pericytes	NUDT22
PSMA1...1123	3.17636e-54	0.386229	0.506	0.335	3.01996e-49	Pericytes	PSMA1
SYDE1	4.9445e-54	0.306457	0.234	0.115	4.70103e-49	Pericytes	SYDE1
STK11	4.96952e-54	0.275112	0.177	0.075	4.72482e-49	Pericytes	STK11
MPG...1126	5.32935e-54	0.373868	0.471	0.303	5.06694e-49	Pericytes	MPG
B2M...1127	7.17752e-54	0.488019	0.987	0.989	6.8241e-49	Pericytes	B2M
RAP2A...1128	7.43587e-54	0.254283	0.21	0.097	7.06973e-49	Pericytes	RAP2A
ERP44	7.63886e-54	0.271327	0.338	0.192	7.26272e-49	Pericytes	ERP44
PSMD14...1130	9.60462e-54	0.284179	0.251	0.127	9.13169e-49	Pericytes	PSMD14
MDH2...1131	9.97408e-54	0.390617	0.533	0.365	9.48295e-49	Pericytes	MDH2
NEXN...1132	1.04921e-53	-0.568863	0.227	0.348	9.97548e-49	Pericytes	NEXN
TMED1...1133	1.39842e-53	0.264395	0.225	0.108	1.32956e-48	Pericytes	TMED1
GS1-251I9.4...1134	1.6368e-53	-0.49358	0.038	0.127	1.5562e-48	Pericytes	GS1-251I9.4
GUCY1A3...1135	1.70287e-53	0.340704	0.561	0.384	1.61902e-48	Pericytes	GUCY1A3
NID1...1136	2.02236e-53	0.315076	0.356	0.204	1.92278e-48	Pericytes	NID1
LDOC1...1137	2.46213e-53	-0.447473	0.059	0.156	2.3409e-48	Pericytes	LDOC1
MGAT5...1138	3.94358e-53	0.267864	0.128	0.044	3.7494e-48	Pericytes	MGAT5
HADHB...1139	4.07532e-53	0.335239	0.4	0.242	3.87465e-48	Pericytes	HADHB
SNRPB...1140	4.21968e-53	0.348002	0.57	0.396	4.0119e-48	Pericytes	SNRPB
SLC38A11...1141	5.09289e-53	0.496905	0.35	0.211	4.84211e-48	Pericytes	SLC38A11
F2R...1142	6.53321e-53	0.280061	0.136	0.049	6.21151e-48	Pericytes	F2R
TESC...1143	7.09499e-53	0.4256	0.372	0.228	6.74564e-48	Pericytes	TESC
COMMD4	8.69988e-53	0.305763	0.267	0.14	8.2715e-48	Pericytes	COMMD4
GLS...1145	9.23442e-53	0.334466	0.251	0.128	8.77972e-48	Pericytes	GLS
TRA2B...1146	9.45064e-53	-0.591885	0.383	0.477	8.9853e-48	Pericytes	TRA2B
SEC11A...1147	1.3031e-52	0.401771	0.591	0.43	1.23894e-47	Pericytes	SEC11A
MT1F...1148	1.91701e-52	-0.520702	0.058	0.155	1.82261e-47	Pericytes	MT1F
LRRC10B...1149	1.92618e-52	0.426442	0.143	0.057	1.83133e-47	Pericytes	LRRC10B
EIF4G3...1150	2.42813e-52	0.255181	0.208	0.096	2.30857e-47	Pericytes	EIF4G3
ARHGEF12...1151	4.39516e-52	0.303982	0.358	0.208	4.17874e-47	Pericytes	ARHGEF12
ACACB...1152	5.65384e-52	-0.67948	0.052	0.143	5.37545e-47	Pericytes	ACACB
CXCL12...1153	6.98566e-52	-0.419306	0.087	0.197	6.64168e-47	Pericytes	CXCL12
OR51E1	7.19618e-52	0.296107	0.136	0.051	6.84184e-47	Pericytes	OR51E1
FOXF2	7.84567e-52	0.26068	0.108	0.034	7.45935e-47	Pericytes	FOXF2
IER5...1156	7.86561e-52	0.297259	0.306	0.17	7.47831e-47	Pericytes	IER5
CD27-AS1...1157	8.6087e-52	-0.452406	0.03	0.112	8.18481e-47	Pericytes	CD27-AS1
APOLD1...1158	9.38806e-52	0.266268	0.465	0.312	8.92579e-47	Pericytes	APOLD1
ITGB5...1159	1.1559e-51	0.305468	0.208	0.099	1.09898e-46	Pericytes	ITGB5
DCAF13	1.8583e-51	0.323331	0.21	0.099	1.7668e-46	Pericytes	DCAF13
PDCD2...1161	2.10068e-51	0.268367	0.205	0.097	1.99724e-46	Pericytes	PDCD2
SPRY1...1162	2.18766e-51	0.272246	0.343	0.196	2.07994e-46	Pericytes	SPRY1
LAMTOR1...1163	2.20035e-51	0.345139	0.536	0.363	2.092e-46	Pericytes	LAMTOR1
APLP2...1164	2.34971e-51	-0.577574	0.364	0.465	2.23401e-46	Pericytes	APLP2
NME1...1165	2.47071e-51	0.360247	0.338	0.198	2.34905e-46	Pericytes	NME1
ARC...1166	3.18888e-51	-0.546627	0.03	0.111	3.03186e-46	Pericytes	ARC
MRPL47...1167	3.32978e-51	0.318016	0.323	0.182	3.16582e-46	Pericytes	MRPL47
PLEKHO1...1168	3.44622e-51	0.312449	0.212	0.103	3.27653e-46	Pericytes	PLEKHO1
PSMB4...1169	3.77531e-51	0.323381	0.449	0.285	3.58941e-46	Pericytes	PSMB4
UBBP4...1170	4.48121e-51	-0.571142	0.045	0.133	4.26056e-46	Pericytes	UBBP4
PRDX3...1171	5.25072e-51	0.32487	0.435	0.274	4.99218e-46	Pericytes	PRDX3
PLPP1...1172	5.27022e-51	0.331268	0.235	0.119	5.01071e-46	Pericytes	PLPP1
KMT2B...1173	5.49319e-51	0.26765	0.123	0.043	5.22271e-46	Pericytes	KMT2B
ARMC10	5.75696e-51	0.309028	0.181	0.081	5.47349e-46	Pericytes	ARMC10
FCGRT...1175	6.49518e-51	0.32178	0.455	0.294	6.17536e-46	Pericytes	FCGRT
SRA1...1176	6.63088e-51	0.289951	0.269	0.142	6.30437e-46	Pericytes	SRA1
NEAT1...1177	6.76651e-51	-0.475819	0.813	0.832	6.43332e-46	Pericytes	NEAT1
MATR3...1178	7.00971e-51	-0.668005	0.109	0.215	6.66455e-46	Pericytes	MATR3
LAMC3...1179	7.41276e-51	0.315525	0.156	0.063	7.04775e-46	Pericytes	LAMC3
GADD45GIP1...1180	7.58463e-51	0.368158	0.573	0.404	7.21116e-46	Pericytes	GADD45GIP1
RTN4...1181	7.70287e-51	0.347859	0.599	0.425	7.32358e-46	Pericytes	RTN4
RARRES3...1182	7.90688e-51	0.491251	0.233	0.121	7.51754e-46	Pericytes	RARRES3
IRS2...1183	9.27795e-51	-0.517184	0.12	0.231	8.82111e-46	Pericytes	IRS2
LMAN1	1.11974e-50	0.332104	0.378	0.229	1.0646e-45	Pericytes	LMAN1
EFHD2...1185	1.29881e-50	0.264825	0.165	0.069	1.23486e-45	Pericytes	EFHD2
PSMA2...1186	1.31144e-50	0.299306	0.322	0.182	1.24686e-45	Pericytes	PSMA2
ORAI2...1187	1.34544e-50	0.256365	0.148	0.058	1.27919e-45	Pericytes	ORAI2
ITIH5...1188	1.35688e-50	-0.638503	0.118	0.227	1.29007e-45	Pericytes	ITIH5
ISCA1...1189	1.85256e-50	0.328892	0.354	0.207	1.76134e-45	Pericytes	ISCA1
SERPINI1...1190	1.87762e-50	0.462029	0.286	0.162	1.78516e-45	Pericytes	SERPINI1
CEBPD...1191	1.90785e-50	0.808029	0.669	0.574	1.81391e-45	Pericytes	CEBPD
SRGAP1...1192	1.93532e-50	0.279901	0.114	0.038	1.84003e-45	Pericytes	SRGAP1
SERPINF1...1193	2.34004e-50	0.657627	0.307	0.184	2.22482e-45	Pericytes	SERPINF1
MESDC2...1194	2.82802e-50	0.258753	0.277	0.147	2.68877e-45	Pericytes	MESDC2
SMARCB1...1195	2.9831e-50	0.25446	0.377	0.224	2.83621e-45	Pericytes	SMARCB1
ZBTB20...1196	3.37413e-50	0.411144	0.471	0.315	3.20799e-45	Pericytes	ZBTB20
SEC22B...1197	3.66186e-50	0.308708	0.16	0.068	3.48155e-45	Pericytes	SEC22B
CTDSPL...1198	3.7961e-50	0.3012	0.242	0.124	3.60918e-45	Pericytes	CTDSPL
NDUFB5...1199	4.4479e-50	0.337281	0.473	0.306	4.22889e-45	Pericytes	NDUFB5
TXNDC17...1200	4.85022e-50	0.366693	0.33	0.194	4.61139e-45	Pericytes	TXNDC17
SRP54...1201	5.28359e-50	0.250775	0.244	0.125	5.02343e-45	Pericytes	SRP54
FAM63B	5.7626e-50	-0.546911	0.135	0.244	5.47885e-45	Pericytes	FAM63B
MXI1...1203	6.11288e-50	0.348365	0.324	0.19	5.81188e-45	Pericytes	MXI1
ADH5...1204	8.92788e-50	0.315941	0.432	0.271	8.48827e-45	Pericytes	ADH5
YWHAB...1205	9.93393e-50	0.349297	0.707	0.558	9.44478e-45	Pericytes	YWHAB
GSK3A...1206	1.14731e-49	0.298903	0.172	0.076	1.09082e-44	Pericytes	GSK3A
EIF3E...1207	1.25582e-49	-0.403707	0.69	0.71	1.19398e-44	Pericytes	EIF3E
CLTB...1208	1.37283e-49	0.31372	0.405	0.25	1.30523e-44	Pericytes	CLTB
SLFN5...1209	1.39099e-49	0.280134	0.161	0.068	1.3225e-44	Pericytes	SLFN5
IRAK1...1210	1.68904e-49	0.250621	0.114	0.039	1.60587e-44	Pericytes	IRAK1
FLNA...1211	1.78432e-49	-0.819624	0.623	0.65	1.69646e-44	Pericytes	FLNA
MAPKAPK2...1212	2.60022e-49	0.283312	0.229	0.114	2.47219e-44	Pericytes	MAPKAPK2
WIPI2...1213	3.07975e-49	0.268725	0.214	0.104	2.92811e-44	Pericytes	WIPI2
VPS28...1214	3.18147e-49	0.370831	0.627	0.459	3.02482e-44	Pericytes	VPS28
MRPS22...1215	3.24503e-49	0.255337	0.213	0.103	3.08525e-44	Pericytes	MRPS22
LAMP2...1216	3.37898e-49	0.29701	0.285	0.155	3.2126e-44	Pericytes	LAMP2
PRKAR1A...1217	5.23622e-49	0.404144	0.563	0.41	4.97839e-44	Pericytes	PRKAR1A
OSBPL1A...1218	6.42978e-49	0.297503	0.262	0.141	6.11318e-44	Pericytes	OSBPL1A
DRAP1...1219	6.5166e-49	0.371416	0.587	0.418	6.19572e-44	Pericytes	DRAP1
CHMP4B...1220	6.83649e-49	-0.559419	0.201	0.308	6.49986e-44	Pericytes	CHMP4B
LYPLA1...1221	8.57454e-49	0.266585	0.248	0.128	8.15233e-44	Pericytes	LYPLA1
GRN...1222	1.27315e-48	0.361938	0.403	0.254	1.21046e-43	Pericytes	GRN
PSMC2...1223	1.3636e-48	0.312129	0.29	0.162	1.29646e-43	Pericytes	PSMC2
SKA2	1.38168e-48	0.292949	0.266	0.143	1.31365e-43	Pericytes	SKA2
TM9SF3...1225	1.41953e-48	0.290584	0.338	0.197	1.34964e-43	Pericytes	TM9SF3
NOTCH1...1226	1.77775e-48	0.2575	0.157	0.066	1.69021e-43	Pericytes	NOTCH1
SIGIRR...1227	1.89463e-48	0.308275	0.243	0.126	1.80134e-43	Pericytes	SIGIRR
THOC7...1228	2.58811e-48	0.309475	0.324	0.186	2.46067e-43	Pericytes	THOC7
WTIP	3.37457e-48	-0.448647	0.047	0.133	3.2084e-43	Pericytes	WTIP
METTL9...1230	3.93315e-48	0.259628	0.353	0.207	3.73948e-43	Pericytes	METTL9
BZW1...1231	4.05656e-48	0.327984	0.407	0.254	3.85682e-43	Pericytes	BZW1
EFEMP2...1232	4.21429e-48	0.329617	0.356	0.214	4.00678e-43	Pericytes	EFEMP2
GUCY1B3	5.18405e-48	0.276376	0.482	0.313	4.92878e-43	Pericytes	GUCY1B3
PGAM1...1234	5.46497e-48	0.371283	0.553	0.394	5.19588e-43	Pericytes	PGAM1
TFG...1235	5.69282e-48	0.340872	0.346	0.205	5.41251e-43	Pericytes	TFG
LURAP1L...1236	6.54884e-48	-0.677901	0.149	0.253	6.22637e-43	Pericytes	LURAP1L
LAMP1...1237	7.40795e-48	0.267961	0.407	0.251	7.04319e-43	Pericytes	LAMP1
CCT7...1238	7.45252e-48	0.349412	0.51	0.346	7.08555e-43	Pericytes	CCT7
SERTAD1...1239	1.27167e-47	-0.761202	0.485	0.542	1.20905e-42	Pericytes	SERTAD1
SGCE...1240	1.3916e-47	0.286762	0.29	0.163	1.32307e-42	Pericytes	SGCE
COMMD6...1241	1.42875e-47	-0.36583	0.638	0.707	1.3584e-42	Pericytes	COMMD6
CNOT2	1.64561e-47	0.287274	0.286	0.159	1.56458e-42	Pericytes	CNOT2
ATXN10...1243	1.81591e-47	0.309088	0.296	0.169	1.72649e-42	Pericytes	ATXN10
AZGP1	1.9032e-47	-0.390066	0.029	0.105	1.80949e-42	Pericytes	AZGP1
HLA-B...1245	2.15343e-47	0.671728	0.904	0.88	2.0474e-42	Pericytes	HLA-B
PLEKHG2	2.25701e-47	0.254485	0.224	0.112	2.14588e-42	Pericytes	PLEKHG2
ACTR2...1247	2.346e-47	0.279735	0.408	0.252	2.23049e-42	Pericytes	ACTR2
MYO6...1248	2.85055e-47	0.341914	0.224	0.114	2.71019e-42	Pericytes	MYO6
MRPL27...1249	2.85364e-47	0.26089	0.338	0.198	2.71313e-42	Pericytes	MRPL27
GLUL...1250	2.91937e-47	-0.631811	0.363	0.451	2.77562e-42	Pericytes	GLUL
MAFG...1251	3.56387e-47	0.272168	0.158	0.068	3.38838e-42	Pericytes	MAFG
GABARAP...1252	4.0444e-47	-0.618539	0.067	0.158	3.84525e-42	Pericytes	GABARAP
TMCO1...1253	4.80847e-47	0.285167	0.436	0.276	4.5717e-42	Pericytes	TMCO1
CELF2...1254	7.08883e-47	0.260387	0.104	0.034	6.73978e-42	Pericytes	CELF2
SH3GLB1...1255	1.21844e-46	0.295023	0.408	0.257	1.15844e-41	Pericytes	SH3GLB1
KLF13...1256	1.23459e-46	0.25778	0.233	0.121	1.17379e-41	Pericytes	KLF13
ARL1	1.27278e-46	0.328539	0.356	0.214	1.21011e-41	Pericytes	ARL1
CXXC5...1258	1.66012e-46	0.360705	0.191	0.094	1.57837e-41	Pericytes	CXXC5
F10...1259	2.32364e-46	-0.564946	0.157	0.265	2.20922e-41	Pericytes	F10
PSMB3...1260	2.42799e-46	0.316982	0.581	0.408	2.30843e-41	Pericytes	PSMB3
RAD23B...1261	2.84411e-46	0.302462	0.277	0.154	2.70407e-41	Pericytes	RAD23B
ARHGDIA...1262	4.51338e-46	0.306985	0.48	0.321	4.29114e-41	Pericytes	ARHGDIA
PPAP2A...1263	4.71051e-46	-0.509308	0.038	0.117	4.47856e-41	Pericytes	PPAP2A
LARP7...1264	5.49087e-46	0.255225	0.359	0.217	5.2205e-41	Pericytes	LARP7
C10orf32...1265	6.50127e-46	-0.464956	0.037	0.115	6.18115e-41	Pericytes	C10orf32
RBM39...1266	9.76593e-46	-0.394826	0.608	0.652	9.28505e-41	Pericytes	RBM39
UROS...1267	9.97196e-46	0.274054	0.196	0.095	9.48094e-41	Pericytes	UROS
VGLL4...1268	1.23893e-45	0.271335	0.313	0.181	1.17793e-40	Pericytes	VGLL4
ETV6...1269	1.70979e-45	0.268675	0.167	0.075	1.6256e-40	Pericytes	ETV6
SEC31A...1270	2.50386e-45	0.259783	0.382	0.237	2.38057e-40	Pericytes	SEC31A
PDHB...1271	2.96083e-45	0.292888	0.339	0.202	2.81504e-40	Pericytes	PDHB
KMT5B...1272	3.29863e-45	0.271315	0.142	0.059	3.1362e-40	Pericytes	KMT5B
GNA11	3.47346e-45	0.268655	0.18	0.084	3.30242e-40	Pericytes	GNA11
ELAVL1	4.45909e-45	0.253402	0.248	0.133	4.23952e-40	Pericytes	ELAVL1
RAN...1275	4.96698e-45	0.370978	0.716	0.583	4.7224e-40	Pericytes	RAN
SERPINE2...1276	5.12079e-45	0.262408	0.122	0.045	4.86864e-40	Pericytes	SERPINE2
EBPL...1277	7.04299e-45	0.267491	0.206	0.102	6.69619e-40	Pericytes	EBPL
ECHDC2...1278	1.03039e-44	-0.469994	0.089	0.184	9.79654e-40	Pericytes	ECHDC2
ADM...1279	2.01105e-44	-0.546887	0.059	0.146	1.91202e-39	Pericytes	ADM
FXYD3	2.10435e-44	-0.303438	0.051	0.137	2.00073e-39	Pericytes	FXYD3
HNRNPM...1281	2.28138e-44	0.331874	0.567	0.407	2.16905e-39	Pericytes	HNRNPM
WSB1...1282	3.16247e-44	-0.515872	0.468	0.53	3.00675e-39	Pericytes	WSB1
SUB1...1283	3.65481e-44	0.317006	0.714	0.563	3.47484e-39	Pericytes	SUB1
DEGS1...1284	4.3204e-44	0.302836	0.38	0.236	4.10767e-39	Pericytes	DEGS1
LIMA1...1285	4.50802e-44	0.357893	0.361	0.223	4.28604e-39	Pericytes	LIMA1
CHMP2A...1286	5.82583e-44	0.367549	0.561	0.401	5.53896e-39	Pericytes	CHMP2A
ARPC5L...1287	5.97544e-44	0.280669	0.287	0.163	5.68121e-39	Pericytes	ARPC5L
CISD1...1288	8.88823e-44	0.299442	0.266	0.148	8.45057e-39	Pericytes	CISD1
CAPNS1...1289	9.23175e-44	0.289083	0.34	0.205	8.77718e-39	Pericytes	CAPNS1
KDELR1...1290	9.57474e-44	0.314954	0.486	0.334	9.10328e-39	Pericytes	KDELR1
TMEM256...1291	1.18909e-43	-0.522364	0.258	0.359	1.13054e-38	Pericytes	TMEM256
MEIS2...1292	1.2123e-43	-0.553756	0.141	0.24	1.15261e-38	Pericytes	MEIS2
SSB...1293	1.31223e-43	0.311691	0.533	0.373	1.24761e-38	Pericytes	SSB
HNRNPR...1294	1.313e-43	0.301668	0.523	0.362	1.24835e-38	Pericytes	HNRNPR
NUCB2...1295	1.33771e-43	0.339867	0.271	0.154	1.27184e-38	Pericytes	NUCB2
CYR61...1296	1.36232e-43	-0.839463	0.29	0.386	1.29524e-38	Pericytes	CYR61
NDUFAB1...1297	1.43903e-43	0.359088	0.562	0.402	1.36817e-38	Pericytes	NDUFAB1
CDKN1C...1298	1.44025e-43	0.270346	0.266	0.149	1.36933e-38	Pericytes	CDKN1C
PSMB6...1299	1.98785e-43	0.316169	0.613	0.447	1.88996e-38	Pericytes	PSMB6
MVP...1300	2.13827e-43	0.279644	0.248	0.136	2.03298e-38	Pericytes	MVP
IER2...1301	2.17232e-43	-0.639647	0.699	0.725	2.06536e-38	Pericytes	IER2
SOD1...1302	2.9743e-43	-0.307571	0.728	0.732	2.82784e-38	Pericytes	SOD1
CACNB2...1303	3.31351e-43	0.283284	0.176	0.084	3.15035e-38	Pericytes	CACNB2
RABAC1...1304	6.10218e-43	0.325258	0.729	0.591	5.80171e-38	Pericytes	RABAC1
GTF2A2...1305	6.56701e-43	0.297956	0.485	0.328	6.24365e-38	Pericytes	GTF2A2
AIG1	7.35887e-43	0.268688	0.334	0.202	6.99652e-38	Pericytes	AIG1
RFXANK	8.2892e-43	0.251673	0.231	0.123	7.88104e-38	Pericytes	RFXANK
SUSD2...1308	9.16663e-43	0.286381	0.164	0.076	8.71527e-38	Pericytes	SUSD2
CTGF...1309	9.50497e-43	0.374661	0.313	0.187	9.03695e-38	Pericytes	CTGF
PLCG2...1310	1.08871e-42	-0.589864	0.162	0.074	1.0351e-37	Pericytes	PLCG2
C1orf86...1311	1.53883e-42	-0.439856	0.046	0.124	1.46305e-37	Pericytes	C1orf86
DES...1312	1.62618e-42	-0.461615	0.039	0.117	1.5461e-37	Pericytes	DES
MSN...1313	2.07177e-42	0.294497	0.47	0.316	1.96975e-37	Pericytes	MSN
HDDC2	2.19178e-42	0.263677	0.386	0.239	2.08386e-37	Pericytes	HDDC2
GLRX3	2.43657e-42	0.267395	0.294	0.171	2.31659e-37	Pericytes	GLRX3
TMEM51...1316	2.7951e-42	-0.427929	0.061	0.145	2.65747e-37	Pericytes	TMEM51
PDCD4...1317	2.81617e-42	0.304032	0.244	0.134	2.6775e-37	Pericytes	PDCD4
NIPSNAP3A	3.063e-42	0.254124	0.162	0.075	2.91217e-37	Pericytes	NIPSNAP3A
BAG1...1319	4.83635e-42	0.302327	0.415	0.269	4.59821e-37	Pericytes	BAG1
EGFL6	5.05332e-42	0.257139	0.104	0.037	4.80449e-37	Pericytes	EGFL6
CXCL2...1321	5.9216e-42	-0.753751	0.042	0.119	5.63002e-37	Pericytes	CXCL2
SSR4...1322	6.14625e-42	0.395651	0.661	0.522	5.8436e-37	Pericytes	SSR4
MTPN...1323	6.72942e-42	0.270337	0.354	0.222	6.39806e-37	Pericytes	MTPN
C5orf15...1324	7.88281e-42	-0.386668	0.037	0.111	7.49466e-37	Pericytes	C5orf15
PSMC3...1325	7.89193e-42	0.276494	0.506	0.344	7.50333e-37	Pericytes	PSMC3
TUBB4B...1326	8.33398e-42	0.297162	0.646	0.489	7.92361e-37	Pericytes	TUBB4B
CIR1...1327	8.81125e-42	0.257053	0.338	0.204	8.37738e-37	Pericytes	CIR1
DMPK	9.00449e-42	-0.517156	0.129	0.225	8.5611e-37	Pericytes	DMPK
NRD1...1329	9.10563e-42	-0.430238	0.043	0.12	8.65727e-37	Pericytes	NRD1
SRP9...1330	1.12005e-41	0.341916	0.596	0.435	1.0649e-36	Pericytes	SRP9
ARID5A...1331	1.23451e-41	-0.635249	0.248	0.342	1.17373e-36	Pericytes	ARID5A
SH3BGRL3...1332	1.34067e-41	0.455078	0.571	0.421	1.27466e-36	Pericytes	SH3BGRL3
ASNA1...1333	1.6103e-41	0.262257	0.301	0.176	1.53101e-36	Pericytes	ASNA1
LMO4...1334	1.9197e-41	-0.557643	0.332	0.42	1.82518e-36	Pericytes	LMO4
PPP1CA...1335	2.21617e-41	0.260426	0.369	0.229	2.10705e-36	Pericytes	PPP1CA
WASH4P...1336	2.45818e-41	-0.441588	0.037	0.11	2.33714e-36	Pericytes	WASH4P
DYNLT3...1337	2.74478e-41	0.32373	0.428	0.283	2.60962e-36	Pericytes	DYNLT3
LGALSL	2.77289e-41	0.256349	0.221	0.119	2.63635e-36	Pericytes	LGALSL
EGR3...1339	3.9355e-41	-0.585421	0.093	0.182	3.74172e-36	Pericytes	EGR3
EMP3...1340	4.17381e-41	0.288224	0.403	0.26	3.96829e-36	Pericytes	EMP3
TCEAL8...1341	4.36747e-41	0.284161	0.432	0.285	4.15242e-36	Pericytes	TCEAL8
NTRK3	4.43471e-41	-0.389535	0.06	0.143	4.21635e-36	Pericytes	NTRK3
PRPSAP1...1343	5.37871e-41	0.291511	0.235	0.129	5.11386e-36	Pericytes	PRPSAP1
USP53...1344	7.82122e-41	-0.481239	0.092	0.182	7.4361e-36	Pericytes	USP53
NRGN...1345	9.00127e-41	-0.486019	0.131	0.228	8.55805e-36	Pericytes	NRGN
PET100...1346	1.45134e-40	-0.556517	0.157	0.252	1.37988e-35	Pericytes	PET100
CAV1...1347	1.48827e-40	-0.353135	0.721	0.769	1.41498e-35	Pericytes	CAV1
TXNDC9	1.49458e-40	0.269943	0.173	0.084	1.42099e-35	Pericytes	TXNDC9
TGFB3...1349	1.98433e-40	0.357115	0.204	0.108	1.88662e-35	Pericytes	TGFB3
SLC25A11	2.27482e-40	0.268007	0.311	0.184	2.16281e-35	Pericytes	SLC25A11
HMGN1...1351	2.29374e-40	0.335296	0.515	0.361	2.1808e-35	Pericytes	HMGN1
HNRNPA0...1352	2.75587e-40	-0.46596	0.554	0.599	2.62017e-35	Pericytes	HNRNPA0
NUDT1...1353	2.90008e-40	0.254503	0.171	0.082	2.75728e-35	Pericytes	NUDT1
JMJD1C...1354	3.09053e-40	0.288898	0.402	0.259	2.93835e-35	Pericytes	JMJD1C
RNF7...1355	3.79939e-40	0.296579	0.517	0.365	3.61231e-35	Pericytes	RNF7
HNRNPL...1356	4.71238e-40	0.263307	0.266	0.152	4.48034e-35	Pericytes	HNRNPL
CALM2...1357	6.32399e-40	-0.261702	0.883	0.911	6.0126e-35	Pericytes	CALM2
NDUFA5...1358	6.38632e-40	0.296245	0.549	0.394	6.07186e-35	Pericytes	NDUFA5
TIMM10	8.22626e-40	0.275051	0.271	0.156	7.8212e-35	Pericytes	TIMM10
MAGEF1	8.35302e-40	0.253715	0.266	0.151	7.94172e-35	Pericytes	MAGEF1
PLAC9...1361	1.00988e-39	0.410388	0.672	0.55	9.60149e-35	Pericytes	PLAC9
CCT3...1362	1.03509e-39	0.298283	0.547	0.394	9.84119e-35	Pericytes	CCT3
PAICS	1.1225e-39	0.263956	0.161	0.076	1.06723e-34	Pericytes	PAICS
FHL2...1364	1.29083e-39	-0.617594	0.2	0.294	1.22727e-34	Pericytes	FHL2
VAMP5...1365	2.00275e-39	0.472999	0.42	0.294	1.90413e-34	Pericytes	VAMP5
GALNT18...1366	2.14683e-39	0.269092	0.125	0.053	2.04112e-34	Pericytes	GALNT18
FOSL2...1367	2.58246e-39	-0.575898	0.237	0.336	2.4553e-34	Pericytes	FOSL2
CTTN...1368	2.944e-39	0.261648	0.348	0.217	2.79904e-34	Pericytes	CTTN
RAB2A	3.40943e-39	0.299604	0.598	0.441	3.24155e-34	Pericytes	RAB2A
VDAC3...1370	4.02773e-39	0.26593	0.401	0.26	3.82941e-34	Pericytes	VDAC3
SRI...1371	4.65509e-39	0.306511	0.529	0.373	4.42587e-34	Pericytes	SRI
NPNT...1372	5.46834e-39	-0.491788	0.061	0.141	5.19908e-34	Pericytes	NPNT
PCNP...1373	5.68088e-39	-0.489506	0.413	0.481	5.40116e-34	Pericytes	PCNP
PDE4DIP...1374	6.91492e-39	-0.417516	0.068	0.15	6.57443e-34	Pericytes	PDE4DIP
PCMT1...1375	9.65128e-39	0.254299	0.372	0.234	9.17605e-34	Pericytes	PCMT1
HLA-F...1376	1.14449e-38	0.347806	0.347	0.224	1.08814e-33	Pericytes	HLA-F
DAZAP1...1377	1.35046e-38	0.266444	0.206	0.109	1.28397e-33	Pericytes	DAZAP1
TIPARP...1378	1.42786e-38	-0.695634	0.271	0.365	1.35756e-33	Pericytes	TIPARP
COX5A...1379	1.77405e-38	0.350317	0.468	0.323	1.68669e-33	Pericytes	COX5A
SUSD5...1380	2.99454e-38	-0.49783	0.042	0.113	2.84708e-33	Pericytes	SUSD5
ACOT13	3.4446e-38	0.257895	0.148	0.069	3.27499e-33	Pericytes	ACOT13
MCL1...1382	3.56778e-38	-0.678235	0.534	0.557	3.39211e-33	Pericytes	MCL1
ANKRD12...1383	3.61142e-38	0.270566	0.467	0.322	3.43359e-33	Pericytes	ANKRD12
COPZ1...1384	5.8261e-38	0.278948	0.289	0.172	5.53922e-33	Pericytes	COPZ1
ECHS1...1385	7.08948e-38	0.277179	0.392	0.253	6.7404e-33	Pericytes	ECHS1
ZFAND5...1386	8.89224e-38	-0.570302	0.504	0.556	8.45439e-33	Pericytes	ZFAND5
NUPR1...1387	1.07125e-37	-0.352279	0.514	0.583	1.0185e-32	Pericytes	NUPR1
GTF2I...1388	1.30258e-37	0.252308	0.349	0.219	1.23844e-32	Pericytes	GTF2I
TALDO1...1389	1.31947e-37	0.301865	0.439	0.295	1.2545e-32	Pericytes	TALDO1
PEPD...1390	1.62475e-37	0.266799	0.277	0.165	1.54475e-32	Pericytes	PEPD
JAG1...1391	2.90223e-37	0.291393	0.595	0.453	2.75933e-32	Pericytes	JAG1
PPP4R3B...1392	2.92915e-37	0.26547	0.131	0.059	2.78492e-32	Pericytes	PPP4R3B
MYOCD...1393	3.18472e-37	-0.475454	0.05	0.124	3.02791e-32	Pericytes	MYOCD
ALDOA...1394	5.45647e-37	0.302416	0.843	0.779	5.18779e-32	Pericytes	ALDOA
RP11-138A9.2...1395	6.26732e-37	0.2649	0.134	0.06	5.95872e-32	Pericytes	RP11-138A9.2
AMD1...1396	1.0831e-36	-0.535347	0.323	0.399	1.02977e-31	Pericytes	AMD1
SDHB...1397	1.34976e-36	0.25039	0.348	0.22	1.28329e-31	Pericytes	SDHB
EIF2S2...1398	1.52587e-36	0.320865	0.43	0.291	1.45074e-31	Pericytes	EIF2S2
MRPL14...1399	1.79798e-36	0.274627	0.301	0.182	1.70945e-31	Pericytes	MRPL14
HAGH	1.91908e-36	0.289615	0.252	0.149	1.82459e-31	Pericytes	HAGH
ANO1...1401	2.90558e-36	0.270534	0.365	0.235	2.76251e-31	Pericytes	ANO1
PSME1...1402	3.14669e-36	0.292216	0.658	0.499	2.99175e-31	Pericytes	PSME1
PFN2	4.36677e-36	-0.528293	0.171	0.26	4.15175e-31	Pericytes	PFN2
ANGPTL1	5.54653e-36	-0.328451	0.034	0.1	5.27342e-31	Pericytes	ANGPTL1
OSBPL9	5.86438e-36	0.276026	0.264	0.157	5.57562e-31	Pericytes	OSBPL9
SRSF2...1406	6.5288e-36	-0.500746	0.56	0.588	6.20733e-31	Pericytes	SRSF2
DYNLT1...1407	1.02369e-35	0.285433	0.55	0.393	9.73282e-31	Pericytes	DYNLT1
VPS29...1408	1.15303e-35	0.299138	0.501	0.35	1.09626e-30	Pericytes	VPS29
CCT6A...1409	1.35236e-35	0.284248	0.441	0.302	1.28577e-30	Pericytes	CCT6A
TAPBP...1410	1.44673e-35	0.255293	0.312	0.195	1.3755e-30	Pericytes	TAPBP
STAT2...1411	1.69314e-35	0.25062	0.142	0.067	1.60977e-30	Pericytes	STAT2
OPTN...1412	1.82716e-35	0.252374	0.419	0.281	1.73719e-30	Pericytes	OPTN
HOXA10...1413	2.12599e-35	-0.343007	0.041	0.108	2.02131e-30	Pericytes	HOXA10
SLC29A1	2.37536e-35	0.286396	0.163	0.082	2.25839e-30	Pericytes	SLC29A1
TGFB1I1...1415	2.74976e-35	0.303405	0.595	0.46	2.61436e-30	Pericytes	TGFB1I1
ACTN1...1416	3.01549e-35	0.270163	0.564	0.417	2.867e-30	Pericytes	ACTN1
EMP2	3.2685e-35	0.258314	0.436	0.298	3.10756e-30	Pericytes	EMP2
DAP...1418	3.3283e-35	0.282144	0.171	0.088	3.16442e-30	Pericytes	DAP
ARGLU1...1419	4.1364e-35	-0.483438	0.443	0.5	3.93272e-30	Pericytes	ARGLU1
STX7...1420	4.52726e-35	-0.389804	0.061	0.136	4.30434e-30	Pericytes	STX7
CD36...1421	4.84643e-35	0.583902	0.121	0.053	4.60779e-30	Pericytes	CD36
PTGR1...1422	5.24435e-35	0.275853	0.277	0.166	4.98612e-30	Pericytes	PTGR1
RP11-349A22.5...1423	5.31349e-35	-0.388372	0.036	0.1	5.05186e-30	Pericytes	RP11-349A22.5
EIF5...1424	5.87528e-35	-0.486106	0.515	0.551	5.58598e-30	Pericytes	EIF5
VASP...1425	6.00963e-35	0.291902	0.484	0.344	5.71371e-30	Pericytes	VASP
TTLL7	6.02529e-35	-0.458857	0.122	0.209	5.72861e-30	Pericytes	TTLL7
DDIT4...1427	7.94235e-35	-0.423351	0.45	0.527	7.55126e-30	Pericytes	DDIT4
RASL11A...1428	8.84899e-35	-0.55195	0.16	0.249	8.41327e-30	Pericytes	RASL11A
RBM27...1429	1.52743e-34	-0.473236	0.078	0.155	1.45222e-29	Pericytes	RBM27
EPHX1...1430	1.6157e-34	0.267131	0.474	0.335	1.53614e-29	Pericytes	EPHX1
MX1...1431	1.75474e-34	0.406125	0.159	0.082	1.66833e-29	Pericytes	MX1
VAMP2...1432	1.78754e-34	-0.431452	0.522	0.559	1.69953e-29	Pericytes	VAMP2
TUFM...1433	1.79964e-34	0.272693	0.549	0.4	1.71102e-29	Pericytes	TUFM
SON...1434	2.01161e-34	-0.376065	0.62	0.651	1.91255e-29	Pericytes	SON
NXF1...1435	2.16318e-34	-0.462983	0.116	0.201	2.05667e-29	Pericytes	NXF1
MIF...1436	2.71006e-34	-0.303846	0.456	0.541	2.57662e-29	Pericytes	MIF
ERP29...1437	5.7419e-34	0.26019	0.509	0.362	5.45917e-29	Pericytes	ERP29
SLC25A4...1438	7.86293e-34	-0.511058	0.257	0.342	7.47576e-29	Pericytes	SLC25A4
CHCHD2...1439	8.27807e-34	0.25812	0.851	0.783	7.87046e-29	Pericytes	CHCHD2
CRIP1...1440	1.01583e-33	-0.783807	0.502	0.545	9.65808e-29	Pericytes	CRIP1
RRBP1...1441	1.02973e-33	0.287159	0.42	0.288	9.79027e-29	Pericytes	RRBP1
NDUFA12...1442	1.29827e-33	0.285126	0.515	0.374	1.23434e-28	Pericytes	NDUFA12
TKT...1443	1.74936e-33	0.262118	0.378	0.25	1.66322e-28	Pericytes	TKT
ACPP...1444	1.89642e-33	-0.416752	0.077	0.155	1.80304e-28	Pericytes	ACPP
SRSF3...1445	2.25655e-33	-0.388212	0.755	0.751	2.14544e-28	Pericytes	SRSF3
NDUFA11...1446	2.30607e-33	-0.343817	0.484	0.556	2.19251e-28	Pericytes	NDUFA11
PRDX5...1447	2.46861e-33	0.325409	0.651	0.509	2.34706e-28	Pericytes	PRDX5
CLEC2B...1448	2.87257e-33	0.296762	0.166	0.087	2.73112e-28	Pericytes	CLEC2B
DOCK8...1449	3.48182e-33	-0.464931	0.07	0.144	3.31037e-28	Pericytes	DOCK8
RGS3...1450	3.99749e-33	-0.418171	0.074	0.148	3.80065e-28	Pericytes	RGS3
AXL...1451	5.01996e-33	0.296895	0.505	0.373	4.77278e-28	Pericytes	AXL
PSMB5...1452	5.81668e-33	0.284454	0.517	0.373	5.53027e-28	Pericytes	PSMB5
EPHB6	6.37606e-33	-0.320029	0.042	0.107	6.06211e-28	Pericytes	EPHB6
NR4A3...1454	7.86451e-33	-0.634499	0.139	0.221	7.47726e-28	Pericytes	NR4A3
MTRNR2L2...1455	8.32393e-33	-0.494148	0.056	0.127	7.91406e-28	Pericytes	MTRNR2L2
CAMK2G...1456	9.10198e-33	-0.435609	0.137	0.223	8.6538e-28	Pericytes	CAMK2G
XRCC6...1457	1.00481e-32	0.251713	0.499	0.356	9.55332e-28	Pericytes	XRCC6
RCN1	1.25282e-32	0.26338	0.316	0.202	1.19113e-27	Pericytes	RCN1
POLD4...1459	1.26233e-32	-0.414465	0.107	0.189	1.20017e-27	Pericytes	POLD4
AIDA...1460	1.63493e-32	0.290098	0.23	0.134	1.55443e-27	Pericytes	AIDA
PARM1...1461	2.15638e-32	-0.588013	0.186	0.273	2.0502e-27	Pericytes	PARM1
AKAP1	2.90772e-32	-0.445908	0.124	0.207	2.76455e-27	Pericytes	AKAP1
INSIG1...1463	3.37688e-32	-0.381859	0.072	0.145	3.2106e-27	Pericytes	INSIG1
ZFP36L2...1464	3.55281e-32	-0.62681	0.321	0.389	3.37787e-27	Pericytes	ZFP36L2
RGN...1465	4.38721e-32	-0.368358	0.039	0.101	4.17118e-27	Pericytes	RGN
MRPL36...1466	4.50675e-32	0.277957	0.305	0.195	4.28484e-27	Pericytes	MRPL36
TSPAN12...1467	5.31896e-32	-0.486287	0.09	0.164	5.05706e-27	Pericytes	TSPAN12
ALKBH7...1468	6.00565e-32	0.250819	0.507	0.36	5.70993e-27	Pericytes	ALKBH7
RANBP1...1469	6.74829e-32	0.256193	0.526	0.378	6.416e-27	Pericytes	RANBP1
TPM1...1470	8.15834e-32	-0.296427	0.836	0.847	7.75662e-27	Pericytes	TPM1
TMEM100...1471	1.00418e-31	-0.525489	0.08	0.153	9.54739e-27	Pericytes	TMEM100
PSMC5...1472	1.31736e-31	0.278297	0.564	0.423	1.25249e-26	Pericytes	PSMC5
PLCB4...1473	1.68172e-31	-0.548979	0.111	0.189	1.59892e-26	Pericytes	PLCB4
TMEM141...1474	1.80738e-31	0.253138	0.285	0.176	1.71838e-26	Pericytes	TMEM141
ZC3H6...1475	3.05453e-31	-0.375288	0.047	0.111	2.90413e-26	Pericytes	ZC3H6
LDHA...1476	3.95451e-31	0.262605	0.771	0.657	3.75979e-26	Pericytes	LDHA
GADD45G...1477	4.29359e-31	-0.626613	0.184	0.276	4.08217e-26	Pericytes	GADD45G
PPP1R7...1478	5.44078e-31	0.262467	0.299	0.189	5.17288e-26	Pericytes	PPP1R7
SRGN...1479	7.26273e-31	0.417314	0.425	0.316	6.90511e-26	Pericytes	SRGN
AHNAK...1480	8.04243e-31	-0.746201	0.413	0.464	7.64642e-26	Pericytes	AHNAK
KCNA5...1481	8.16692e-31	-0.410994	0.073	0.145	7.76479e-26	Pericytes	KCNA5
CCDC85B...1482	8.80798e-31	0.294855	0.537	0.404	8.37428e-26	Pericytes	CCDC85B
UBE2L3...1483	1.20915e-30	0.276866	0.428	0.298	1.14961e-25	Pericytes	UBE2L3
PDE4C	1.29832e-30	-0.414731	0.083	0.157	1.23439e-25	Pericytes	PDE4C
TUBB...1485	2.06585e-30	0.360459	0.651	0.537	1.96413e-25	Pericytes	TUBB
EIF3K...1486	2.10298e-30	0.274486	0.775	0.668	1.99943e-25	Pericytes	EIF3K
NFIA...1487	2.1348e-30	-0.461819	0.335	0.407	2.02969e-25	Pericytes	NFIA
SIK1...1488	5.46666e-30	-0.418367	0.051	0.115	5.19749e-25	Pericytes	SIK1
TMEM219...1489	5.47098e-30	0.252851	0.443	0.309	5.20159e-25	Pericytes	TMEM219
PDLIM3...1490	6.14034e-30	-0.360197	0.241	0.329	5.83799e-25	Pericytes	PDLIM3
CD44...1491	1.05887e-29	-0.638158	0.241	0.315	1.00674e-24	Pericytes	CD44
CALM1...1492	1.35967e-29	0.337704	0.835	0.768	1.29272e-24	Pericytes	CALM1
ANXA2...1493	1.7634e-29	0.414867	0.591	0.473	1.67657e-24	Pericytes	ANXA2
ALDH3A2...1494	2.22083e-29	-0.341814	0.056	0.12	2.11147e-24	Pericytes	ALDH3A2
SOD2...1495	4.74117e-29	-0.62939	0.251	0.33	4.50771e-24	Pericytes	SOD2
TRIB1...1496	5.67839e-29	-0.394557	0.054	0.116	5.39878e-24	Pericytes	TRIB1
C19orf10...1497	6.43067e-29	-0.343419	0.065	0.134	6.11402e-24	Pericytes	C19orf10
BLOC1S1...1498	7.75325e-29	-0.407635	0.312	0.394	7.37148e-24	Pericytes	BLOC1S1
RSL24D1...1499	1.02378e-28	-0.39885	0.509	0.536	9.73368e-24	Pericytes	RSL24D1
CPED1...1500	1.14795e-28	-0.505543	0.088	0.159	1.09143e-23	Pericytes	CPED1
TMSB10...1501	1.42561e-28	0.683833	0.886	0.874	1.35541e-23	Pericytes	TMSB10
KCNAB1...1502	1.45311e-28	-0.478466	0.12	0.196	1.38156e-23	Pericytes	KCNAB1
LTBP1	3.14204e-28	-0.599215	0.261	0.34	2.98732e-23	Pericytes	LTBP1
NINJ1...1504	4.1331e-28	-0.338407	0.1	0.176	3.92958e-23	Pericytes	NINJ1
GYPC...1505	7.62529e-28	0.284226	0.334	0.226	7.24982e-23	Pericytes	GYPC
TAF7...1506	1.2786e-27	-0.424136	0.365	0.426	1.21565e-22	Pericytes	TAF7
DHRS3	2.61772e-27	-0.273026	0.082	0.153	2.48883e-22	Pericytes	DHRS3
EZR...1508	2.68178e-27	-0.474106	0.212	0.288	2.54973e-22	Pericytes	EZR
ARL4D...1509	3.87271e-27	-0.486416	0.081	0.147	3.68202e-22	Pericytes	ARL4D
CRTAP...1510	5.80736e-27	-0.543266	0.343	0.394	5.52141e-22	Pericytes	CRTAP
HMGB2...1511	6.70785e-27	-0.341765	0.192	0.271	6.37755e-22	Pericytes	HMGB2
BTG1...1512	8.12002e-27	-0.600834	0.723	0.723	7.72019e-22	Pericytes	BTG1
PFN1...1513	8.99717e-27	-0.262237	0.794	0.798	8.55415e-22	Pericytes	PFN1
PLK2...1514	1.26176e-26	-0.498847	0.162	0.237	1.19963e-21	Pericytes	PLK2
PSAP...1515	1.49733e-26	-0.372534	0.592	0.597	1.4236e-21	Pericytes	PSAP
ERRFI1...1516	3.18508e-26	-0.305766	0.117	0.192	3.02825e-21	Pericytes	ERRFI1
DPY19L2	5.12514e-26	-0.442961	0.046	0.101	4.87278e-21	Pericytes	DPY19L2
SSBP1...1518	5.31735e-26	0.287989	0.526	0.4	5.05552e-21	Pericytes	SSBP1
NDUFB1...1519	7.69206e-26	-0.365988	0.44	0.493	7.3133e-21	Pericytes	NDUFB1
SMTN...1520	7.82518e-26	-0.47273	0.315	0.379	7.43987e-21	Pericytes	SMTN
PCBD1...1521	1.03314e-25	-0.35412	0.222	0.297	9.82265e-21	Pericytes	PCBD1
NFIL3...1522	1.18724e-25	0.268	0.299	0.205	1.12878e-20	Pericytes	NFIL3
FKBP5...1523	1.33109e-25	-0.613981	0.374	0.43	1.26555e-20	Pericytes	FKBP5
FGD4...1524	1.44113e-25	-0.473062	0.115	0.183	1.37016e-20	Pericytes	FGD4
EPB41L4A-AS1...1525	3.62809e-25	-0.403916	0.234	0.309	3.44944e-20	Pericytes	EPB41L4A-AS1
IFRD1...1526	5.3542e-25	-0.443515	0.35	0.408	5.09056e-20	Pericytes	IFRD1
FAM228B...1527	5.82813e-25	-0.329502	0.087	0.151	5.54116e-20	Pericytes	FAM228B
ABCA5...1528	6.16899e-25	-0.317797	0.056	0.114	5.86523e-20	Pericytes	ABCA5
ARPC1B...1529	6.61124e-25	0.303731	0.521	0.392	6.2857e-20	Pericytes	ARPC1B
COX16...1530	9.50936e-25	-0.349006	0.068	0.129	9.04112e-20	Pericytes	COX16
TRMT112...1531	1.32647e-24	-0.296113	0.587	0.61	1.26116e-19	Pericytes	TRMT112
SVIP	1.41716e-24	-0.302111	0.09	0.156	1.34738e-19	Pericytes	SVIP
CRYAB...1533	2.18408e-24	-0.62201	0.455	0.491	2.07653e-19	Pericytes	CRYAB
C1S...1534	2.73856e-24	-0.777412	0.243	0.306	2.60371e-19	Pericytes	C1S
TCEAL1...1535	3.46215e-24	-0.423538	0.184	0.254	3.29167e-19	Pericytes	TCEAL1
YTHDC1...1536	3.67667e-24	-0.422282	0.236	0.305	3.49563e-19	Pericytes	YTHDC1
HRH2...1537	4.43791e-24	-0.269058	0.075	0.139	4.21939e-19	Pericytes	HRH2
EEF1B2...1538	4.5548e-24	0.284584	0.832	0.736	4.33052e-19	Pericytes	EEF1B2
PDLIM7...1539	8.16356e-24	-0.365419	0.355	0.42	7.76158e-19	Pericytes	PDLIM7
HSBP1...1540	1.08054e-23	0.259913	0.513	0.39	1.02733e-18	Pericytes	HSBP1
UAP1...1541	1.14325e-23	-0.330182	0.081	0.141	1.08696e-18	Pericytes	UAP1
MAP7D3...1542	1.16624e-23	-0.475882	0.161	0.229	1.10881e-18	Pericytes	MAP7D3
ST13...1543	1.64112e-23	-0.314504	0.559	0.57	1.56031e-18	Pericytes	ST13
TOMM20...1544	1.761e-23	0.260114	0.6	0.465	1.67429e-18	Pericytes	TOMM20
FAM129A...1545	2.77659e-23	-0.639893	0.233	0.301	2.63987e-18	Pericytes	FAM129A
DTX3...1546	3.13677e-23	-0.431434	0.163	0.232	2.98231e-18	Pericytes	DTX3
MSRB3...1547	3.43531e-23	-0.483352	0.379	0.427	3.26615e-18	Pericytes	MSRB3
RGS2...1548	4.18947e-23	-0.410399	0.148	0.218	3.98318e-18	Pericytes	RGS2
GPNMB...1549	4.23829e-23	-0.393115	0.086	0.148	4.0296e-18	Pericytes	GPNMB
ABR...1550	5.04068e-23	-0.425553	0.073	0.131	4.79248e-18	Pericytes	ABR
ITGA7...1551	9.29546e-23	-0.421523	0.317	0.384	8.83775e-18	Pericytes	ITGA7
CRISPLD2...1552	1.72295e-22	-0.403964	0.573	0.627	1.63811e-17	Pericytes	CRISPLD2
CD99...1553	4.33943e-22	-0.268402	0.66	0.681	4.12576e-17	Pericytes	CD99
DPM3...1554	5.26691e-22	-0.37687	0.195	0.264	5.00757e-17	Pericytes	DPM3
PI15	7.70419e-22	0.494603	0.103	0.054	7.32484e-17	Pericytes	PI15
COX14...1556	9.52688e-22	-0.332455	0.364	0.42	9.05778e-17	Pericytes	COX14
REL...1557	1.72717e-21	-0.398158	0.108	0.169	1.64213e-16	Pericytes	REL
PACSIN2...1558	1.85912e-21	-0.436179	0.266	0.329	1.76758e-16	Pericytes	PACSIN2
NDUFB9...1559	1.89531e-21	-0.317735	0.489	0.514	1.80198e-16	Pericytes	NDUFB9
NFIB	2.29053e-21	-0.422274	0.25	0.315	2.17774e-16	Pericytes	NFIB
CAMTA1	2.38483e-21	-0.385498	0.436	0.465	2.2674e-16	Pericytes	CAMTA1
CYB5R3...1562	2.41114e-21	-0.335981	0.541	0.547	2.29242e-16	Pericytes	CYB5R3
SEMA4A...1563	7.00336e-21	-0.33146	0.065	0.119	6.65852e-16	Pericytes	SEMA4A
NDUFS6...1564	7.06495e-21	0.30598	0.544	0.444	6.71707e-16	Pericytes	NDUFS6
MZT2B...1565	9.31513e-21	0.304644	0.499	0.392	8.85645e-16	Pericytes	MZT2B
DGKG...1566	1.03294e-20	-0.279435	0.05	0.1	9.82077e-16	Pericytes	DGKG
ATOX1...1567	1.4289e-20	0.31409	0.416	0.329	1.35854e-15	Pericytes	ATOX1
SEC61B...1568	1.78685e-20	0.273266	0.645	0.534	1.69887e-15	Pericytes	SEC61B
SNRPN...1569	2.40282e-20	-0.377163	0.12	0.179	2.28451e-15	Pericytes	SNRPN
TARSL2...1570	2.73305e-20	-0.275018	0.052	0.101	2.59848e-15	Pericytes	TARSL2
OAT...1571	2.93031e-20	-0.406182	0.36	0.403	2.78602e-15	Pericytes	OAT
RRAD...1572	2.94377e-20	-0.343267	0.155	0.226	2.79882e-15	Pericytes	RRAD
FHL5...1573	3.21448e-20	-0.40777	0.177	0.245	3.0562e-15	Pericytes	FHL5
HLA-DRA...1574	3.61161e-20	-0.374327	0.148	0.211	3.43378e-15	Pericytes	HLA-DRA
SPRYD3	3.97001e-20	-0.266849	0.07	0.124	3.77452e-15	Pericytes	SPRYD3
EPN2	4.20692e-20	-0.457973	0.197	0.256	3.99977e-15	Pericytes	EPN2
HBEGF...1577	4.73649e-20	-0.311635	0.063	0.114	4.50326e-15	Pericytes	HBEGF
IL6...1578	1.06075e-19	-0.902582	0.12	0.18	1.00852e-14	Pericytes	IL6
TACC1...1579	1.38919e-19	-0.277889	0.561	0.591	1.32078e-14	Pericytes	TACC1
TMEM14A...1580	1.42076e-19	-0.379241	0.164	0.224	1.35081e-14	Pericytes	TMEM14A
FGFR1...1581	1.51577e-19	-0.342399	0.116	0.175	1.44114e-14	Pericytes	FGFR1
NFASC...1582	1.55849e-19	-0.440675	0.206	0.269	1.48175e-14	Pericytes	NFASC
PLPP3...1583	2.24642e-19	-0.529115	0.108	0.164	2.13581e-14	Pericytes	PLPP3
PCF11...1584	2.34556e-19	-0.436726	0.231	0.29	2.23006e-14	Pericytes	PCF11
PBXIP1...1585	2.41754e-19	-0.367949	0.179	0.244	2.2985e-14	Pericytes	PBXIP1
USP2...1586	2.52086e-19	-0.265888	0.055	0.104	2.39673e-14	Pericytes	USP2
METTL15...1587	3.23985e-19	-0.450789	0.116	0.174	3.08032e-14	Pericytes	METTL15
PIP5K1B...1588	3.29431e-19	-0.322053	0.092	0.148	3.13209e-14	Pericytes	PIP5K1B
SNHG25...1589	3.71508e-19	-0.279095	0.07	0.122	3.53215e-14	Pericytes	SNHG25
EIF4B...1590	3.8172e-19	-0.308658	0.498	0.515	3.62924e-14	Pericytes	EIF4B
SMDT1...1591	4.7653e-19	-0.301656	0.434	0.472	4.53065e-14	Pericytes	SMDT1
CREM...1592	8.2556e-19	-0.815837	0.317	0.36	7.84909e-14	Pericytes	CREM
S100A10...1593	8.98397e-19	0.516579	0.236	0.166	8.5416e-14	Pericytes	S100A10
PDCD5...1594	1.57073e-18	0.25731	0.412	0.312	1.49338e-13	Pericytes	PDCD5
ZFAND2A...1595	1.61259e-18	-0.334838	0.073	0.125	1.53319e-13	Pericytes	ZFAND2A
CSRNP1...1596	1.78232e-18	-0.412519	0.325	0.378	1.69456e-13	Pericytes	CSRNP1
TRIM44...1597	3.27378e-18	-0.341198	0.12	0.177	3.11258e-13	Pericytes	TRIM44
FBXO32	4.37376e-18	0.282028	0.349	0.264	4.1584e-13	Pericytes	FBXO32
FOXF1...1599	1.07392e-17	-0.300839	0.06	0.106	1.02104e-12	Pericytes	FOXF1
FOXO3...1600	1.29915e-17	-0.420177	0.242	0.295	1.23518e-12	Pericytes	FOXO3
PTGDS...1601	1.62546e-17	-0.99692	0.059	0.105	1.54542e-12	Pericytes	PTGDS
SLIT3...1602	1.70945e-17	-0.454121	0.328	0.385	1.62528e-12	Pericytes	SLIT3
WFDC1...1603	1.76371e-17	-0.493594	0.191	0.253	1.67686e-12	Pericytes	WFDC1
PLP2...1604	1.8379e-17	-0.384033	0.281	0.331	1.7474e-12	Pericytes	PLP2
CDKN2C	2.08583e-17	-0.342365	0.128	0.184	1.98312e-12	Pericytes	CDKN2C
OAZ2...1606	2.21654e-17	-0.366576	0.602	0.598	2.10739e-12	Pericytes	OAZ2
NOLC1...1607	2.27686e-17	-0.415322	0.158	0.214	2.16475e-12	Pericytes	NOLC1
NDRG2...1608	2.74396e-17	-0.367941	0.491	0.517	2.60884e-12	Pericytes	NDRG2
MECP2...1609	3.20274e-17	-0.405836	0.176	0.232	3.04504e-12	Pericytes	MECP2
RAB21	3.35617e-17	-0.330298	0.113	0.168	3.19091e-12	Pericytes	RAB21
HLA-DPB1...1611	4.22826e-17	-0.39684	0.142	0.196	4.02006e-12	Pericytes	HLA-DPB1
SPARCL1...1612	4.28422e-17	0.370246	0.889	0.933	4.07327e-12	Pericytes	SPARCL1
HERPUD1...1613	5.04755e-17	-0.363501	0.494	0.506	4.79901e-12	Pericytes	HERPUD1
TCEAL3...1614	7.60491e-17	-0.337697	0.223	0.278	7.23045e-12	Pericytes	TCEAL3
EIF4H...1615	9.9938e-17	-0.346476	0.348	0.389	9.5017e-12	Pericytes	EIF4H
FZD7...1616	1.41267e-16	-0.337241	0.068	0.114	1.34311e-11	Pericytes	FZD7
SLC2A4...1617	1.44366e-16	-0.320585	0.067	0.113	1.37257e-11	Pericytes	SLC2A4
KIAA1191...1618	1.58329e-16	-0.319387	0.101	0.152	1.50533e-11	Pericytes	KIAA1191
N4BP2L2...1619	1.86926e-16	-0.3467	0.528	0.535	1.77722e-11	Pericytes	N4BP2L2
TMBIM1...1620	7.07075e-16	-0.353044	0.142	0.194	6.72258e-11	Pericytes	TMBIM1
CAP2...1621	8.10369e-16	-0.359647	0.141	0.194	7.70467e-11	Pericytes	CAP2
JADE1	9.76423e-16	-0.375858	0.203	0.256	9.28344e-11	Pericytes	JADE1
MKNK2...1623	9.77701e-16	-0.371194	0.167	0.22	9.29559e-11	Pericytes	MKNK2
RASGRP2...1624	3.75455e-15	-0.346675	0.236	0.286	3.56968e-10	Pericytes	RASGRP2
COX17...1625	5.51309e-15	-0.272399	0.376	0.419	5.24162e-10	Pericytes	COX17
KLK3...1626	5.7334e-15	0.254523	0.462	0.365	5.45109e-10	Pericytes	KLK3
METTL12...1627	5.78691e-15	-0.304143	0.103	0.151	5.50196e-10	Pericytes	METTL12
DDAH2...1628	1.0636e-14	-0.323141	0.431	0.459	1.01123e-09	Pericytes	DDAH2
EGR2...1629	1.37942e-14	-0.345004	0.06	0.1	1.3115e-09	Pericytes	EGR2
RBPMS2...1630	1.60217e-14	-0.347199	0.153	0.202	1.52328e-09	Pericytes	RBPMS2
CCL4...1631	1.63306e-14	-0.655827	0.105	0.152	1.55265e-09	Pericytes	CCL4
HLA-E...1632	1.79643e-14	-0.304898	0.693	0.68	1.70797e-09	Pericytes	HLA-E
H2AFZ...1633	2.15237e-14	-0.496466	0.697	0.665	2.04639e-09	Pericytes	H2AFZ
SRSF1...1634	3.88836e-14	-0.371394	0.223	0.269	3.6969e-09	Pericytes	SRSF1
GABARAPL1...1635	4.8898e-14	-0.374153	0.171	0.221	4.64903e-09	Pericytes	GABARAPL1
RERGL...1636	5.59309e-14	-0.405844	0.326	0.38	5.31769e-09	Pericytes	RERGL
RBMX...1637	5.70059e-14	-0.304792	0.479	0.489	5.41989e-09	Pericytes	RBMX
CSNK2B...1638	9.01232e-14	-0.328741	0.301	0.339	8.56856e-09	Pericytes	CSNK2B
SWAP70...1639	9.05588e-14	-0.326193	0.12	0.167	8.60997e-09	Pericytes	SWAP70
SORBS1	1.04244e-13	-0.272301	0.079	0.122	9.9111e-09	Pericytes	SORBS1
RSBN1...1641	1.04456e-13	-0.285473	0.15	0.199	9.93124e-09	Pericytes	RSBN1
NFKBIA...1642	1.16744e-13	-0.507568	0.539	0.543	1.10996e-08	Pericytes	NFKBIA
CAMLG...1643	1.58912e-13	-0.314	0.421	0.438	1.51087e-08	Pericytes	CAMLG
CBX7...1644	2.06534e-13	-0.250976	0.092	0.139	1.96364e-08	Pericytes	CBX7
MAFB...1645	2.08952e-13	-0.453475	0.168	0.217	1.98663e-08	Pericytes	MAFB
COX7B...1646	2.11454e-13	0.264413	0.642	0.573	2.01042e-08	Pericytes	COX7B
UBE2D3...1647	2.30114e-13	-0.266785	0.585	0.578	2.18783e-08	Pericytes	UBE2D3
TIPIN...1648	2.46157e-13	-0.288778	0.102	0.148	2.34036e-08	Pericytes	TIPIN
CDS2...1649	2.57099e-13	-0.338759	0.146	0.192	2.4444e-08	Pericytes	CDS2
RSL1D1...1650	2.86118e-13	-0.32729	0.386	0.414	2.7203e-08	Pericytes	RSL1D1
PTP4A3...1651	5.28107e-13	0.282749	0.644	0.581	5.02103e-08	Pericytes	PTP4A3
ADAMTS1...1652	9.75422e-13	-0.361958	0.589	0.633	9.27392e-08	Pericytes	ADAMTS1
SAFB2...1653	1.13029e-12	-0.32511	0.185	0.23	1.07464e-07	Pericytes	SAFB2
TARDBP...1654	1.32225e-12	-0.296021	0.155	0.2	1.25714e-07	Pericytes	TARDBP
SLC7A2	1.5087e-12	-0.459141	0.214	0.26	1.43441e-07	Pericytes	SLC7A2
CKS2...1656	1.52012e-12	-0.294467	0.132	0.176	1.44527e-07	Pericytes	CKS2
DDX3Y...1657	1.55611e-12	-0.3503	0.159	0.204	1.47948e-07	Pericytes	DDX3Y
CCDC115...1658	2.0086e-12	-0.293326	0.15	0.194	1.9097e-07	Pericytes	CCDC115
KMT2E...1659	2.34205e-12	-0.321228	0.415	0.433	2.22673e-07	Pericytes	KMT2E
TMEM109...1660	2.53504e-12	-0.326282	0.253	0.295	2.41022e-07	Pericytes	TMEM109
NRIP2...1661	3.16266e-12	-0.334975	0.145	0.191	3.00693e-07	Pericytes	NRIP2
KIF22...1662	4.1326e-12	-0.27493	0.102	0.145	3.92911e-07	Pericytes	KIF22
MOB2	4.79157e-12	-0.352914	0.223	0.265	4.55563e-07	Pericytes	MOB2
CHD1...1664	6.23229e-12	-0.410673	0.253	0.29	5.92542e-07	Pericytes	CHD1
CDKN2AIP...1665	7.58796e-12	-0.307097	0.113	0.155	7.21433e-07	Pericytes	CDKN2AIP
CCND1...1666	8.20144e-12	-0.343751	0.399	0.445	7.7976e-07	Pericytes	CCND1
ID1...1667	1.89374e-11	-0.30804	0.303	0.352	1.80049e-06	Pericytes	ID1
UBB...1668	2.21477e-11	-0.310348	0.897	0.891	2.10572e-06	Pericytes	UBB
TCEB1...1669	2.27962e-11	-0.383634	0.42	0.424	2.16738e-06	Pericytes	TCEB1
ITSN2...1670	3.0601e-11	-0.26571	0.105	0.146	2.90942e-06	Pericytes	ITSN2
NOL3...1671	3.12324e-11	-0.2747	0.155	0.198	2.96945e-06	Pericytes	NOL3
TCEAL4...1672	3.15428e-11	-0.302651	0.484	0.484	2.99897e-06	Pericytes	TCEAL4
ACTN4...1673	4.2644e-11	-0.282137	0.527	0.527	4.05442e-06	Pericytes	ACTN4
JMJD6...1674	6.80477e-11	-0.318852	0.153	0.193	6.4697e-06	Pericytes	JMJD6
SRRM1...1675	6.95074e-11	-0.263389	0.447	0.463	6.60849e-06	Pericytes	SRRM1
SUN2...1676	8.52971e-11	-0.30356	0.148	0.19	8.10971e-06	Pericytes	SUN2
LGALS1...1677	1.10294e-10	0.413464	0.912	0.924	1.04863e-05	Pericytes	LGALS1
MORF4L2...1678	1.18544e-10	-0.273354	0.491	0.49	1.12707e-05	Pericytes	MORF4L2
CCNH...1679	1.55013e-10	-0.412609	0.209	0.243	1.4738e-05	Pericytes	CCNH
CHD2...1680	2.44227e-10	-0.388723	0.163	0.202	2.32201e-05	Pericytes	CHD2
FAM53C...1681	2.98012e-10	-0.30626	0.116	0.154	2.83338e-05	Pericytes	FAM53C
NTRK2...1682	3.41898e-10	-0.470387	0.317	0.34	3.25063e-05	Pericytes	NTRK2
CWF19L2...1683	3.70252e-10	-0.306382	0.116	0.154	3.52021e-05	Pericytes	CWF19L2
MIDN...1684	3.82489e-10	-0.419845	0.435	0.436	3.63655e-05	Pericytes	MIDN
SLMAP...1685	4.33315e-10	-0.289835	0.134	0.173	4.11978e-05	Pericytes	SLMAP
SYNE1...1686	4.41773e-10	-0.52084	0.226	0.259	4.2002e-05	Pericytes	SYNE1
CNOT4...1687	4.46827e-10	-0.298435	0.179	0.218	4.24825e-05	Pericytes	CNOT4
SELK...1688	5.41966e-10	-0.294112	0.539	0.518	5.1528e-05	Pericytes	SELK
PHF1...1689	5.65235e-10	-0.297673	0.171	0.211	5.37403e-05	Pericytes	PHF1
VPS13D...1690	7.4207e-10	-0.301448	0.145	0.184	7.0553e-05	Pericytes	VPS13D
RNPS1...1691	8.43821e-10	-0.326044	0.313	0.338	8.02271e-05	Pericytes	RNPS1
PCSK7...1692	9.89421e-10	-0.367597	0.326	0.354	9.40702e-05	Pericytes	PCSK7
PICALM...1693	1.05303e-09	-0.389008	0.251	0.282	0.000100118	Pericytes	PICALM
TLE4...1694	1.27149e-09	-0.289702	0.214	0.252	0.000120888	Pericytes	TLE4
VEZF1...1695	1.33893e-09	-0.312672	0.184	0.22	0.000127301	Pericytes	VEZF1
ROCK1...1696	1.76875e-09	-0.27449	0.498	0.495	0.000168165	Pericytes	ROCK1
N4BP2L1...1697	2.2839e-09	-0.264992	0.119	0.155	0.000217144	Pericytes	N4BP2L1
H1F0...1698	3.19106e-09	-0.35838	0.316	0.341	0.000303393	Pericytes	H1F0
DAZAP2...1699	3.33819e-09	-0.305393	0.331	0.353	0.000317381	Pericytes	DAZAP2
GPR20	3.87918e-09	-0.299878	0.161	0.198	0.000368817	Pericytes	GPR20
CSDE1...1701	4.2649e-09	-0.285859	0.539	0.526	0.00040549	Pericytes	CSDE1
PCYOX1...1702	4.87947e-09	-0.384323	0.181	0.214	0.000463921	Pericytes	PCYOX1
SELENBP1...1703	5.88005e-09	-0.275176	0.19	0.228	0.000559051	Pericytes	SELENBP1
CLMN...1704	6.08029e-09	-0.307867	0.341	0.367	0.00057809	Pericytes	CLMN
PRDM1...1705	6.17718e-09	-0.261994	0.09	0.122	0.000587302	Pericytes	PRDM1
CDC37L1...1706	7.6715e-09	-0.334528	0.117	0.15	0.000729375	Pericytes	CDC37L1
RTF1...1707	9.84885e-09	-0.284522	0.358	0.377	0.000936389	Pericytes	RTF1
BCL3...1708	1.11224e-08	-0.301172	0.134	0.169	0.00105747	Pericytes	BCL3
DYNC1H1...1709	1.183e-08	-0.353198	0.203	0.237	0.00112475	Pericytes	DYNC1H1
TRIP10...1710	1.84314e-08	-0.284534	0.138	0.172	0.00175238	Pericytes	TRIP10
EHD1...1711	2.02199e-08	-0.256058	0.128	0.162	0.00192242	Pericytes	EHD1
CD9...1712	2.47796e-08	0.339134	0.623	0.597	0.00235594	Pericytes	CD9
CASC3...1713	2.86616e-08	-0.260087	0.132	0.166	0.00272503	Pericytes	CASC3
RGS16...1714	2.98156e-08	-0.694494	0.488	0.481	0.00283475	Pericytes	RGS16
PAPD5...1715	3.02917e-08	-0.270861	0.095	0.126	0.00288002	Pericytes	PAPD5
NME4...1716	4.15559e-08	-0.28772	0.289	0.307	0.00395097	Pericytes	NME4
ABHD2...1717	4.21611e-08	-0.323028	0.17	0.202	0.00400851	Pericytes	ABHD2
SOCS3...1718	5.4607e-08	-0.440135	0.538	0.554	0.00519181	Pericytes	SOCS3
EIF5B...1719	6.80021e-08	-0.275056	0.382	0.395	0.00646537	Pericytes	EIF5B
CSRP1...1720	7.02488e-08	-0.35408	0.424	0.434	0.00667897	Pericytes	CSRP1
IRF2BP2...1721	7.61578e-08	-0.310817	0.259	0.285	0.00724078	Pericytes	IRF2BP2
SMARCC2...1722	9.16013e-08	-0.2981	0.147	0.179	0.00870909	Pericytes	SMARCC2
SOCS2...1723	1.37523e-07	-0.302275	0.195	0.222	0.0130751	Pericytes	SOCS2
DNAJB9...1724	2.88916e-07	-0.344805	0.229	0.254	0.027469	Pericytes	DNAJB9
SPOP...1725	3.73535e-07	-0.298992	0.281	0.3	0.0355142	Pericytes	SPOP
TNRC6B...1726	3.77994e-07	-0.330379	0.278	0.298	0.0359381	Pericytes	TNRC6B
MACF1...1727	4.24443e-07	-0.329729	0.388	0.304	0.0403544	Pericytes	MACF1
KRT18...1728	5.73713e-07	0.33933	0.258	0.213	0.0545464	Pericytes	KRT18
DYNLL2...1729	6.03966e-07	-0.275931	0.116	0.144	0.0574227	Pericytes	DYNLL2
MRPL55...1730	6.22235e-07	-0.289004	0.251	0.272	0.0591596	Pericytes	MRPL55
PURA...1731	6.51153e-07	-0.26251	0.17	0.197	0.0619091	Pericytes	PURA
EGFR...1732	7.05359e-07	-0.28632	0.096	0.122	0.0670627	Pericytes	EGFR
YIPF4...1733	7.55195e-07	-0.266208	0.18	0.209	0.0718009	Pericytes	YIPF4
SYNM...1734	9.40633e-07	-0.399452	0.184	0.215	0.0894316	Pericytes	SYNM
HES1...1735	1.42776e-06	-0.839785	0.451	0.431	0.135746	Pericytes	HES1
WDR1...1736	1.45092e-06	-0.273351	0.411	0.407	0.137948	Pericytes	WDR1
OSER1...1737	1.72792e-06	-0.261518	0.133	0.16	0.164283	Pericytes	OSER1
YPEL5...1738	1.84446e-06	-0.258748	0.326	0.341	0.175364	Pericytes	YPEL5
TSPYL1...1739	1.85381e-06	-0.293709	0.233	0.257	0.176253	Pericytes	TSPYL1
AKAP9...1740	2.70396e-06	-0.253448	0.353	0.363	0.257081	Pericytes	AKAP9
POLR2F...1741	2.84527e-06	-0.251608	0.378	0.389	0.270517	Pericytes	POLR2F
CSRP2...1742	3.10451e-06	0.37967	0.589	0.54	0.295165	Pericytes	CSRP2
TRA2A...1743	3.28356e-06	-0.310703	0.263	0.28	0.312188	Pericytes	TRA2A
LMCD1...1744	3.36834e-06	-0.255231	0.094	0.119	0.320248	Pericytes	LMCD1
B4GALT1...1745	3.6804e-06	-0.326362	0.101	0.126	0.349918	Pericytes	B4GALT1
MAX...1746	4.1047e-06	-0.307898	0.203	0.225	0.390258	Pericytes	MAX
ZFYVE21...1747	5.07645e-06	-0.256807	0.237	0.258	0.482649	Pericytes	ZFYVE21
NEDD9...1748	5.41336e-06	-0.267267	0.092	0.116	0.514681	Pericytes	NEDD9
CNST...1749	6.09369e-06	-0.262724	0.078	0.101	0.579364	Pericytes	CNST
KMT2C...1750	6.34443e-06	-0.311549	0.159	0.183	0.603203	Pericytes	KMT2C
PDE5A...1751	9.22667e-06	-0.412397	0.307	0.315	0.877235	Pericytes	PDE5A
SHOC2...1752	1.00103e-05	-0.284369	0.157	0.18	0.951742	Pericytes	SHOC2
HCFC1R1...1753	1.15652e-05	-0.25248	0.467	0.453	1	Pericytes	HCFC1R1
MDK...1754	1.81825e-05	-0.511706	0.331	0.33	1	Pericytes	MDK
ASH1L...1755	2.03525e-05	-0.329831	0.315	0.322	1	Pericytes	ASH1L
TMEM50B...1756	2.06054e-05	-0.275244	0.222	0.241	1	Pericytes	TMEM50B
CDKN1B...1757	2.55473e-05	-0.26496	0.238	0.257	1	Pericytes	CDKN1B
XBP1...1758	4.40039e-05	-0.299593	0.382	0.377	1	Pericytes	XBP1
BCLAF1...1759	5.70347e-05	-0.292999	0.354	0.354	1	Pericytes	BCLAF1
MAP1LC3B...1760	6.67213e-05	-0.389803	0.403	0.386	1	Pericytes	MAP1LC3B
CCDC107...1761	0.000113167	-0.302713	0.423	0.406	1	Pericytes	CCDC107
NFKBIZ...1762	0.000125295	-0.361534	0.263	0.273	1	Pericytes	NFKBIZ
GRPEL1...1763	0.00013214	-0.254667	0.143	0.162	1	Pericytes	GRPEL1
MID1IP1...1764	0.000133022	-0.311546	0.148	0.167	1	Pericytes	MID1IP1
USP34...1765	0.00015114	-0.254497	0.165	0.184	1	Pericytes	USP34
CBX6...1766	0.000193153	-0.297186	0.325	0.328	1	Pericytes	CBX6
BHLHE40...1767	0.00022642	-0.307471	0.244	0.259	1	Pericytes	BHLHE40
SVIL...1768	0.000238277	-0.280777	0.273	0.281	1	Pericytes	SVIL
SCML1...1769	0.000244761	-0.253903	0.152	0.17	1	Pericytes	SCML1
DNAJB4...1770	0.000560341	-0.411592	0.291	0.294	1	Pericytes	DNAJB4
BEX4...1771	0.000718204	-0.252876	0.241	0.252	1	Pericytes	BEX4
ARHGAP5...1772	0.000787471	-0.26215	0.176	0.191	1	Pericytes	ARHGAP5
NAMPT...1773	0.00102015	-0.309795	0.313	0.314	1	Pericytes	NAMPT
NFE2L1...1774	0.00130313	-0.33521	0.221	0.23	1	Pericytes	NFE2L1
STEAP4...1775	0.00152978	-0.372838	0.255	0.268	1	Pericytes	STEAP4
ZBTB38...1776	0.00165031	-0.291765	0.358	0.35	1	Pericytes	ZBTB38
TOX4	0.00167631	-0.25222	0.204	0.214	1	Pericytes	TOX4
AVPR1A...1778	0.00240296	-0.259338	0.128	0.143	1	Pericytes	AVPR1A
HGF	0.00249725	-0.317482	0.086	0.1	1	Pericytes	HGF
ENAH...1780	0.00344273	-0.267644	0.276	0.279	1	Pericytes	ENAH
RBPMS	0.00354907	-0.276269	0.392	0.377	1	Pericytes	RBPMS
TEAD2...1782	0.00640015	-0.259033	0.146	0.157	1	Pericytes	TEAD2
MRVI1...1783	0.0122661	-0.347171	0.351	0.34	1	Pericytes	MRVI1
DUSP1...1784	0.0217208	-0.405305	0.555	0.516	1	Pericytes	DUSP1
AEBP1...1785	0.0301021	-0.331578	0.388	0.368	1	Pericytes	AEBP1
ENDOD1	0.0326874	-0.281199	0.131	0.139	1	Pericytes	ENDOD1
CITED2...1787	0.03343	-0.429196	0.195	0.197	1	Pericytes	CITED2
BAZ1B...1788	0.0386893	-0.263561	0.18	0.185	1	Pericytes	BAZ1B
COX4I2...1789	0.0558035	-0.265842	0.592	0.551	1	Pericytes	COX4I2
ZC3HAV1...1790	0.0667567	-0.269248	0.206	0.207	1	Pericytes	ZC3HAV1
DNAJA1...1791	0.0678634	-0.294541	0.659	0.562	1	Pericytes	DNAJA1
GLA...1792	0.0812308	-0.336433	0.158	0.16	1	Pericytes	GLA
CTSC...1793	0.0937013	-0.292258	0.27	0.233	1	Pericytes	CTSC
EMP1...1794	0.0968089	-0.250961	0.184	0.161	1	Pericytes	EMP1
NR2F1...1795	0.102819	-0.383383	0.197	0.195	1	Pericytes	NR2F1
IFITM1...1796	0.120779	-0.541063	0.322	0.271	1	Pericytes	IFITM1
SBDS...1797	0.168317	-0.258665	0.606	0.552	1	Pericytes	SBDS
RND3...1798	0.215199	-0.261919	0.337	0.321	1	Pericytes	RND3
EIF4A3...1799	0.323269	-0.353831	0.352	0.319	1	Pericytes	EIF4A3
DST...1800	0.370241	-0.404709	0.393	0.362	1	Pericytes	DST
FAM46A...1801	0.622748	-0.280456	0.29	0.271	1	Pericytes	FAM46A
