# Supplementary material for: Therapeutic pressure drives the evolution of a protective ecotype characterized by AR-loss-induced senescence in prostate cancer
Source: Theranostics. 2026 May 11;16(12):6803–26. doi: 10.7150/thno.134940 (PMC13232435; doi:10.7150/thno.134940)
Supplement: Supplementary file 6 — Supplementary table 5. [file thnov16p6803s6.xlsx]

## Sheet: Summary
Table S5. List of genes signatures
Note that this table contains the following worksheets:
Worksheet	Title
B	List of genes for B cells associated signatures used in this study
CD4	List of genes for CD4 T cells associated signatures used in this study
CD8	List of genes for CD8 T cells associated signatures used in this study
TME	List of genes for TME Ecotypes associated signatures used in this study
CAFs	List of genes for CAFs associated signatures used in this study

## Sheet: B
Gene_signature	Genes	Source
ABC signature in HIV (ref: Moir et al.)	FCRL4, LILRB1, CD22, LILRB4, CD72, CXCR3, ITGAX, CCR6	PMID: 18625747
ABC signature in Lupus (ref: Wu et al.)	PDCD1, FCRL3, FCRL4, FCRL5, LILRB1, LILRB2, SIGLEC6, BLTA, CD22, CD72, CD200, CD200R1, ITGAX, CD19, MS4A1, CD32, CD86, IL21R, BATF, FOXO1, IKZF2, NFATC2, MAF, NFIL3, NR4A3, TBX21, ZEB2, CREM, ATF3, ZBTB32, JAZF1, LITAF, HOPX, MYBL1, TOX	PMID: 31142473
ABC signature in Malaria (ref: Holla et al.)	ITGAX, RTN4R, IL10, CD274, IL21R, CD84, PDCD1, SIX3, IL12RB2, SLAMF7, GRN, FAS, PDCD1LG2, BOC, ARHGEF5, TBX15, IL10RA, CLEC2D, PDGFA, PLXNC1, CHRNA7, CD86, CMTM3, TOX2, CD200R1, SEMA7A, AICDA, HOXA10, XPOT, ITGB2, TLN1, IRX6, SOX5, MYO9B, GDI2, E2F7, HOXB6, IL2RB, AIRE, CMTM6, CD72, LAMP1, EBI3, HOXA3, SATB2, NOTCH1, SLAMF1, LY6E, CD164, POU3F3	PMID: 34039612
ABC signature in RA & CVID (ref: Isnardi et al.)	TNFSF13, TNFRSF13B, TLR10, SLAMF7, CD19, CD58, CD84, CD86, TNFRSF1A, IFNAR2, IL7, IL10RA, IFNLR1, ITGB1, ITGB2, ITGB7, ITGAX, CD72, FCGR2B, FCRL5, LILRB1, LILRB2, LILRB3, SIGLEC6, SIGLEC10, LCP2, SYK, HCK, PRKCH, PTPRS, PTPN2, PTPN12, PTPN22, FAS, CASP1, CASP9, CARD11, NLRC4, GAS7, CDKN1A, BCL11B, EGR2, HOXA3, HOXB7, HOXC4, NFATC2, RNF144A, SOX4, TBX21, TOX, ZEB2	PMID: 20231422
ABC signature in Sjögren's syndrome (ref: Verstappen et al.)	PRDM15, SLC1A6, HCK, RHOC, ADAMTS13, PPL, IQCG, TIMM13, FCRL4, GPATCH2, NELFE, CCR5, MIR22HG, SLPI, RHOBTB2, IL6, BLVRA, RNU7.47P, CINP, ARHGEF3, CDCA7, RNF38, C1orf162, RP11.164H13.1, THEMIS2, NFKB1, SMCO4, CD97, CCDC167, ABHD14B, MAP3K14, CCDC115, GPR34, TBX21, IL27RA, GPR82, TRIB2, PRH2, STATH, ADAM8, VPS33A, RSL24D1, REPIN1, PRMT2, SLC25A1, CASP4, EEA1, DUSP4, EIF3I, CCDC141	PMID: 32201227
Pre-GC signature (ref: King et al.)	MIR155HG, CCND2, PSME2, FCER2, EBI3, DDX21, SYNGR2, HSP90AB1, NOP16, CD83, NCL, EIF5A, DNPH1, GPX4, MYC, IFITM2, CDKN1A, NHP2, NFKBID, NME2, NOLC1, PARVB, LILRA4, RPL22L1, ENO1, HLA-DQA1, TRAF4, PA2G4, SRM, BHLHE40, MAT2A, FKBP4, PRMT1, SNHG8, CALR, SNHG15, BATF, MRTO4, PRDX1, IFRD2, ACP5, DUSP2, ATIC, EBNA1BP2, IRF4, PHB, FABP5, YBX1, PAICS, GM2A	PMID: 33579751
Antigen processing and presentation	ABCB9, ACE, AP3B1, AP3D1, ARL8B, ATG5, AZGP1, B2M, CALR, CCL19, CCL21, CCR7, CD1A, CD1B, CD1C, CD1D, CD1E, CD209, CD68, CD74, CD8A, CLEC4A, CLEC4M, CTSD, CTSE, CTSF, CTSH, CTSL, CTSS, CTSV, DNM2, ERAP1, ERAP2, EXT1, FCER1G, FCGR2B, FGL2, GBA, HFE, HLA-A, HLA-B, HLA-C, HLA-DMA, HLA-DMB, HLA-DOA, HLA-DOB, HLA-DPA1, HLA-DPB1, HLA-DQA1, HLA-DQA2, HLA-DQB1, HLA-DQB2, HLA-DRA, HLA-DRB1, HLA-DRB3, HLA-D…	(MSigDB: GOBP_ANTIGEN_PROCESSING_AND_PRESENTATION)
B cell activation	ABL1, ADA, ADAM17, ADGRG3, AHR, AICDA, AKAP17A, APLF, ATAD5, ATM, BAD, BAK1, BANK1, BATF, BAX, BCL2, BCL3, BCL6, BLK, BLNK, BST1, BST2, BTK, C17orf99, CARD11, CASP3, CASP8, CCR6, CD180, CD19, CD22, CD27, CD28, CD300A, CD320, CD38, CD40, CD40LG, CD70, CD74, CD79A, CD79B, CD81, CD86, CDH17, CDKN1A, CEBPG, CHRNA4, CHRNB2, CLCF1, CMTM7, CR1, CR2, CTLA4, CTPS1, CXCR5, DCAF1, DCLRE1C, DLL1, DNAJB9, DOC…	(MSigDB: GOBP_B_CELL_ACTIVATION)
B cell receptor signaling pathway	ABL1, BANK1, BAX, BCAR1, BCL2, BLK, BLNK, BMX, BTK, CD19, CD22, CD300A, CD38, CD79A, CD79B, CD81, CMTM3, CTLA4, FCGR2B, FCRL3, FOXP1, GCSAM, GCSAML, GPS2, IGHA1, IGHA2, IGHD, IGHE, IGHG1, IGHG2, IGHG3, IGHG4, IGHM, IGHV1-18, IGHV1-24, IGHV1-3, IGHV1-45, IGHV1-58, IGHV1-69, IGHV1-69-2, IGHV1-69D, IGHV1OR15-1, IGHV2-26, IGHV2-5, IGHV2-70, IGHV2-70D, IGHV3-11, IGHV3-13, IGHV3-15, IGHV3-16, IGHV3-20,…	(MSigDB: GOBP_B_CELL_RECEPTOR_SIGNALING_PATHWAY)
Cell cycle G1/S phase transition	ACVR1, ACVR1B, ADAM17, ADAMTS1, AIF1, AKT1, AMBRA1, ANKRD17, ANXA1, APBB1, APC, APEX1, APPL1, APPL2, ATM, ATP2B4, BACH1, BCAT1, BCL2, BID, BRD4, BRD7, BTN2A2, C10orf99, CACUL1, CAMK2A, CASP2, CCL2, CCNA2, CCND1, CCND2, CCND3, CCNE1, CCNE2, CCNH, CDC25A, CDC34, CDC6, CDC7, CDC73, CDK10, CDK14, CDK15, CDK16, CDK17, CDK18, CDK2, CDK2AP2, CDK3, CDK4, CDK5, CDK6, CDK7, CDKN1A, CDKN1B, CDKN2A, CDKN2B, …	(MSigDB: GOBP_CELL_CYCLE_G1_S_PHASE_TRANSITION)
Cell cycle G2/M phase transition	ABCB1, ABRAXAS1, AKAP8, AKAP8L, APP, ARPP19, ATAD5, ATF5, ATM, AURKA, AURKB, AVEN, BABAM1, BABAM2, BACH1, BLM, BRCA1, BRCC3, BRD4, BRSK1, BRSK2, CALM1, CALM2, CALM3, CCDC57, CCNA2, CCNB1, CCNB2, CCNB3, CCND1, CCNG1, CCNQ, CCNY, CDC14B, CDC25A, CDC25B, CDC25C, CDC6, CDC7, CDK1, CDK14, CDK2, CDK4, CDK5RAP3, CDKN1A, CENPF, CHEK1, CHEK2, CHFR, CHMP4C, CIT, CLSPN, CTC1, DBF4B, DNM2, DONSON, DTL, DYRK3…	(MSigDB: GOBP_CELL_CYCLE_G2_M_PHASE_TRANSITION)
GSE12366: GC VS memory B cell up	AFF2, AK3, ALYREF, AMZ2P1, ANAPC15, ANKRD36BP2, APOLD1, APOM, ARHGAP28, ARHGAP33, ASB13, ASRGL1, ATAD2, ATP2A2, BACH2, BASP1, BCAT1, BLOC1S6, C12orf75, C5orf34, CALML4, CAMK2D, CCDC117, CCDC18, CCDC88A, CD79B, CD81, CDC20, CDC7, CDCA2, CDCA5, CENPF, CENPM, CEP152, CFAP251, CHAMP1, CHEK1, CLIC4, COP1, CSK, CTTN, DBI, DDHD1, DEPDC1B, DHX15, DMD, DNAI4, DNASE1, DNMT1, DPY19L2, DTL, E2F3, EHD4, EIF3A…	(MSigDB: GSE12366_GC_VS_MEMORY_BCELL_UP)
GSE12366: GC VS naive B cell up	AAMP, ABHD8, ACTR2, AK3, ANAPC15, ANP32B, ANP32E, AP3S2, APOM, ARHGEF9, ARL2BP, ASB13, ASF1B, ASPH, ATP5MG, ATP6V1A, AZIN1, BAIAP2L1, BCAR3, BCAS4, BCL6, BIK, BTF3, BUB1B, C2orf88, CALM2, CASP3, CBWD1, CCDC167, CCNB2, CCNE1, CD38, CD81, CDCA4, CDCA5, CDCA7, CENPE, CENPM, CEP152, CHAMP1, CHEK1, CHIC2, CIDEA, CKAP5, CLIC4, CTTN, CUL3, DAAM1, DENND1B, DHFR, DPY19L2, DTL, EDRF1, EED, EIF2D, EIPR1, EN…	(MSigDB: GSE12366_GC_VS_NAIVE_BCELL_UP)
GSE12366: GC B cell VS plasma cell up	ADD3, ADNP, ADSL, AEBP2, AP1AR, ARID4B, ARL11, ARMC8, ARPC5, BACH2, BCL2L13, BDP1, BUB1B, C16orf87, C7orf26, C9orf40, CALM2, CALM3, CAMK2D, CCDC18, CCNG2, CCP110, CD22, CD53, CDCA4, CDCA5, CELF1, CEP85L, CMC4, CPM, CRKL, CTDSP2, CYBB, CYP2U1, DAZAP1, DCP2, DDX23, DHFR, DLD, DLEU2, DMD, DPY19L2, DTX1, DTYMK, DUSP2, EEA1, EEF1A1, EIF3F, ENO1, ENSG00000269001, EPS15, ESPL1, ETS1, ETV3, EXOSC10, FABP…	(MSigDB: GSE12366_GC_BCELL_VS_PLASMA_CELL_UP)
GSE12366: Naïve VS memory B cell up	ABCB1, ABCB4, ADAMTSL2, ADGRG3, ADPRM, AFF1, ALDH1A2, ALDH1A2-AS1, AP1B1, APLP2, ARHGEF10, ARHGEF5, ARPC4, ATP6V0A1, BACH2, BATF2, BIRC3, BRS3, C16orf74, C1orf53, CAMK2D, CCN6, CD1A, CD200, CD72, CD79B, CD83, CEACAM7, CEP85L, CEPT1, CHPT1, CLIP3, CRIP3, CRY1, CYFIP2, DDHD1, DDIT3, DEF8, DGKD, DIP2C, DNAI3, DNASE1L3, DPP6, DTX1, DUSP6, EDN1, EHD4, ENC1, ENSG00000253955, FAM126A, FAM53B, FBXW4P1, F…	(MSigDB: GSE12366_NAIVE_VS_MEMORY_BCELL_UP)
GSE12366: Plasma cell VS memory B cell up	ABCC4, ABCG8, ABHD12, ABHD8, ALG10, ALG14, ALG2, ANO8, AP3D1, APBA2, APOA1, APOM, ATP2A2, AVPI1, B3GNT2, BTG2, C15orf61, C2orf88, CBX4, CCDC14, CCDC88A, CCNC, CCPG1, CDH19, CDK2AP2, CDR2, CDRT4, CDSN, CDX1, CFAP54, CHPF2, CHST12, CLDN9, CLINT1, CNPY2, COL13A1, COPB2, COPZ1, COPZ2, CRYGC, CST3, CXXC4, CYB561, CYBA, CYP11B2, DENND6B, DERL1, DHRS9, DYSF, EDEM3, EIF2AK3, EIF3J, EIF4E3, ENKD1, EVI5L, …	(MSigDB: GSE12366_PLASMA_CELL_VS_MEMORY_BCELL_UP)
GSE12366: Plasma cell VS memory B cell up	AARS1, ADGRE3, ADTRP, AKR1C3, ALDH3A2, AMPD1, APOL1, AQP3, ARSA, ART4, ASS1, ATF6, AURKB, B9D1, BCKDK, BMP6, C3orf52, CALU, CARMIL1, CASQ1, CBARP, CBX6, CCNA2, CCNB2, CCR10, CD38, CDC20, CDC45, CDCA3, CDK1, CDKN1C, CDKN2A, CDKN3, CDT1, CEACAM5, CEP85, CHAC1, CLIC2, CLPB, CLPTM1, CNKSR1, COL3A1, COMMD4, CRELD2, CSTF2, CTH, CTNNAL1, CYP2E1, DARS2, DDR2, DEPP1, DEPTOR, DHRS9, DNAAF1, DNAJC1, DNAJC3,…	(MSigDB: GSE13411_PLASMA_CELL_VS_MEMORY_BCELL_UP)
GSE12366: Plasma cell VS naive B cell up	AACS, AAMP, ABCC8, ABHD8, ADA, ADGRA3, AGXT, AK3, ALG14, ALG2, ALG5, ANKRD65, APBA2, ARFGAP3, BCL2L11, BTG2, C11orf86, C2orf88, CALML6, CCDC105, CCDC14, CCDC88A, CCL25, CCNC, CCPG1, CDR2, CDRT4, CFAP54, CGREF1, CHST12, CIDEA, CNPY2, COPB2, COPZ2, CREBL2, CST3, CXXC4, CYB561, CYTIP, DAPK3, DENND1B, DENND6B, DIO3OS, EAF2, EDEM3, EDRF1, EIF2S2, EME1, EMX1, ERGIC3, ERO1B, EXT1, FAM71E1, FAM8A1, FBXL1…	(MSigDB: GSE12366_PLASMA_CELL_VS_NAIVE_BCELL_UP)
Germinal center B cell differentiation	ADA, CDH17, IL21, IL6, IRF8, ITFG2, POU2AF1, SPI1	(MSigDB: GOBP_GERMINAL_CENTER_B_CELL_DIFFERENTIATION)
Leukocyte cell-cell adhesion	ADA, ADAM8, ADD2, ADORA2A, ADTRP, AGER, AIF1, AKT1, ALOX5, AMBRA1, ANXA1, AP3B1, AP3D1, APOA4, ARG1, ARG2, ASS1, B2M, BAD, BCL10, BCL6, BMP4, BMP7, BTN2A2, CARD11, CASP3, CAV1, CBFB, CBLB, CCDC88B, CCL19, CCL2, CCL21, CCL25, CCL28, CCL5, CCR2, CCR7, CD160, CD177, CD1D, CD209, CD24, CD27, CD274, CD276, CD28, CD300A, CD3E, CD4, CD40LG, CD44, CD46, CD47, CD5, CD55, CD6, CD70, CD74, CD80, CD81, CD83,…	(MSigDB: GOBP_LEUKOCYTE_CELL_CELL_ADHESION)
Lymphocyte costimulation	AKT1, CARD11, CAV1, CCL19, CCL21, CCR7, CD160, CD24, CD274, CD28, CD320, CD3E, CD40LG, CD5, CD80, CD81, CD86, CSK, DPP4, EFNB1, EFNB2, EFNB3, FYN, HHLA2, ICOS, IL4, KLRC4-KLRK1, KLRK1, LCK, LGALS1, LILRB2, LILRB4, LYN, MAP3K8, PDCD1LG2, PIK3CA, PTPN11, PTPN6, SRC, TMIGD2, TNFRSF13C, TNFRSF14, TNFSF13B, TNFSF14, TNFSF4, VAV1, YES1	(MSigDB: GOBP_LYMPHOCYTE_COSTIMULATION)
Myc targets V1	ABCE1, ACP1, AIMP2, AP3S1, APEX1, BUB3, C1QBP, CAD, CANX, CBX3, CCNA2, CCT2, CCT3, CCT4, CCT5, CCT7, CDC20, CDC45, CDK2, CDK4, CLNS1A, CNBP, COPS5, COX5A, CSTF2, CTPS1, CUL1, CYC1, DDX18, DDX21, DEK, DHX15, DUT, EEF1B2, EIF1AX, EIF2S1, EIF2S2, EIF3B, EIF3D, EIF3J, EIF4A1, EIF4E, EIF4G2, EIF4H, EPRS1, ERH, ETF1, EXOSC7, FAM120A, FBL, G3BP1, GLO1, GNL3, GOT2, GSPT1, H2AZ1, HDAC2, HDDC2, HDGF, HNRNP…	(MSigDB: HALLMARK_MYC_TARGETS_V1)
Myc targets V2	AIMP2, BYSL, CBX3, CDK4, DCTPP1, DDX18, DUSP2, EXOSC5, FARSA, GNL3, GRWD1, HK2, HSPD1, HSPE1, IMP4, IPO4, LAS1L, MAP3K6, MCM4, MCM5, MPHOSPH10, MRTO4, MYBBP1A, MYC, NDUFAF4, NIP7, NOC4L, NOLC1, NOP16, NOP2, NOP56, NPM1, PA2G4, PES1, PHB, PLK1, PLK4, PPAN, PPRC1, PRMT3, PUS1, RABEPK, RCL1, RRP12, RRP9, SLC19A1, SLC29A2, SORD, SRM, SUPV3L1, TBRG4, TCOF1, TFB2M, TMEM97, UNG, UTP20, WDR43, WDR74	(MSigDB: HALLMARK_MYC_TARGETS_V2)
Response to interferon gamma	ACOD1, ACTG1, ACTR2, ACTR3, ADAMTS13, AIF1, AQP4, ARG1, ASS1, BST2, CALCOCO2, CASP1, CCL1, CCL11, CCL13, CCL14, CCL15, CCL16, CCL17, CCL18, CCL19, CCL2, CCL20, CCL21, CCL22, CCL23, CCL24, CCL25, CCL26, CCL3, CCL3L1, CCL3L3, CCL4, CCL5, CCL7, CCL8, CD40, CD47, CD58, CD74, CDC37, CDC42, CDC42EP2, CDC42EP4, CIITA, CITED1, CLDN1, CX3CL1, CXCL16, CYP27B1, DAPK1, DAPK3, EDN1, EPRS1, FASLG, FLNB, GAPDH,…	(MSigDB: GOBP_RESPONSE_TO_INTERFERON_GAMMA)
Response to type I interferon	ADAR, CACTIN, CDC37, CH25H, CNOT7, DCST1, FADD, HSP90AB1, IFI27, IFIT1, IFIT1B, IFITM1, IFITM2, IFITM3, IFNAR1, IFNAR2, IFNB1, IKBKE, IRAK1, IRF3, IRF7, ISG15, JAK1, LSM14A, MAVS, METTL3, MIR21, MMP12, MUL1, MX1, MYD88, NLRC5, OAS1, OAS2, OAS3, PTPN1, PTPN11, PTPN2, PTPN6, RNF185, SAMHD1, SETD2, SHFL, SHMT2, SMPD1, SP100, STAT1, STAT2, STING1, TBK1, TREX1, TRIM41, TRIM56, TRIM6, TTLL12, TYK2, UBE…	(MSigDB: GOBP_RESPONSE_TO_TYPE_I_INTERFERON)
Stress pathway	ATF1, CASP2, CHUK, CRADD, IKBKB, IKBKG, JUN, MAP2K3, MAP2K4, MAP2K6, MAP3K1, MAP3K14, MAP4K2, MAPK14, MAPK8, NFKB1, NFKBIA, RELA, RIPK1, TANK, TNF, TNFRSF1A, TRADD, TRAF2	(MSigDB: BIOCARTA_STRESS_PATHWAY)

## Sheet: CD4
Gene_signature	Genes
Activation.Effector.function	FAS, CD44, CD69, CD38, NKG7, KLRB1, KLRD1, KLRG1, CX3CR1, CD300A, FGFBP2, ID2, ID3, PRDM1, RUNX3, TBX21, ZEB2, BATF, NR4A1, NR4A2, HOPX, FOS, FOSB, FOSL2, JUN, JUNB, JUND, STAT1, STAT3, EOMES, AHR
Adhesion	ITGA6, ITGA4, ITGAE, ITGAL, ITGAM, ITGB1, ITGB2, ITGB7, SELL, SELPLG, S1PR1, ICAM2
Anti.apoptosis	BIN1, BIN2, BIRC3, BCL2, BCL2L1, MCL1
Chemokine.Chemokine.receptor	CCR4, CCR5, CCR6, CCR7, CCR8, CXCR3, CXCR4, CXCR5, CXCR6, CCL3, CCL4, CCL5, CCL20, CXCL13, CXCL8, XCL1
Costimulatory.molecules	TNFRSF25, TNFRSF1B, TNFRSF4, TNFRSF9, TNFRSF18, CD27, CD28, CD44, CD48, ICOS, CD2, SLAMF1, CD40LG, CD84
Cytokine.Cytokine.receptor	CSF1, CSF2, ADAM19, ADAM8, ADAM12, CD70, IL12RB2, IL17A, IL17F, IL10RA, IL1R1, IL1R2, IL21R, IL21, IL26, IL2RA, IL2RB, IL2RG, IL32, IL6R, TGFB1, TGFBR2, TGFBR3
Cytotoxicity	GZMA, GZMB, GZMH, GZMK, GZMM, GNLY, PRF1, IFNG, TNF, SERPINB9, CTSA, CTSB, CTSC, CTSD, CTSH, CTSW, CST7, CAPN2, PLEK
Exhaustion	PDCD1, LAYN, HAVCR2, LAG3, CTLA4, TIGIT, TOX, VSIR, BTLA, ENTPD1
Glycolysis	SLC2A3, SLC16A1, PFKFB3, ALDOA, TPI1, GAPDH, PGK1, PGAM1, ENO1, PKM, LDHA, LDHB, GYG1, GPI, UGP2, UBB, UBC
IFN.response	STAT1, STAT3, MX1, IRF1, ISG15, ISG20, IFITM1, IFITM2, IFITM3, OAS1, OAS2, OASL, SOCS1, SOCS3, TRIM22, APOL6, IFNAR2, IFNGR1, GBP1, GBP2, GBP4, GBP5, BST2, IFI16, IFI35, IFI44L, IFI6, PARP8, PARP9
Lipid.metabolism	ABHD3, ACADVL, ACOT9, AHR, ALOX5AP, AP2M1, AP2S1, APOBEC3C, APOBEC3G, APOBEC3H, APOL6, ARF1, ARF5, ARNTL, B3GALT2, B4GALT1, CAV1, CDIPT, CERK, CLTA, CPNE7, ELOVL1, ELOVL5, DBI, EPHX2, FABP5, FURIN, GDE1, GK, GPX1, GPX4, HDLBP, IDH2, IDI1, HPGD, INPP4B, INPP5D, INPP5F, INSIG1, KDSR, LDLRAP1, LPCAT1, MFSD2A, NCOA3, NDUFAB1, NEU1, NPC2, NUDT7, P4HB, PLA2G16, PLIN2, PPP1CA, PPP1CB, PPP1CC, PTGES3, SA…
Naïve	IL7R, CCR7, SELL, FOXP1, KLF2, KLF3, LEF1, TCF7, ACTN1, BTG1, BTG2, TOB1
OXPHOS	ATP1B1, ATP1B3, ATP2B1, ATP2B4, ATP5A1, ATP5B, ATP5C1, ATP5D, ATP5E, ATP5F1, ATP5F1A, ATP5F1B, ATP5F1C, ATP5F1D, ATP5F1E, ATP5G1, ATP5G2, ATP5G3, ATP5H, ATP5I, ATP5IF1, ATP5J, ATP5J2, ATP5MG, ATP5MC2, ATP5MC3, ATP5MD, ATP5MF, ATP5MG, ATP5MPL, ATP5O, ATP5PB, ATP5PD, ATP5PF, ATP6V0B, ATP6V0C, ATPIF1, COX16, COX17, COX5A, COX6A1, COX6C, COX8A, MT-ATP6, MT-ATP8, MT-CO1, MT-CO3, MT-CYB, MT-ND1, MT-ND2…
Pro.apoptosis	BAX, BAG3, CASP1, CASP4, CYCS, BCL2L11
Stress.response	CDK4, CDK6, CDKN2A, CDKN2B, CDKN2C, CDKN2D, FOS, JUN, MAPK1, MAPK3, RPS27A, UBA52, UBB, UBC, MIR4738, BMI1, CCNA2, CDC27, CDK2, CDKN1A, CDKN1B, CEBPB, MAPK14, E2F1, E2F2, E2F3, PHC1, PHC2, EZH2, IFNB1, IGFBP7, IL1A, IL6, CXCL8, MDM2, MDM4, MAP3K5, MOV10, NFKB1, MAPK7, MAPK8, MAPK11, MAPK9, MAPK10, MAP2K3, MAP2K6, MAP2K7, RBBP4, RBBP7, RELA, RING1, RNF2, RPS6KA1, RPS6KA2, RPS6KA3, MAP2K4, STAT3, T…
TCR.signaling	CALM1, CALM2, CALM3, CD4, CAST, CD247, CD3D, CD3E, CD3G, CSK, DOK2, FYN, LCK, NFATC1, NFATC2, PLEK, PTPN11, PTPN13, PTPN2, PTPN22, PTPN4, PTPN6, PTPN7, PTPRC, PTPRCAP, S100A10, S100A11, S100A4, S100A6, ZAP70, DUSP1, DUSP2, DUSP4, DUSP16, LAT, FOS, FOSB, FOSL2, JUN, JUNB, JUND, NR4A1, NR4A2, BATF, IRF1, SH2D1A, SH2D2A, MAP2K3, MAP3K4, MAP3K8, MAP4K1, NFKB2, NFKBIA, NFKBIZ, REL, RELB
Treg.signature	FOXP3, IKZF2, IKZF4, IL2RA, ENTPD1, CCR4, ICOS, IL10RA, TGFB1, TIGIT, CTLA4, LAG3, HAVCR2, PDCD1

## Sheet: CD8
Gene_signature	Genes
Activation.Effector.function	FAS, FASLG, CD44, CD69, CD38, NKG7, KLRB1, KLRD1, KLRF1, KLRG1, KLRK1, FCGR3A, CX3CR1, CD300A, FGFBP2, ID2, ID3, PRDM1, RUNX3, TBX21, ZEB2, BATF, IRF4, NR4A1, NR4A2, NR4A3, PBX3, ZNF683, HOPX, FOS, FOSB, JUN, JUNB, JUND, STAT1, STAT2, STAT5A, STAT6, STAT4, EOMES
Adhesion	ITGA1, ITGA4, ITGAE, ITGAL, ITGAM, ITGB1, ITGB2, ITGB7, SELL, SELPLG, S1PR1, VCAM1, ICAM2, ICAM3
Anergy	NT5E, IZUMO1R, LAG3, NRP1, DGKA, CBLB, RNF128, ITCH, NFATC2, EGR2, EGR3, NR4A1, TOB1
Anti.apoptosis	BCL11B, BCL2L1, BAG3, BAG4, BIRC3, GADD45B
Chemokine.Chemokine.receptor	CCR4, CCR5, CCR7, CXCR3, CXCR4, CXCR5, CXCR6, CCL3, CCL4, CCL4L1, CCL4L2, CCL5, CXCL13, CXCL8, XCL1, XCL2
Cytokine.Cytokine.receptor	CSF1, IL10RA, IL16, IL17RA, IL18RAP, IL21R, IL2RB, IL2RG, IL32, IL9R, ADAM10, ADAM8, METRNL, CD70
Cytotoxicity	GZMA, GZMB, GZMH, GZMK, GZMH, GNLY, PRF1, IFNG, TNF, SERPINB1, SERPINB6, SERPINB9, CTSA, CTSB, CTSC, CTSD, CTSW, CST3, CST7, CSTB, LAMP1, LAMP3, CAPN2
Exhaustion	PDCD1, LAYN, HAVCR2, LAG3, CD244, CTLA4, LILRB1, TIGIT, TOX, VSIR, BTLA, ENTPD1, CD160, LAIR1
Fatty.acid.metabolism	ACAA1, ACADM, ACADVL, ACSL5, ALDH16A1, ALDH9A1, ECH1, ECHS1, HADHA, HSD17B10, SLC27A2, DECR1, PEX16, SCP2
Glycolysis	SLC2A3, SLC2A8, PFKFB3, ALDOA, ENO1, GAPDH, GPI, PGAM1, PGK1, PKM, TPI1, GYG1, MDH1, MDH2, LDHA, LDHB, ADH5, IDH2
IFN.Response	IFIT1, IFIT2, IFIT3, IFIT5, STAT1, STAT2, MX1, IRF1, IRF4, IRF7, IRF8, IRF9, ISG15, ISG20, IFITM1, IFITM2, IFITM3, OAS1, OAS2, OAS3, JAK1, JAK2, SOCS1, SOCS3, TRIM14, TRIM21, TRIM22, APOL1, APOL2, APOL6, IFNGR1, GBP1, GBP2, GBP4, GBP5, GBP3, BST2, CMPK2, DDX58, DDX60, DDX60L, IFI30, IFI35, IFI44, IFI44L, IFI6, IFIH1, PARP10, PARP12, PARP14
MAPK.Signaling	MAP2K1, MAP2K2, MAP2K3, MAP3K4, MAP3K5, MAP3K8, MAP4K1, MAP4K5, MAPK1, MAPK3, MAPK11, MAPK13, MAPK14, MAPK1IP1L, MAPKAPK3, MAPK8, MAPK9, MAP2K7, MAPK10, MAP3K7
NFKB.Signaling	NFKB1, NFKB2, NFKBIA, NFKBIB, NFKBIZ, CHUK, IKBKB, IKBKG, REL, RELA, RELB
Naïve	IL7R, CCR7, SELL, FOXO1, KLF2, KLF3, LEF1, TCF7, ACTN1, FOXP1
Oxidative.phosphorylation	ATP1B3, ATP2A3, ATP2B1, ATP2B4, ATP5A1, ATP5B, ATP5C1, ATP5D, ATP5E, ATP5EP2, ATP5F1, ATP5F1A, ATP5F1B, ATP5F1C, ATP5F1D, ATP5F1E, ATP5G2, ATP5G3, ATP5H, ATP5I, ATP5IF1, ATP5J, ATP5J2, ATP5L, ATP5MC1, ATP5MC2, ATP5MC3, ATP5MD, ATP5ME, ATP5MF, ATP5MG, ATP5MPL, ATP5O, ATP5PB, ATP5PD, ATP5PF, ATP6AP1, ATP6AP2, ATP6V0B, ATP6V0C, ATP6V0D1, ATP6V0E1, ATP6V0E2, ATP6V1D, ATP6V1F, ATP6V1G1, ATP8B2, ATP8B4…
Pro.apoptosis	BCL2L11, BID, BIN1, BIN2, BAX, BAK1, CASP8, CASP3
Senescence	KLRK1, IFNA1, IFNAR1, TAB1, SESN2
Stress.response	HIKESHI, P4HB, UBA52, MAPK1, RPA2, RPA3, TNRC6A, TNRC6B, TNRC6C, NUP210, RBX1, UBB, UBC, CREBBP, ETS1, LAMTOR1, EED, LAMTOR2, HSP90AA1, RBBP4, LAMTOR4, LAMTOR5, PSMB10, CDKN1A, ANAPC11, PSMA1, ATG4D, PSMA2, WIPI2, PSMA3, TFDP2, PSMA4, ATM, CYCS, PSMA5, WDR45, ANAPC16, PSMA6, EHMT1, PSMA7, EHMT2, TERF1, PSMC1, ATR, PSMC3, SOD1, PSMC4, PSMC5, PSMC6, PSME1, ATG3, NCF1, PSME2, ATG5, CHMP2A, CHMP2B, G…
TCR.Signaling	CALM1, CALM2, CALM3, CAST, CD247, CD3D, CD3E, CD3G, CSK, DOK1, DOK2, FYN, LCK, NFATC2, NFATC1, NFATC4, NFATC3, PLEK, PAG1, PTPN11, PTPN2, PTPN22, PTPN4, PTPN6, PTPN7, PTPRC, PTPRCAP, S100A10, S100A11, S100A13, S100A4, S100A6, ZAP70, DUSP1, DUSP2, DUSP4, DUSP5, DUSP10, LAT, PLCG1, PLCG2, PPP3CA, PPP3CC, FOS, FOSB, FOSL1, FOSL2, JUN, JUNB, JUND, NR4A1, NR4A2, NR4A3, BATF, IRF4, SH2D2A

## Sheet: TME
Gene signature	Genes	Source
Effector cells	IFNG, GZMA, GZMB, PRF1, GZMK, ZAP70, GNLY, FASLG, TBX21, EOMES, CD8A, CD8B	PMID: 34019806
Effector cell traffic	CXCL9, CXCL10, CXCL11, CX3CL1, CCL3, CCL4, CX3CR1, CCL5, CXCR3	PMID: 34019806
T cells	TBX21, ITK, CD3D, CD3E, CD3G, TRAC, TRBC1, TRBC2, CD28, CD5, TRAT1	PMID: 34019806
B cells	CD19, MS4A1, TNFRSF13C, CR2, TNFRSF17, TNFRSF13B, CD22, CD79A, CD79B, BLK, FCRL5, PAX5, STAP1	PMID: 34019806
NK cells	NKG7, CD160, CD244, NCR1, KLRC2, KLRK1, CD226, GZMH, GNLY, IFNG, KIR2DL4, EOMES, GZMB, FGFBP2, KLRF1, SH2D1B, NCR3	PMID: 34019806
Plasma	MZB1, JCHAIN, IGHA1, IGKC, IGHG1	PMID: 34963056
Antitumor cytokines	TNF, IFNB1, IFNA2, CCL3, TNFSF10, IL21	PMID: 34019806
IFN-r response	STAT1, ISG15, IFIT1, MX1, IFIT3, IFI35, IRF7, IFIT2, OAS2, TAP1, EIF2AK2, RSAD2, MX2, IRF1, OAS3, TNFSF10, IRF9, CXCL10, IFI44, BST2, XAF1, SP110, OASL, PSMB8, IFI44L, IFITM3, DDX60, LGALS3BP, GBP4, IRF8, PSMB9, PML, IFIH1, UBE2L6, IFI27, ADAR, LY6E, STAT2, CXCL9, IL10RA, PLA2G4A, TRIM21, USP18, PTGS2, EPSTI1, C1S, DDX58, IL15, NLRC5, NMI, IDO1, PSMB10, CXCL11, ITGB7, SAMHD1, HERC6, CMPK2, SAMD9L…	hallmark gene sets from MSigDB v7.3
MHCI	HLA-A, HLA-B, HLA-C, B2M, TAP1, TAP2, TAPBP	PMID: 34019806
MHCII	HLA-DRA, HLA-DRB1, HLA-DMA, HLA-DPA1, HLA-DPB1, HLA-DMB, HLA-DQB1, HLA-DQA1, CIITA	PMID: 34019806
Checkpoint molecules	PDCD1, CD274, CTLA4, LAG3, PDCD1LG2, BTLA, HAVCR2, TIGIT, VSIR, C10orf54	PMID: 34019806
Endothelium	NOS3, KDR, FLT1, VCAM1, VWF, CDH5, MMRN1, ENG, CLEC14A, MMRN2	PMID: 34019806
M1 signature	NOS2, TNF, IL1B, SOCS3, CMKLR1, IRF5, IL12A, IL12B, IL23A	PMID: 34019806
Protumor cytokines	IL10, TGFB1, TGFB2, TGFB3, IL22, MIF, IL6	PMID: 34019806
Matrix remodeling	CA9, MMP9, MMP2, MMP1, MMP3, MMP12, MMP7, MMP11, PLOD2, ADAMTS4, ADAMTS5, LOX	PMID: 34019806
Angiogenesis signature	VCAN, POSTN, FSTL1, LRPAP1, STC1, LPL, VEGFA, PF4, THBD, FGFR1, TNFRSF21, CCND2, COL5A2, ITGAV, SERPINA5, KCNJ8, APP, JAG1, COL3A1, SPP1, NRP1, OLR1, PDGFA, PTK2, SLCO2A1, PGLYRP1, VAV2, S100A4, MSX1, VTN, TIMP1, APOH, PRG2, JAG2, LUM, CXCL6	hallmark gene sets from MSigDB v7.3
EMT signature	SNAI1, SNAI2, TWIST1, TWIST2, ZEB1, ZEB2, CDH2	PMID: 34019806
TAMs	IL10, MRC1, MSR1, CD163, CSF1R, IL4I1, SIGLEC1, CD68	PMID: 34019806
M2 signature	ARG1, ARG2, IL10, CD163, SIGLEC1, CD274, PDCD1LG2, MARCO, VEGFA, MMP9, MMP14, MMP19, MSR1, MRC1, TGFB1, TGFB2	PMID: 34963056
Myeloid immunosuppression	IDO1, ARG1, IL10, CYBB, PTGS2, IL4I1, IL6	PMID: 34019806
Myeloid cells traffic	CSF2, CSF3, CXCL12, CCL26, IL6, CXCL8, CXCL5, CSF1R, CSF2RA, CSF3R, CXCR4, IL6R, CXCR2, CCL15, CSF1	PMID: 34019806
Treg and Th2 traffic	CCL17, CCL22, CCL1, CCL28, CCR4, CCR8, CCR10	PMID: 34019806
Th2 signature	IL4, IL5, IL13, IL10, GATA3, CCR4	PMID: 34019806
Chemokines	CCL16, CCL8, CCL11, CCR3, CXCL13, CXCR5, CXCL8, CXCL6, CC2, CXCL3, CCL24, CCL7, CXCL5, CXCL1, CCR2, CXCR2, CXCL17, CXCL14, CCL21, CCL14, CCL23, CCL19, CCL22, CCL17, CCL18, CCL13, CCR4, CCR8, CCR6, CCR7, CCL15, CXCL16, CCL5, CCL4, XCL2, XCL1, CCR5, XCR1, XCR2, CCL20, CXCL2, CCL3, CXCL12, CXCL10, CCL3L3, CXCL9, CXCR1, CXCR, CXCR4, CXCR7, CCL26, CX3CL1, CCL27, CCL28, CX3CR1, CCR10	PMID: 34963056
Treg Suppression	FOXP3, IL2RA, NRP1, S100A4, S100A6, ICOS	PMID: 34963056
Complement	C2, C1S, CFB, C1R, SERPINE1, MMP14, SERPING1, CTSL, F5, MMP13, F7, CTSS, LGMN, PLG, C1QA, CASP1, GZMA, ADAM9, CALM3, C1QC, TIMP1, DPP4, KLK1, KLKB1, CD59, CR2, MMP15, LAP3, SPOCK2, F10, CTSB, SERPINA1, CTSO, CD40LG, CBLB, PDP1, C4BPB, PLEK, GP9, PLAUR, C3, F2, CASP4, STX4, CTSC, USP15, CR1, DUSP6, SERPINB2, GPD2, CFH, FN1, CD36, CA2, PSMB9, APOBEC3G, FCN1, GZMK, PDGFB, CLU, CASP10, LRP1, CTSD, S1…	hallmark gene sets from MSigDB v7.3
Hypoxia	PGK1, PDK1, GBE1, PFKL, ALDOA, ENO2, PGM1, NDRG1, HK2, ALDOC, GPI, MXI1, SLC2A1, P4HA1, ADM, P4HA2, ENO1, PFKP, AK4, FAM162A, PFKFB3, VEGFA, BNIP3L, TPI1, ERO1A, KDM3A, CCNG2, LDHA, GYS1, GAPDH, BHLHE40, ANGPTL4, JUN, SERPINE1, LOX, GCK, PPFIA4, MAFF, DDIT4, SLC2A3, IGFBP3, NFIL3, FOS, RBPJ, HK1, CITED2, ISG20, GALK1, WSB1, PYGM, STC1, ZNF292, BTG1, PLIN2, CSRP2, VLDLR, JMJD6, EXT1, F3, PDK3, ANK…	hallmark gene sets from MSigDB v7.3
IL6 Jak-stat3 signaling	IL4R, IL6ST, STAT1, IL1R1, CSF2RB, SOCS3, STAT3, OSMR, IL2RG, IFNGR1, TYK2, IL13RA1, TLR2, IFNGR2, IL10RB, IL6, IL1R2, IL3RA, IFNAR1, TNFRSF1A, MYD88, ACVR1B, CSF3R, ITGB3, REG1A, CXCL1, A2M, CSF2RA, IL15RA, IRF9, PDGFC, HAX1, BAK1, EBI3, INHBE, CRLF2, TNFRSF1B, CD14, PTPN1, PTPN2, IL1B, CSF1, IL18R1, TNF, PF4, CXCL13, LTBR, FAS, IL17RA, CXCL10, IL9R, STAM2, TNFRSF12A, STAT2, HMOX1, LEPR, CBL, CD…	hallmark gene sets from MSigDB v7.3
TGF-b Signaling	TGFBR1, SMAD7, TGFB1, SMURF2, SMURF1, BMPR2, SKIL, SKI, ACVR1, PMEPA1, NCOR2, SERPINE1, JUNB, SMAD1, SMAD6, PPP1R15A, TGIF1, FURIN, SMAD3, FKBP1A, MAP3K7, BMPR1A, CTNNB1, HIPK2, KLF10, BMP2, ENG, APC, PPM1A, XIAP, CDH1, ID1, LEFTY2, CDKN1C, TRIM33, RAB31, TJP1, SLC20A1, CDK9, ID3, NOG, ARID4B, IFNGR2, ID2, PPP1CA, SPTBN1, WWTR1, BCAR3, THBS1, FNTA, HDAC1, UBE2D3, LTBP2, RHOA	hallmark gene sets from MSigDB v7.3
TNF-a Signaling Via Nfkb	JUNB, CXCL2, ATF3, NFKBIA, TNFAIP3, PTGS2, CXCL1, IER3, CD83, CCL20, CXCL3, MAFF, NFKB2, TNFAIP2, HBEGF, KLF6, BIRC3, PLAUR, ZFP36, ICAM1, JUN, EGR3, IL1B, BCL2A1, PPP1R15A, ZC3H12A, SOD2, NR4A2, IL1A, RELB, TRAF1, BTG2, DUSP1, MAP3K8, ETS2, F3, SDC4, EGR1, IL6, TNF, KDM6B, NFKB1, LIF, PTX3, FOSL1, NR4A1, JAG1, CCL4, GCH1, CCL2, RCAN1, DUSP2, EHD1, IER2, REL, CFLAR, RIPK2, NFKBIE, NR4A3, PHLDA1, …	hallmark gene sets from MSigDB v7.3

## Sheet: CAFs
Gene signature	Genes	Source	Tissue	Celltype
apCAF [Elyada et al.]	HLA-DRA, HLA-DPA1, HLA-DQA1, CD74, SLPI	PMID: 31197017	Stomach	ap-Fib
apCAF [Kerdidani et al.]	CD74, SLPI, IL6, CFD, C1QA, C1QB, SFTC, CLU, LYZ, HLA-DRA, HLA-DRB1	PMID: 35029648	Lung	ap-Fib
C1_KCNN3 [Qian et al.]	KCNN3, P2RY1, THBS4, SPRY2, LY6H	PMID: 32561858	Stomach	Tissue-specific-Fib
C10_COMP [Qian et al.]	COMP, CTHRC1, FN1, COL10A1, COL11A1, CDH11, POSTN, SULF1	PMID: 32561858	Pan-tissue	myoF
C3_SOX6 [Qian et al.]	SOX6, BMP4, BMP5, WNT5A, FRZB	PMID: 32561858	Colon	Tissue-specific-Fib
C4_STAR_NF [Qian et al.]	STAR, FOXL2, DLK1, AVPI1	PMID: 32561858	Ovary	Tissue-specific-Fib
C6_CALB2 [Qian et al.]	CALB2, MSLN, HP, ITLN1, UPK3B	PMID: 32561858	Pan-tissue	Mesothelial
C7_MYH11 [Qian et al.]	MYH11, RERGL, ACTG2, SORBS2	PMID: 32561858	Pan-tissue	SMC
C8_RGS5 [Qian et al.]	RGS5, PDGFRB, NDUFA4L2, NOTCH3	PMID: 32561858	Pan-tissue	Pericyte
C9_CFD [Qian et al.]	CFD, APOD, MFAP5, PI16, SCARA5	PMID: 32561858	Pan-tissue	Progenitor-Fib
CD105 neg Fibroblast [Hutton et al.]	GAS1, SOD2, CXCL2, IL10, IL18R1, IL16, CD14, CXCL13, WNT4, HLA-DRB1, TGFA, IL18, CD74, HLA-DRA, FGF5, PTGER2, SEMA3A, COL4A6, IL22RA1, TNFRSF9, IL1R1, BMP2, BMP7	PMID: 34297917	Stomach	Inflammatory-Fib
COL14A1+ matrix FBs [Kim et al.]	COL14A1, GSN, PI16, CYGB, PRRX1	PMID: 32385277	Lung	Progenitor-Fib
COL15A1+ Fib [Buechler et al.]	SMOC2, GSN, LPL, COL15A1, COL4A1, ENTPD2, HTRA3, PENK, DPEP1, FABP4, DCN, SLFN5, CCL11, SVEP1, COL4A2, IL6, CYGB, APOD, COL3A1, LUM, CTSH, CCDC80, TPPP3, G0S2, HSD11B1, COL5A3, ALDH1A2, TNXB, SNED1, NID1, CLEC3B, FBLN1, ADAMTS5, RNASE4, DPT, SRPX, CRISPLD2, ITIH5, STEAP4, HSPG2, SERPINF1, LAMA2, RHOJ, SCN7A, PCOLCE, IGF1, MNDA, FBLN2, BMPER, ITM2A, CYB5A, CD34, SPARCL1, GDF10, LTBP4, ZBTB20, LRP1…	PMID: 33981032	Pan-tissue	Progenitor-Fib
cS21 (Fibro stem cell niche) [Pelka et al.]	MFAP5, IGFBP6, CD55, PCOLCE2, PLAC9, DCN, TNXB, EFEMP1, FBLN2, CFD, CST3, S100A4, CLEC3B, GSN, C1QTNF3, FBN1, CD248, ITM2A, FSTL1, GPX3, S100A10, PI16, SLPI, ANXA2, SFRP1, SCARA5, CD99, PLPP3, CADM3, ADH1B, TIMP3, PRELP, OSR2, CLU, CILP, UAP1, SEMA3C, ITM2B, S100A6, MGP, MGST1, GPNMB, KLF4, PSAP, CYBRD1, APP, SOD3, OLFML3, KRT24, FN1, LTBP4, TPPP3, PPIC, FCGRT, CCDC80, SH3BGRL3, OGN, WISP2, PIGT,…	PMID: 34450029	Colon	Progenitor-Fib
cS23 (Fibro BMP-producing) [Pelka et al.]	F3, CXCL14, PLAT, BMP5, HSD17B2, PDGFRA, FRZB, FENDRR, RGS10, MFGE8, SLITRK6, WFDC1, DMKN, ENHO, APLP2, NSG1, PPP1R14A, IGFBP3, TM4SF1, B2M, EDNRB, TRPA1, HLA-A, FOXF1, NRG1, SOX6, BSG, APOE, MALAT1, PXDN, TMEM176B, CYGB, BMP4, NPY, CD9, ITGA8, ACP5, S100A13, MAP1B, CEBPD, GADD45G, LAMA5, MRPS6, CTSD, COL6A2, CAV1, GJA1, HLA-B, SCPEP1, C8orf4, TGFBI, H3F3B, EMID1, LOX, UBB, GMFG, FAM105A, PDLIM1,…	PMID: 34450029	Colon	Tissue-specific-Fib
cS25 (Fibro CCL8+) [Pelka et al.]	ADAMDEC1, APOE, ADAM28, A2M, ABCA8, CTSC, HAPLN1, CCL2, TCF21, EDIL3, CCL13, FABP5, CCL8, MATN2, RBP1, STMN2, CXCL14, CCL11, RP11-805I24.2, BTG1, CFH, TMEM176B, CEBPD, CYGB, FOS, TMEM176A, TM4SF1, PPP1R14A, LTBP4, MFAP4, EMILIN1, RPS7, PLPP1, VMP1, ZFP36, JUN, SEPP1, RP1-186E20.2, SCARA5, HNRNPA1, CFD, VCAM1, SPARCL1, MALAT1, GGT5, COL15A1, C1S, IL6ST, PLEKHH2, PLPP3, TFPI2, RPS12, PTN, APOC1, JU…	PMID: 34450029	Colon	Tissue-specific-Fib
cS26 (Myofibro) [Pelka et al.]	TAGLN, MYH11, MYL9, ACTA2, MYLK, DSTN, ACTG2, TPM2, MYL6, TPM1, CNN1, FLNA, LPP, ACTB, SYNPO2, DES, PLN, CSRP1, PDLIM3, LMOD1, ACTN1, RP3-412A9.11, SLMAP, LTBP1, PPP1R12B, NDUFA4, MIR143HG, KCNMB1, CALD1, SEPW1, PDLIM7, HSD17B6, SMTN, NPNT, RGS5, TGFB1I1, SH3BGRL, MSRB3, HHIP, WFDC1, SORBS1, CKB, CSRP2, HSPB1, ACTN4, ITGB1, PLEKHO1, TCEAL4, SOSTDC1, COL4A2, NEXN, MT-RNR1, PRUNE2, SVIL, KANK2, CRY…	PMID: 34450029	Colon	SMC
cS28 (GREM1+ CAF) [Pelka et al.]	CTHRC1, COL1A1, BGN, COL3A1, COL5A2, COL1A2, FAP, RAB31, INHBA, POSTN, COL12A1, THBS2, SPARC, SULF1, PRRX1, COL11A1, SPHK1, TPM4, ADAM12, ANTXR1, LGALS1, TNC, COL10A1, SLC16A3, IL32, MMP14, TPM2, SERPINH1, CTSB, GAPDH, GREM1, ADAMTS2, COL7A1, TWIST1, TNFRSF12A, SOD2, HIF1A, FTH1, CALU, LMCD1, WISP1, PDPN, TMSB10, TNFAIP6, MYH9, FN1, MMP1, PODNL1, RAI14, STEAP1, COL5A1, PLOD2, MXRA5, ACTN1, MFAP2,…	PMID: 34450029	Colon	Inflammatory-Fib
cS29 (MMP3+ CAF) [Pelka et al.]	MT2A, GAPDH, FTH1, SOD2, CXCL8, TPI1, NAMPT, MT1E, ENO1, IER3, PTMA, LDHA, PKM, SAT1, SLC16A3, CD44, STC1, MT1X, COL7A1, SEC61G, MMP1, MIF, BNIP3, PGK1, MMP3, TMEM132A, CEBPB, RAB13, PHLDA1, GSTO1, LOXL2, CD82, FTL, HIF1A, CXCL1, IL32, ITGA5, ANGPTL4, CHI3L1, GLRX, DDIT4, TNIP1, WNT5A, IL24, CYTOR, TMEM158, INHBA, CXCL5, RPL28, TGFBI, CXCL3, TNC, IL11, BNIP3L, HILPDA, PLIN2, ACSL4, LRRFIP1, SLC39…	PMID: 34450029	Colon	Inflammatory-Fib
cS31 (CAF stem niche Fibro-like) [Pelka et al.]	IGFBP4, IGF1, SFRP2, C3, MGP, RARRES1, CCDC80, COL6A3, PLA2G2A, HSPB6, SPON1, SRPX, COL14A1, ELN, SLIT3, OGN, EMP1, SERPINF1, TSHZ2, STEAP1, ANK2, LXN, GPNMB, STEAP2, NFIB, CHRDL1, PODN, BOC, MGST1, FBN1, OAF, THY1, CLU, PTGDS, NT5E, SFRP4, VEGFB, VCAN, C7, FAM198B, EFEMP1, PBX3, MEDAG, LRP1, FBLN1, AKR1C1, NFIX, AKR1C3, MAPKAP1, LMNA, COL1A2, PRELP, THBS2, DPT, NR4A1, PTGIS, ABL2, EBF1, DPYSL3, …	PMID: 34450029	Colon	myoF
detox-iCAF [Kieffer et al.]	ADH1B, C7, CXCL12, TNXB, RSPO3, DCN, C16orf89, GDF10, PAMR1, FXYD1, ZBTB16, SLIT3, HSPB6, IL6, FBLN5, OGN, PLA2G2A, CHRDL1, CYGB, FGF7, PI16, PLAC9, WISP2, PTX3, CCL2, CXCL3	PMID: 32434947	Breast	Progenitor-Fib
early CAF [Dominguez et al.]	MGP, C7, PTGDS, C3, IGFBP7, GSN, MFAP4, TIMP1, SOD3, COL14A1, RARRES1, A2M, FBLN1, CTSC, SPARCL1, CST3, GPX3, IGFBP4, C1R, SERPINF1, C1S, SELENOP, COLEC11, TSHZ2, ENG, FBLN5, SERPING1, NFIA, SFRP4, PDK4, FRZB, CRISPLD2, ADH1B, F2R, OGN, ITM2B, TGM2, SRPX, NFIB, GGT5, MAP1B, HSPB6, NTRK2, GPC3, PLAC9, THBS4, EFEMP1, PODN, SCN7A, METTL7A, OAF, KCNMB1, CFD, ITM2A, SLIT2, TFPI, TXNIP, CCDC80, HSD11B1…	PMID: 31699795	Stomach	Progenitor-Fib
ecm-myCAF [Kieffer et al.]	ASPN, COL3A1, THY1, SFRP2, COL10A1, COL6A3, LRRC17, CILP, GRP, ITGBL1, COL8A1, COL14A1, ADAM12, OLFML2B, ELN, PLPP4, CREB3L1, FBN1, LOXL1, MATN3, LRRC15, COMP, ISLR, P3H1, COL11A1, SEPT11, NBL1, SPON1, SULF1, FNDC1, CNN1, MIAT, MMP23B, CPXM1, FIBIN, P4HA3, GXYLT2, CILP2, P3H4, CCDC80	PMID: 32434947	Breast	myoF
Fibroblast activation [Gao et al.]	BGN, CALU, COL4A1, COL4A2, COL5A2, FBXO32, FN1, RAB31, SERPINH1, SPARC, TPM4, ANTXR1, BMP1, COL18A1, COL1A1, COL3A1, COL5A1, COL6A1, COL6A3, CTSB, GAPDH, ISG15, KDELR2, MYH9, NREP, P4HB, PDLIM7, PPIB, PRSS23, RCN3, SPON2, THY1, TIMP1, ACTB, ACTN1, AEBP1, C4orf48, CALR, CERCAM, CFL1, COL12A1, COL1A2, COL6A2, FKBP10, HLA-A, HLA-B, HLA-C, IFI6, IFITM3, IGFBP4, IL32, ITGB5, MIF, MMP14, OSTC, PCOLCE, …	PMID: 39303725	Pan-tissue	Activated-Fibroblast
Fibroblast-epithelial proximal [Huang et al.]	COL4A5, COL4A6, TSLP, FRZB, BMP5, BMP2, CPM, SOX6, F3	PMID: 31730855	Colon	Tissue-specific-Fib
Fibroblast-lamina propria [Huang et al.]	APOC1, APOE, CCL2, CCL8, CCL13, CCL11, CXCL1, ADAMDEC1, DCN	PMID: 31730855	Colon	Tissue-specific-Fib
Fibroblast-TACI [Huang et al.]	CCL19, CCL21, FDCSP, TNFSF13B, CLU, IL32	PMID: 31730855	Colon	ap-Fib
IFNr-iCAF [Kieffer et al.]	CCL19, VCAM1, RBP5, CYP1B1, C7, TNFRSF4, CXCL13, CXCL9, CCL2, IL34, ABI3BP, CYP7B1, F10, COLEC12, CXCL10, EMILIN1, GGT5, EGFLAM, PLXDC1, CXCL11, CCL8, CXCL3	PMID: 32434947	Breast	Inflammatory-Fib
IL1 CAF [Dominguez et al.]	TFPI2, HAS1, IL6, HAS2, SEMA6A, NR4A3, NFATC2, AREG, MEDAG, NR4A2, LIF, ADAMTS4, KLF4, CCL2, CXCL2, KDM6B, CREM, GPRC5A, NAMPT, MLLT11, HBEGF, TUBB2A, ID4, C11orf96, FOSL1, FOSB, SAT1, CLCF1, SGK1, HOMER1, NFATC1, ERRFI1, CXCL3, ATP1B3, PTGS2, DDX21, RDH10, ELL2, PLAUR, MIR222HG, NOP16, KPNA2, UGCG, UAP1, TRIB1, IGFBP2, CYCS, REL, SMOX, SOCS3, TNFAIP3, NOLC1, PIM1, THAP2, MYC, MT2A, UGDH, LMNA, E…	PMID: 31699795	Breast	Inflammatory-Fib
IL-iCAF [Kieffer et al.]	ITM2A, CXCL12, FIGF, FXYD1, PLPP3, TNFRSF10D, CTB-92J24.3, LAMC3, C7, ZBTB16, CAPN6, SCARA5, DLK1, MEG3, TAC1, THUMPD3-AS1, GMFG, CYGB, CCL8, VCAM1, FMO2, FBLN5, COLEC12, PDGFD, GADD45G, SNAI1, LSP1, CCL2, IL6, PTGS2, NR2F1, F10, CEBPA, KDM6B, PID1	PMID: 32434947	Breast	Inflammatory-Fib
Inflammatory fibroblasts [Smillie et al.]	PLAU, CHI3L1, MMP3, IL1R1, IL13RA2, TNFSF11, MMP10, OSMR, IL11, STRA6, FAP, WNT2, TWIST1, IL24	PMID: 31348891	Colon	Inflammatory-Fib
LRRC15+ Fib [Buechler et al.]	CTHRC1, SDC1, COL11A1, BGN, COL10A1, HTRA1, GJB2, HSPA1B, HSPA1A, MFAP2, DNAJB1, LRRC15, COL8A1, RAB31, INHBA, CTSK, THBS2, ITGBL1, PRSS23, SPARC, FNDC1, NME2, BAG3, COL12A1, HSPA8, FZD1, CHPF, HSPH1, NOX4, ATP6V0C, MATN3, PDGFRL, SERPINH1, MMP11, ASPN, CNTN1, GOLM1, COL1A1, AEBP1, HSP90AA1, MXRA8, CNN2, CMTM3, OMD, TMEM45A, FIBIN, CADM1, SFRP2, GAS6, NR4A2, RGS16, ID3, GRP, HSPB1, C1QTNF3, DNAJB…	PMID: 33981032	Pan-tissue	myoF
Mesothelial cells [Huang et al.]	MSLN, UPK3B, EZR, KRT19, NKAIN4, LRRN4	PMID: 35523176	Stomach	Mesothelial
Mesothelial cells [Kim et al.]	UPK3B, MSLN, CALB2, WT1	PMID: 32385277	Lung	Mesothelial
myCAF [Elyada et al.]	HOPX, IGFBP7, COL10A1, INHBA, CALD1, BGN, CTHRC1, TPM2, ACTA2, TAGLN, POSTN, TPM1, GRP, CST1, MYL9, MMP11	PMID: 31197017	Stomach	myoF
NPNT+ Fib [Buechler et al.]	A2M, LIMCH1, CES1, ADH1B, SCN7A, MFAP4, TCF21, TGM2, GPC3, LBH, FMO2, ANGPT1, LTBP2, INMT, MACF1, AOC3, MAMDC2, FHL1, GPX3, PPP1R14A, ITGA8, SPINT2, DKK3, SPTBN1, NPNT, FGFR4, CD82, GDF10, MYH10, CAMK2N1, TIMP3, PLEKHH2, TSPAN8, TFPI, SERPINA3, CSRP1, FBLN5, PMP22, TACC1, PTGDS, SLIT2, BMP5, RGCC, ROBO2, TBX2, MGP, TAGLN2, G0S2, CCBE1, LITAF, ADAMTS8, MAOB, ZYX, MYLK, SERPING1, SLC40A1, NFIB, NRP…	PMID: 33981032	Lung	Tissue-specific-Fib
Pericytes [Kim et al.]	RGS5, CSPG4, ABCC9, KCNJ8	PMID: 32385277	Lung	Pericyte
PI16+ Fib [Buechler et al.]	PI16, ANXA3, IGFBP6, LY6S, CLEC3B, EFEMP1, UGDH, ACKR3, CD248, MFAP5, LRRN4CL, IL1R2, PCOLCE2, PLA1A, SEMA3C, SBSN, CD34, DPP4, PROCR, ANXA1, GFPT2, EFHD1, CD55, TMEM100, DMKN, QPCT, EMILIN2, KLF4, TNXB, SCARA5, HAS1, FBN1, ADAMTS5, UAP1, ECM1, NID1, CREB5, PRSS23, SERPINB6, FNDC1, AXL, DPT, COL14A1, TPPP3, PCSK6, SMPD3, METRNL, ADGRD1, S100A10, ACE, TIMP2, CADM3, LY6S, FN1, EBF2, ZNF385A, DDAH2,…	PMID: 33981032	Pan-tissue	Progenitor-Fib
SC-F1-CD34 [Zhang et al.]	DCN, IGF1, FBLN1, SFRP1, C3, GAS6, FBLN5, RPL37, VCAN, RPL35A, CD34, GSN, SERPINF1, PPAP2B, MFAP5, PODN, PTGFR, SFRP2, CFH	PMID: 31061532	Synovium	Progenitor-Fib
SC-F2-HLA-DRA [Zhang et al.]	CD74, IFITM3, LGALS3BP, HLA-DRA, HLA-B, CXCL12, HLA-DPA1, HLA-DRB1, PLAU, HLA-A, IFI27, B2M, HLA-DPB1, MDK, ZFP36L1, IFI30, STAT1, LOXL1, BGN, C1S	PMID: 31061532	Synovium	ap-Fib
SC-F3-DKK3 [Zhang et al.]	ASPN, DKK3, MAMDC2, ABHD2, PRELP, COL5A1, EMP1, ANGPTL1, CADM1, FMOD, OGN, PDGFRB, CD109, MYADM, AHNAK, VIM, COL8A2, CAMK1D, DPT, COMP	PMID: 31061532	Synovium	myoF
SC-F4-CLIC5 [Zhang et al.]	PRG4, FN1, ITGB8, CRTAC1, HTRA1, PCSK6, HBEGF, THBS4, TIMP3, APLP2, SMIM14, NTN4, CD55, CLIC5, C10orf105, ERRFI1, CREB5, BCAT1, FAM49A, ITGBL1	PMID: 31061532	Synovium	Tissue-specific-Fib
Smooth muscle cells [Kim et al.]	CNN1, SYNPO2, CRYAB, DES	PMID: 32385277	Lung	SMC
Stromal 1 [Kinchen et al.]	ADAMDEC1, DCN, SLIT2, CXCL12, FABP5, APOE, CCL8, COL14A1, COL15A, FBLN1, FN1	PMID: 30270042	Colon	Tissue-specific-Fib
Stromal 2 [Kinchen et al.]	WNT5A, WNT5B, POSTN, BMP2, FRZB, BMP5, HSD17B2, COL4A5, COL4A6	PMID: 30270042	Colon	Tissue-specific-Fib
Stromal 4 [Kinchen et al.]	CCL19, CCL21, TNFSF14, CD74, CLU, IL33	PMID: 30270042	Colon	ap-Fib
TGFb CAF [Dominguez et al.]	MMP11, COL11A1, C1QTNF3, CTHRC1, COL1A1, COL12A1, COL10A1, FN1, COL1A2, SDC1, COL5A2, GJB2, LGALS1, TPM1, COL3A1, THBS2, HTRA1, SPARC, CD99, AEBP1, NBL1, ACTB, MFAP2, TMSB10, LRRC15, MMP14, PLAU, INHBA, POSTN, ITGA11, ANTXR1, PLPP4, MYL9, COL5A1, MFAP5, ATP5E, IGFL2, F13A1, CD55, GREM1, COL8A1, MYL6, ARL4C, MXRA5, CALM2, PRSS23, MARCKS, SERPINH1, SUGCT, SULF1, FNDC1, CALU, CAPZB, ADAM12, GJA1, IG…	PMID: 31699795	Stomach	myoF
TGFb-myCAF [Kieffer et al.]	CST1, LAMP5, LOXL1, EDNRA, TGFB1, TGFB3, TNN, CST2, HES4, COL10A1, ELN, THBS4, NKD2, OLFM2, COL6A3, LRRC17, COL3A1, THY1, HTRA3, TMEM204, SEPT11, COMP, TNFAIP6, ID4, GGT5, INAFM1, CILP, OLFML2B	PMID: 32434947	Breast	myoF
wound-myCAF [Kieffer et al.]	SFRP4, CCDC80, OGN, DCN, PTGER3, SFRP2, PDGFRL, SMOC2, MMP23B, CPXM2, COL14A1, ITGBL1, WISP2, CILP2, COL8A1, GAS1, COL3A1, OMD, COL11A1, CILP, NEXN, ASPN, RARRES2, FIBIN, TMEM119, KERA, ID4, GRP, COMP, DPT, ELN, FBLN2, IGF1, IGF2	PMID: 32434947	Breast	myoF
