# Supplementary material for: Therapeutic pressure drives the evolution of a protective ecotype characterized by AR-loss-induced senescence in prostate cancer
Source: Theranostics. 2026 May 11;16(12):6803–26. doi: 10.7150/thno.134940 (PMC13232435; doi:10.7150/thno.134940)
Supplement: Supplementary file 7 — Supplementary table 6. [file thnov16p6803s7.xlsx]

## Sheet: Sheet1
Table S6. List of oligonucleotide sequences used for sgRNA, shRNA, RT-qPCR, and ChIP-qPCR assays.
Primers for sgRNA
AR-sgRNA	AATCATTTCTGCTGGCGCACAGG
Ar-sgRNA	CGCGAAGCGATCCAGAACCCGGG
Primers for shRNA
AR-shRNA-1	CCTGCTAATCAAGTCACACAT
AR-shRNA-2	CGCGACTACTACAACTTTCCA
Ar-shRNA-1	CCGCCGACATTAAAGACATTT
Ar-shRNA-2	CCTGCTAATCAAGTCCCATAT
NIK-shRNA-1	CCCAGAATTGTCCCTTTGTAT
NIK-shRNA-2	CCTCGATCAGAACTCCACAAA
Nik-shRNA-1	GCCCTTGGAAAGGAGAATATA
Nik-shRNA-2	GCAACTGGAGATAGAACTGTT
Primers for real-time RT-qPCR
	Forward	Reverse
CDKN1A	TGTCCGTCAGAACCCATGC	AAAGTCGAAGTTCCATCGCTC
CDKN1B	AACGTGCGAGTGTCTAACGG	CCCTCTAGGGGTTTGTGATTCT
CDKN2A	GATCCAGGTGGGTAGAAGGTC	CCCCTGCAAACTTCGTCCT
IL6	ACTCACCTCTTCAGAACGAATTG	CCATCTTTGGAAGGTTCAGGTTG
GDF15	GACCCTCAGAGTTGCACTCC	GCCTGGTTAGCAGGTCCTC
GREM1	CGGAGCGCAAATACCTGAAG	GGTTGATGATGGTGCGACTGT
IL32	TGGCGGCTTATTATGAGGAGC	CTCGGCACCGTAATCCATCTC
ICAM1	ATGCCCAGACATCTGTGTCC	GGGGTCTCTATGCCCAACAA
IL1B	ATGATGGCTTATTACAGTGGCAA	GTCGGAGATTCGTAGCTGGA
LIF	CCAACGTGACGGACTTCCC	TACACGACTATGCGGTACAGC
GAPDH	GGAGCGAGATCCCTCCAAAAT	GGCTGTTGTCATACTTCTCATGG
Cdkn2a-mus	CGCAGGTTCTTGGTCACTGT	TGTTCACGAAAGCCAGAGCG
Il6-mus	CTGCAAGAGACTTCCATCCAG	AGTGGTATAGACAGGTCTGTTGG
Gdf15-mus	CTGGCAATGCCTGAACAACG	GGTCGGGACTTGGTTCTGAG
Grem1-mus	GGGACCCTACTGCCAACAG	TTTGCACCAATCTCGCTTCAG
Gapdh-mus	AGGTCGGTGTGAACGGATTTG	GGGGTCGTTGATGGCAACA
Primers for real-time Chip-qPCR
	Forward	Reverse
Ar-NFKB2-CHIP	GAAACAGCCCAAATCGAGAGCC	GCCACTGTATGCTGCCGAATTG
