# Supplementary material for: Therapeutic pressure drives the evolution of a protective ecotype characterized by AR-loss-induced senescence in prostate cancer
Source: Theranostics. 2026 May 11;16(12):6803–26. doi: 10.7150/thno.134940 (PMC13232435; doi:10.7150/thno.134940)
Supplement: Supplementary file 8 — Supplementary table 7. [file thnov16p6803s8.xlsx]

## Sheet: Sheet1
Table S7. List of primary antibodies used in this study, including sources and identifiers.
Antibodies	SOURCE	IDENTIFIER
Ki-67	CST, America	#9129
F-actin	Sigma-Aldrich, America	#p1951
P16-H	proteintech，China	#10883-1-AP
P16-Mus	Abcam, England	#ab211542
DCN-H/Mus	Abcam, England	#ab277636
KRT18-H/Mus	Abcam, England	#ab181597
IL-6-H	Abcam, England	#ab233706
IL-6-Mus	Abcam, England	#ab290735
AR-H/Mus	proteintech，China	#22089-1-AP
NFKB2-H	CST, America	#3017
NFKB2-Mus	proteintech，China	#15503-1-AP
CD31-H	Abcam, England	#ab182918
COL4A1-H	Abcam, England	#ab236640
CD8-H	Abcam, England	#ab237709
THY1-H	proteintech，China	#66766-1-Ig
POSTN-H	Abcam, England	#ab315104
COL1A1 -H/Mus	proteintech，China	#66761-1-Ig
KI67-APC -cy7	Biolegend, America	#151231
